# Supplementary material for: Analysis of five near-complete genome assemblies of the tomato pathogen Cladosporium fulvum uncovers additional accessory chromosomes and structural variations induced by transposable elements effecting the loss of avirulence genes
Source: BMC Biol. 2024 Jan 29;22:25. doi: 10.1186/s12915-024-01818-z (PMC10823647; doi:10.1186/s12915-024-01818-z)
Supplement: Supplementary file 2 — Additional file 2: Table S1. Cladosporium fulvum isolates for which near-complete genome assemblies were obtained using PacBio HiFi sequencing technology. Table S2. Comparison of the assembled chromosomes of five Cladosporium fulvum isolates. Table S3. Summary of estimated abundance of transposable elements in the genomes of five Cladosporium fulvum isolates. Table S4. Summary of regions of the five Cladosporium fulvum genomes affected by Repeat-Induced Point (RIP) mutations. Table S5. Update of the gene annotations of Cladosporium fulvum isolate Race 5. Table S6. Summary of genes from different functional categories and select sub-categories in five Cladosporium fulvum genomes. Table S7. Genes encoding carbohydrate-active enzymes (CAZymes) in five Cladosporium fulvum genomes. Table S8. Genes encoding proteases in five Cladosporium fulvum genomes. Table S9. Genes encoding cytochromes P450 in five Cladosporium fulvum genomes. Table S10. Genes encoding ABC and MFS transporters in five Cladosporium fulvum genomes. Table S11. Genes encoding key secondary metabolite enzymes in five Cladosporium fulvum genomes. Table S12. Genes encoding secreted proteins in Cladosporium fulvum genomes. Table S13. Genes encoding candidate effector proteins in five Cladosporium fulvum genomes. Table S14. Number of genes in five Cladosporium fulvum genomes assigned to different Gene Ontology (GO) terms and EuKaryotic Ortholog Group (KOG) categories. Table S15. Accessory genes from five Cladosporium fulvum genomes. Table S16. Summary of pairwise synteny blocks in pairwise alignments of five Cladosporium fulvum genomes. Table S17. Number and type of structural variations (SVs) identified in four Cladosporium fulvum genomes. Table S18. Structural variations (INDELs) affecting genes in the genome of Cladosporium fulvum. Table S19. Homologs and expression of predicted genes from the dispensable chromosomes Chr14 and Chr15 of Cladosporium fulvum. [file 12915_2024_1818_MOESM2_ESM.xlsx]

## Sheet: Table S1
Table S1. Cladosporium fulvum isolates for which near-complete genome assemblies were obtained using PacBio HiFi sequencing technology. Race, origin, year of collection, and mating time of the isolates were obtained from Stergiopoulos et al. (2007a). Isolate Race 4 is also known as isolate 4(2).
Isolate	Race	Country of origin	Year of collection	Mating type	Total number of HiFi reads	Median read size (bp)	Average read size (bp)	Estimated genome coverage	SRA accession
Race 0WU	4E	Netherlands	1997	MAT1-2	411162	10540	11303.8	66x	SRR24302839
Race 4	4.4E	Netherlands	1971	MAT1-1	272759	8590	9584.1	35x	SRR23862434
Race 2.4.5.9.11 IPO	2.4.4E.5.9.11	Netherlands	1980s	MAT1-2	262381	9960	10854.5	37x	SRR24303573
Race 2.4.9.11	2.4.4E.9.11	Poland	1980s	MAT1-1	1031973	9460	10279.3	167x	SRR24303582

## Sheet: Table S2
Table S2. Comparison of the assembled chromosomes of five Cladosporium fulvum isolates. Repetitive DNA percentage corresponds to the percentage of all bases masked in the genome based on a de novo repeat annotation performed with RepeatModeler.
	Isolate	Chr1 (core)	Chr2 (core)	Chr3 (core)	Chr4 (core)	Chr5 (core)	Chr6 (core)	Chr7 (core)	Chr8 (core)	Chr9 (core)	Chr10 (core)	Chr11 (core)	Chr12 (core)	Chr13 (core)	Chr14 (dispensable)	Chr15 (dispensable)
Size (bp)	Race 5	11362290	7036032	6233057	6141308	5777465	5061772	4686795	4340606	4070492	4017737	3311397	2606583	2063147	460486
	Race 0WU	11290919	6970742	6199540	5906443	5621675	5135273	4604994	4302380	3996973	4352951	3299281	2632717	2107023	463494	459120
	Race 4	11208116	7264637	6355117	5885346	5769734	5146409	4585704	4297093	3981888	4257644	3227566	2679702	2127722
	Race 2.4.5.9.11 IPO	11245906	7083498	6272369	5884823	5779221	5132453	4593129	4356171	3944449	4253965	3232498	2695860	2118741		478891
	Race 2.4.9.11	11368400	7214193	6344947	5971971	5824733	5119684	4664067	4369283	3955630	4273148	3318119	2646086	2148650		478862
Number of genes	Race 5	2351	1604	1066	1526	1261	1169	962	935	1046	872	867	726	580	28
	Race 0WU	2344	1589	1067	1330	1263	1163	957	934	1036	1073	865	722	568	28	41
	Race 4	2340	1591	1070	1324	1255	1161	950	936	1041	1057	867	724	565
	Race 2.4.5.9.11 IPO	2344	1599	1070	1324	1249	1160	950	936	1041	1057	870	723	581		40
	Race 2.4.9.11	2344	1589	1069	1328	1253	1161	956	935	1042	1057	870	727	572		40
Number of genes per Mb	Race 5	206.913	227.969	171.024	248.481	218.262	230.947	205.258	215.408	256.971	217.038	261.823	278.526	281.124	60.8053
	Race 0WU	207.6	227.953	172.11	225.178	224.666	226.473	207.818	217.089	259.196	246.499	262.178	274.241	269.575	60.4107	89.3013
	Race 4	208.777	219.006	168.368	224.966	217.514	225.594	207.166	217.822	261.434	248.259	268.623	270.179	265.542
	Race 2.4.5.9.11 IPO	208.431	225.736	170.589	224.986	216.119	226.013	206.831	214.868	263.915	248.474	269.142	268.189	274.219		83.5263
	Race 2.4.9.11	206.186	220.26	168.481	222.372	215.117	226.772	204.971	213.994	263.422	247.359	262.197	274.745	266.214		83.5314
Repetitive DNA (%)	Race 5	52.8408	48.9979	62.0664	45.7194	50.114	50.4632	54.6227	54.3573	42.7946	49.6538	41.4489	38.6939	36.7105	78.3759
	Race 0WU	52.77	48.76	62.11	48.91	48.48	51.15	53.94	53.89	41.68	45.63	41.35	39.81	37.97	79.26	61.95
	Race 4	52.31	50.48	62.88	48.79	49.39	51.38	53.65	53.83	41.22	44.44	39.91	40.55	38.27
	Race 2.4.5.9.11 IPO	52.16	49.07	62.29	48.61	49.95	51.12	53.66	54.42	40.54	44.61	39.88	40.77	37.88		63.61
	Race 2.4.9.11	52.92	50.03	62.83	49.47	50.36	51.19	53.92	54.58	40.86	45.05	41.58	39.62	39.07		63.63

## Sheet: Table S3
Table S3. Summary of estimated abundance of transposable elements in the genomes of five Cladosporium fulvum isolates. Custom repeat libraries were generated with RepeatModeler v2 and then used to mask the genome with RepeatMasker. The output of RepeatMasker was parsed with the script parseRM.pl (https://github.com/4ureliek/Parsing-RepeatMasker-Outputs), which counted the number of masked bases a…
	Race 5 (data from Zaccaron et al. 2022)			Race 0WU			Race 4			Race 2.4.5.9.11 IPO			Race 2.4.9.11
	nt masked without double	% masked	nt masked with double	nt masked without double	% masked	nt masked with double	nt masked without double	% masked	nt masked with double	nt masked without double	% masked	nt masked with double	nt masked without double	% masked	nt masked with double
All Repeats	33758599	50.2542	NA	33847687	50.15	NA	33485338	50.0038	NA	33523125	49.92	NA	34212026	50.47	NA
Short tandem repeats	305049	0.45415	NA	312408	0.46	NA	303891	0.453815	NA	309107	0.46	NA	312086	0.46	NA
Interspersed repeats	33453550	49.8	3140018	33535279	49.69	1797023	33181447	49.55	3028593	33214018	49.46	2453512	33899940	50.01	2807398
Repeats by Class
LINE	10325907	30.8664	493467	10857551	32.3765	405841	10744304	32.3805	493657	11287106	33.983	415160	10565477	31.1667	622689
LTR	17759562	53.0872	1673171	19267083	57.4532	1076460	18796320	56.6471	2183621	18878988	56.8404	1717342	19609305	57.8447	1610058
DNA	1194455	3.57049	84060	1219885	3.63762	78504	1211224	3.6503	78273	1201243	3.61667	50620	1188096	3.50471	74942
RC	0	0	0	8941	0.0266615	1	0	0	0	0	0	0	7597	0.0224101	0
Unknown	4173626	12.4759	256988	2181819	6.50604	111647	2429599	7.32216	112033	1846681	5.55994	108091	2529465	7.46156	144158
Repeats by Family
DNA	3687	0.0110213	37	77009	0.229636	8860	31370	0.0945408	5536	68165	0.20523	2601	53026	0.156419	3387
LTR	881598	2.63529	68822	0	0	0	0	0	0	656005	1.97508	63981	0	0	0
Tad1	10325907	30.8664	493467	10418760	31.0681	386877	9725982	29.3115	467237	10188386	30.675	382973	10565477	31.1667	622689
Ty3/mdg-4	12201207	36.4721	1007602	12528786	37.36	741082	12495127	37.657	973220	12197845	36.725	970387	13057408	38.5175	1344365
TcMar-Tc1	93451	0.279346	2083	84958	0.253339	134	89778	0.270567	1372	89482	0.26941	433	90600	0.267257	1295
TcMar-Fot1	929881	2.77962	76554	888335	2.64896	45851	918308	2.76753	50077	943797	2.84156	25093	945896	2.79026	66541
MULE-MuDR	33315	0.0995858	4721	66971	0.199703	10548	67918	0.204687	8970	40864	0.123032	234	53139	0.156752	103
Unknown	4173626	12.4759	256988	2181819	6.50604	111647	2429599	7.32216	112033	1846681	5.55994	108091	2529465	7.46156	144158
hAT-Restless	134121	0.400917	665	94514	0.281835	13031	95589	0.28808	10963	58935	0.17744	22259	45435	0.134027	3616
Copia	4676757	13.9799	596747	6738297	20.0932	335378	6301193	18.9901	1210401	6025138	18.1403	682974	6551897	19.3272	265693
hAT-Ac	0	0	0	8098	0.0241477	80	8261	0.0248964	1355	0	0	0	0	0	0
Helitron	0	0	0	8941	0.0266615	1	0	0	0	0	0	0	7597	0.0224101	0
R1-LOA	0	0	0	438791	1.30845	18964	1013929	3.05571	26251	1088492	3.27721	32096	0	0	0
L2	0	0	0	0	0	0	4393	0.0132393	169	10228	0.0307942	91	0	0	0

## Sheet: Table S4
Table S4. Summary of regions of the five Cladosporium fulvum genomes affected by Repeat-Induced Point (RIP) mutations. The table shows statistics for each chromosome and for the overall genomes of C. fulvum. These statistics correspond to the total number of windows scanned, the number and percentage of RIP-affected (i.e., RIPped) windows and single-copy RIP-affected windows, total number of Larg…
chromosome	Isolate	Total windows	No. RIPped windows	No. single-copy RIPped windows	RIPped windows (%)	single-copy RIPped windows (%)	No. LRARs	Total size of LRARs (bp)	Avg. LRAR size (bp)	median LRAR size (bp)	Largest LRAR (bp)	Avg. GC content of LRARs (%)	No. RIPped windows overlapped with repeats	RIPped windows overlapped with repeats (%)
Chr1	Race 5	22725	9593	12	42.2134	0.0528053	266	4714500	17723.7	12500	104500	43.0476	9568	99.7394
Chr2	Race 5	14073	5400	19	38.3713	0.13501	153	2639000	17248.4	12000	69500	42.6923	5375	99.537
Chr3	Race 5	12467	6611	32	53.028	0.256678	186	3301057	17747.6	13000	79000	42.381	6565	99.3042
Chr4	Race 5	12283	3923	13	31.9385	0.105837	132	1880500	14246.2	11000	80500	43.1248	3891	99.1843
Chr5	Race 5	11555	4225	8	36.5643	0.0692341	125	2047000	16376	14000	69500	42.8774	4207	99.574
Chr6	Race 5	10124	4004	22	39.5496	0.217305	118	1938500	16428	12750	59000	42.5936	3959	98.8761
Chr7	Race 5	9374	3995	34	42.6179	0.362705	132	1945295	14737.1	11750	51500	42.0253	3956	99.0238
Chr8	Race 5	8682	3697	7	42.5824	0.0806266	105	1772000	16876.2	12500	57500	42.7339	3675	99.4049
Chr9	Race 5	8141	2499	3	30.6965	0.0368505	81	1231500	15203.7	11000	63500	42.851	2495	99.8399
Chr10	Race 5	8036	3319	37	41.3016	0.460428	77	1601000	20792.2	15000	84000	42.6349	3290	99.1262
Chr11	Race 5	6623	2141	8	32.3267	0.120791	65	1050000	16153.8	14000	53500	42.1689	2131	99.5329
Chr12	Race 5	5214	1491	5	28.5961	0.0958957	43	691500	16081.4	15000	37500	42.8349	1473	98.7928
Chr13	Race 5	4127	1157	6	28.0349	0.145384	28	542000	19357.1	10250	69500	42.5154	1151	99.4814
Chr14	Race 5	921	651	34	70.684	3.69164	20	315000	15750	10500	49000	43.156	618	94.9309
Chr15	Race 5	NA	NA	NA	NA	NA	NA	NA	NA	NA	NA	NA	NA	NA
Overall	Race 5	134345	52706	240	39.2318	0.178645	1531	25668852	16766.1	12500	104500	42.5	52354	99.3321
Chr1	Race 0WU	22582	9465	15	41.9139	0.0664246	267	4655500	17436.3	12500	73500	42.9955	9448	99.8204
Chr2	Race 0WU	13942	5313	17	38.1079	0.121934	151	2598000	17205.3	12000	84000	42.9677	5293	99.6236
Chr3	Race 0WU	12400	6531	38	52.6694	0.306452	184	3265040	17744.8	13000	79500	42.3943	6490	99.3722
Chr4	Race 0WU	11813	4526	14	38.3137	0.118514	129	2203500	17081.4	13000	94500	42.6789	4506	99.5581
Chr5	Race 0WU	11244	4063	10	36.1348	0.0889363	115	1959000	17034.8	14000	69500	42.9885	4036	99.3355
Chr6	Race 0WU	10271	4233	18	41.2131	0.175251	109	2048500	18793.6	14000	80000	42.6467	4187	98.9133
Chr7	Race 0WU	9210	3872	41	42.0413	0.445168	121	1872494	15475.2	12500	48500	42.3363	3828	98.8636
Chr8	Race 0WU	8605	3617	5	42.0337	0.0581058	106	1739500	16410.4	12000	80000	42.7081	3597	99.4471
Chr9	Race 0WU	7994	2467	3	30.8606	0.0375281	78	1194500	15314.1	10000	64000	42.6978	2464	99.8784
Chr10	Race 0WU	8706	2914	29	33.4712	0.333104	95	1380000	14526.3	11500	66500	43.4986	2885	99.0048
Chr11	Race 0WU	6599	2144	12	32.4898	0.181846	63	1054000	16730.2	13000	53000	42.2827	2130	99.347
Chr12	Race 0WU	5266	1518	5	28.8264	0.0949487	47	713500	15180.9	12500	43500	42.7204	1502	98.946
Chr13	Race 0WU	4215	1249	5	29.6323	0.118624	35	592000	16914.3	12000	54500	42.3923	1246	99.7598
Chr14	Race 0WU	927	653	32	70.4423	3.452	19	309500	16289.5	11000	49000	43.1932	620	94.9464
Chr15	Race 0WU	919	521	29	56.6921	3.1556	16	238500	14906.2	10750	56000	42.3438	448	85.9885
Overall	Race 0WU	134693	53086	273	39.4126	0.202683	1535	25823534	16816.8	12500	94500	42.5	52680	99.2352
Chr1	Race 4	22417	9277	14	41.3838	0.0624526	246	4520116	18374.5	14000	69000	42.9409	9261	99.8275
Chr2	Race 4	14530	5608	20	38.596	0.137646	156	2726500	17477.6	12750	79500	43.0137	5580	99.5007
Chr3	Race 4	12711	6709	34	52.7811	0.267485	184	3306000	17967.4	14000	70500	42.4071	6653	99.1653
Chr4	Race 4	11771	4503	13	38.255	0.110441	124	2193500	17689.5	13500	97000	42.6174	4479	99.467
Chr5	Race 4	11540	4221	8	36.5771	0.0693241	132	2061000	15613.6	11750	65000	42.9437	4201	99.5262
Chr6	Race 4	10293	4155	20	40.3672	0.194307	116	2007000	17301.7	12000	68000	42.4768	4119	99.1336
Chr7	Race 4	9172	3850	34	41.9756	0.370693	123	1876500	15256.1	11500	57000	42.15	3801	98.7273
Chr8	Race 4	8595	3678	5	42.7923	0.0581734	103	1791000	17388.3	13500	58000	42.6654	3654	99.3475
Chr9	Race 4	7964	2429	2	30.4997	0.025113	76	1176500	15480.3	10750	64000	42.6776	2423	99.753
Chr10	Race 4	8516	2749	35	32.2804	0.410991	90	1290000	14333.3	10250	59500	43.4443	2703	98.3267
Chr11	Race 4	6456	2022	8	31.3197	0.123916	60	988000	16466.7	12000	55000	42.5972	2012	99.5054
Chr12	Race 4	5360	1589	3	29.6455	0.0559701	51	763500	14970.6	13000	44000	42.6141	1571	98.8672
Chr13	Race 4	4256	1267	3	29.7697	0.0704887	27	583000	21592.6	12000	69500	42.4011	1258	99.2897
Chr14	Race 4	NA	NA	NA	NA	NA	NA	NA	NA	NA	NA	NA	NA	NA
Chr15	Race 4	NA	NA	NA	NA	NA	NA	NA	NA	NA	NA	NA	NA	NA
Overall	Race 4	133581	52057	199	38.9704	0.148973	1488	25282616	16977	12500	97000	42.5	51715	99.343
Chr1	Race 2.4.5.9.11 IPO	22492	9405	14	41.8149	0.0622444	257	4611500	17943.6	13000	68500	42.9564	9387	99.8086
Chr2	Race 2.4.5.9.11 IPO	14167	5420	18	38.2579	0.127056	153	2636500	17232	12500	79500	42.9119	5387	99.3911
Chr3	Race 2.4.5.9.11 IPO	12545	6689	35	53.32	0.278996	191	3341500	17494.8	13500	70500	42.4329	6639	99.2525
Chr4	Race 2.4.5.9.11 IPO	11770	4515	12	38.3602	0.101954	121	2189000	18090.9	14500	97000	42.6683	4492	99.4906
Chr5	Race 2.4.5.9.11 IPO	11559	4304	9	37.2351	0.0778614	130	2084000	16030.8	13000	65500	42.7212	4287	99.605
Chr6	Race 2.4.5.9.11 IPO	10265	4141	14	40.341	0.136386	114	1992500	17478.1	12250	68000	42.4569	4102	99.0582
Chr7	Race 2.4.5.9.11 IPO	9187	3819	36	41.5696	0.391858	121	1865629	15418.4	11500	57000	42.0944	3773	98.7955
Chr8	Race 2.4.5.9.11 IPO	8713	3666	8	42.0751	0.0918168	104	1745000	16778.8	12750	58000	42.8862	3640	99.2908
Chr9	Race 2.4.5.9.11 IPO	7889	2385	3	30.232	0.0380276	73	1159500	15883.6	10500	64000	42.5271	2379	99.7484
Chr10	Race 2.4.5.9.11 IPO	8508	2762	34	32.4636	0.399624	94	1299500	13824.5	10500	56500	43.3003	2717	98.3707
Chr11	Race 2.4.5.9.11 IPO	6465	2023	10	31.2916	0.154679	62	985000	15887.1	11750	53000	42.5794	2010	99.3574
Chr12	Race 2.4.5.9.11 IPO	5392	1619	4	30.026	0.074184	51	776500	15225.5	13500	43500	42.5063	1602	98.95
Chr13	Race 2.4.5.9.11 IPO	4238	1241	4	29.2827	0.0943841	32	592500	18515.6	10000	69500	42.5662	1228	98.9525
Chr14	Race 2.4.5.9.11 IPO	NA	NA	NA	NA	NA	NA	NA	NA	NA	NA	NA	NA	NA
Chr15	Race 2.4.5.9.11 IPO	958	558	27	58.2463	2.81837	16	257500	16093.8	10500	76000	42.315	490	87.8136
Overall	Race 2.4.5.9.11 IPO	134148	52547	228	39.1709	0.169962	1519	25536129	16811.1	12500	97000	42.5	52133	99.2121
Chr1	Race 2.4.9.11	22737	9548	13	41.9932	0.0571755	253	4640500	18341.9	13000	108500	42.9446	9529	99.801
Chr2	Race 2.4.9.11	14429	5545	19	38.4296	0.131679	156	2700000	17307.7	12500	79500	43.0192	5497	99.1344
Chr3	Race 2.4.9.11	12690	6736	37	53.0812	0.291568	184	3322000	18054.3	14000	71500	42.3638	6687	99.2726
Chr4	Race 2.4.9.11	11944	4576	15	38.3121	0.125586	128	2216500	17316.4	12750	94500	42.6824	4550	99.4318
Chr5	Race 2.4.9.11	11650	4339	7	37.2446	0.0600858	128	2102000	16421.9	13000	60000	42.8787	4318	99.516
Chr6	Race 2.4.9.11	10240	4099	16	40.0293	0.15625	112	1966000	17553.6	12250	68000	42.4477	4061	99.0729
Chr7	Race 2.4.9.11	9329	3873	37	41.5157	0.396613	123	1886000	15333.3	11500	56500	42.0858	3827	98.8123
Chr8	Race 2.4.9.11	8739	3686	10	42.1787	0.11443	102	1750000	17156.9	12500	80000	42.7536	3655	99.159
Chr9	Race 2.4.9.11	7912	2404	3	30.3842	0.0379171	76	1171500	15414.5	10500	63500	42.8186	2398	99.7504
Chr10	Race 2.4.9.11	8547	2766	31	32.3622	0.3627	91	1306000	14351.6	10500	59000	43.381	2727	98.59
Chr11	Race 2.4.9.11	6637	2178	11	32.816	0.165738	64	1070500	16726.6	13500	55000	42.3508	2164	99.3572
Chr12	Race 2.4.9.11	5293	1556	5	29.3973	0.0944644	51	746586	14638.9	12000	43500	42.7222	1536	98.7147
Chr13	Race 2.4.9.11	4298	1288	4	29.9674	0.0930665	31	607000	19580.6	11500	69500	42.5274	1284	99.6894
Chr14	Race 2.4.9.11	NA	NA	NA	NA	NA	NA	NA	NA	NA	NA	NA	NA	NA
Chr15	Race 2.4.9.11	958	559	27	58.3507	2.81837	16	257500	16093.8	10500	76000	42.3113	491	87.8354
Overall	Race 2.4.9.11	135403	53153	235	39.2554	0.173556	1515	25742086	16991.5	12500	108500	42.5	52724	99.1929

## Sheet: Table S5
Table S5. Update of the gene annotations of Cladosporium fulvum isolate Race 5. Transposon-like genes were removed, whereas new gene models were added.
Action	Gene	Chromosome	Start	End
removed	CLAFUR5_00267	Chr1	1200045	1202274
removed	CLAFUR5_00268	Chr1	1203498	1204103
removed	CLAFUR5_00351	Chr1	1522116	1522874
removed	CLAFUR5_00611	Chr1	3002552	3003334
removed	CLAFUR5_00660	Chr1	3200152	3200355
removed	CLAFUR5_00661	Chr1	3201310	3202176
removed	CLAFUR5_00662	Chr1	3203490	3203708
removed	CLAFUR5_00663	Chr1	3263060	3263806
removed	CLAFUR5_00915	Chr1	4701507	4703736
removed	CLAFUR5_00916	Chr1	4704960	4705508
removed	CLAFUR5_01486	Chr1	7730364	7731006
removed	CLAFUR5_01585	Chr1	8200463	8202241
removed	CLAFUR5_02609	Chr2	1100189	1101349
removed	CLAFUR5_02610	Chr2	1104991	1105575
removed	CLAFUR5_02845	Chr2	2000290	2000806
removed	CLAFUR5_03506	Chr2	5658544	5660089
removed	CLAFUR5_03857	Chr2	6889134	6889817
removed	CLAFUR5_03950	Chr4	400988	401851
removed	CLAFUR5_04097	Chr4	1000077	1000682
removed	CLAFUR5_04755	Chr4	3600609	3603962
removed	CLAFUR5_04825	Chr4	3946676	3947443
removed	CLAFUR5_04865	Chr4	4101559	4102203
removed	CLAFUR5_04954	Chr4	4493994	4495311
removed	CLAFUR5_05288	Chr4	5900745	5901329
removed	CLAFUR5_10927	Chr8	700233	701725
removed	CLAFUR5_07178	Chr6	2947041	2947727
removed	CLAFUR5_07567	Chr6	4401056	4401757
removed	CLAFUR5_10169	Chr7	1369249	1369572
removed	CLAFUR5_10170	Chr7	1369612	1370256
removed	CLAFUR5_10171	Chr7	1501407	1502099
removed	CLAFUR5_10181	Chr7	1674864	1675625
removed	CLAFUR5_10194	Chr7	1878495	1879337
removed	CLAFUR5_10411	Chr7	3000650	3001351
removed	CLAFUR5_10494	Chr7	3400626	3401939
removed	CLAFUR5_10562	Chr7	3704678	3705007
removed	CLAFUR5_10633	Chr7	4004539	4006669
removed	CLAFUR5_10634	Chr7	4006858	4009087
removed	CLAFUR5_10635	Chr7	4010311	4010912
removed	CLAFUR5_08852	Chr9	200469	201993
removed	CLAFUR5_08876	Chr9	246512	247423
removed	CLAFUR5_08882	Chr9	300029	302886
removed	CLAFUR5_08883	Chr9	303560	304391
removed	CLAFUR5_09212	Chr9	1801688	1802242
removed	CLAFUR5_09213	Chr9	1803152	1803364
removed	CLAFUR5_11962	Chr10	1251938	1252711
removed	CLAFUR5_12553	Chr11	143755	144318
removed	CLAFUR5_12643	Chr11	400212	400610
removed	CLAFUR5_13304	Chr11	3185730	3186321
removed	CLAFUR5_13430	Chr12	234166	235173
removed	CLAFUR5_13549	Chr12	802578	803045
removed	CLAFUR5_13888	Chr12	1999498	2004651
removed	CLAFUR5_14178	Chr13	286309	286689
removed	CLAFUR5_14179	Chr13	286993	287253
removed	CLAFUR5_14236	Chr13	455822	456580
removed	CLAFUR5_14237	Chr13	500048	500699
removed	CLAFUR5_14238	Chr13	500805	501563
removed	CLAFUR5_14471	Chr13	1200074	1200403
removed	CLAFUR5_14596	Chr13	1902495	1903043
removed	CLAFUR5_14597	Chr13	1904192	1904752
removed	CLAFUR5_07781	Chr3	100327	100551
removed	CLAFUR5_08114	Chr3	1900315	1900881
removed	CLAFUR5_08137	Chr3	2372879	2379863
removed	CLAFUR5_08200	Chr3	2743548	2745518
removed	CLAFUR5_08395	Chr3	4500025	4500966
removed	CLAFUR5_08396	Chr3	4501939	4502466
removed	CLAFUR5_08480	Chr3	4980711	4982285
removed	CLAFUR5_05486	Chr5	499845	500369
removed	CLAFUR5_05987	Chr5	2794100	2799743
removed	CLAFUR5_06505	Chr5	5100714	5101055
added	CLAFUR5_20394	Chr1	28808	29329
added	CLAFUR5_20115	Chr1	202483	202854
added	CLAFUR5_20000	Chr1	348420	348749
added	CLAFUR5_20116	Chr1	370111	372602
added	CLAFUR5_20117	Chr1	716892	717626
added	CLAFUR5_20118	Chr1	1038118	1038633
added	CLAFUR5_20119	Chr1	1249357	1249598
added	CLAFUR5_20120	Chr1	1312010	1313224
added	CLAFUR5_20121	Chr1	1361532	1362065
added	CLAFUR5_20122	Chr1	1634397	1634741
added	CLAFUR5_20123	Chr1	1925865	1927397
added	CLAFUR5_20124	Chr1	1927915	1928502
added	CLAFUR5_20125	Chr1	2687597	2689285
added	CLAFUR5_20002	Chr1	3896699	3896902
added	CLAFUR5_20003	Chr1	3902772	3903249
added	CLAFUR5_20004	Chr1	4312513	4312761
added	CLAFUR5_20005	Chr1	5144405	5144758
added	CLAFUR5_20126	Chr1	5295970	5296420
added	CLAFUR5_20006	Chr1	5358901	5359218
added	CLAFUR5_20007	Chr1	5541467	5541712
added	CLAFUR5_20127	Chr1	7312393	7312602
added	CLAFUR5_20128	Chr1	7325055	7325531
added	CLAFUR5_20129	Chr1	8247856	8249664
added	CLAFUR5_20130	Chr1	8406474	8406811
added	CLAFUR5_20131	Chr1	8432296	8433207
added	CLAFUR5_20132	Chr1	8485058	8488015
added	CLAFUR5_20008	Chr1	8604251	8604556
added	CLAFUR5_20009	Chr1	8906462	8906843
added	CLAFUR5_20010	Chr1	8990935	8991216
added	CLAFUR5_20133	Chr1	9038855	9039109
added	CLAFUR5_20134	Chr1	9303833	9303984
added	CLAFUR5_20011	Chr1	9331660	9331999
added	CLAFUR5_20012	Chr1	9355098	9355709
added	CLAFUR5_20135	Chr1	9846260	9847141
added	CLAFUR5_20013	Chr1	10082589	10082951
added	CLAFUR5_20136	Chr1	10318311	10319706
added	CLAFUR5_20137	Chr1	10507530	10507985
added	CLAFUR5_20138	Chr1	10512466	10513416
added	CLAFUR5_20139	Chr1	10794572	10796197
added	CLAFUR5_20140	Chr1	10802456	10803445
added	CLAFUR5_20141	Chr1	11209893	11214678
added	CLAFUR5_20142	Chr2	138435	138954
added	CLAFUR5_20143	Chr2	331548	333758
added	CLAFUR5_20144	Chr2	895578	895982
added	CLAFUR5_20145	Chr2	1420386	1420566
added	CLAFUR5_20146	Chr2	1428243	1428641
added	CLAFUR5_20147	Chr2	1581911	1582342
added	CLAFUR5_20016	Chr2	1693128	1693464
added	CLAFUR5_20017	Chr2	1699579	1699860
added	CLAFUR5_20148	Chr2	2192400	2192586
added	CLAFUR5_20149	Chr2	2466724	2467485
added	CLAFUR5_20150	Chr2	3960370	3961122
added	CLAFUR5_20151	Chr2	4146886	4147060
added	CLAFUR5_20152	Chr2	4372007	4372642
added	CLAFUR5_20153	Chr2	4557042	4557518
added	CLAFUR5_20154	Chr2	4560756	4561875
added	CLAFUR5_20155	Chr2	5174545	5174883
added	CLAFUR5_20156	Chr2	5237580	5237779
added	CLAFUR5_20157	Chr2	5490135	5490708
added	CLAFUR5_20158	Chr2	5893178	5893681
added	CLAFUR5_20159	Chr2	6110381	6110683
added	CLAFUR5_20160	Chr2	6151293	6152633
added	CLAFUR5_20161	Chr2	6414195	6414999
added	CLAFUR5_20162	Chr2	6453980	6454930
added	CLAFUR5_20163	Chr2	6457071	6457868
added	CLAFUR5_20164	Chr2	6536213	6536689
added	CLAFUR5_20165	Chr2	6538312	6538638
added	CLAFUR5_20166	Chr2	6548635	6549069
added	CLAFUR5_20018	Chr2	6612434	6612646
added	CLAFUR5_20019	Chr2	6713050	6713286
added	CLAFUR5_20020	Chr2	6776715	6777307
added	CLAFUR5_20167	Chr2	6828155	6828398
added	CLAFUR5_20168	Chr2	6884245	6885363
added	CLAFUR5_20021	Chr3	88018	88266
added	CLAFUR5_20242	Chr3	238415	239310
added	CLAFUR5_20243	Chr3	365736	366113
added	CLAFUR5_20244	Chr3	417045	418298
added	CLAFUR5_20022	Chr3	457371	457721
added	CLAFUR5_20245	Chr3	1348971	1349675
added	CLAFUR5_20246	Chr3	1405203	1405703
added	CLAFUR5_20023	Chr3	1405722	1406012
added	CLAFUR5_20024	Chr3	1648123	1648503
added	CLAFUR5_20247	Chr3	2335123	2335315
added	CLAFUR5_20248	Chr3	2676142	2676304
added	CLAFUR5_20249	Chr3	2747262	2747424
added	CLAFUR5_20250	Chr3	2853530	2854027
added	CLAFUR5_20251	Chr3	2872585	2873391
added	CLAFUR5_20026	Chr3	3054594	3055136
added	CLAFUR5_20252	Chr3	3069160	3069588
added	CLAFUR5_20253	Chr3	3256271	3257224
added	CLAFUR5_20254	Chr3	3461530	3461721
added	CLAFUR5_20255	Chr3	3909079	3909824
added	CLAFUR5_20256	Chr3	4068927	4069235
added	CLAFUR5_20395	Chr3	4219399	4219727
added	CLAFUR5_20257	Chr3	4335528	4335856
added	CLAFUR5_20258	Chr3	4343631	4344122
added	CLAFUR5_20259	Chr3	4527267	4527953
added	CLAFUR5_20260	Chr3	4786717	4787141
added	CLAFUR5_20261	Chr3	5055413	5055678
added	CLAFUR5_20027	Chr3	5473536	5473727
added	CLAFUR5_20262	Chr3	5907092	5907679
added	CLAFUR5_20263	Chr3	5985422	5986106
added	CLAFUR5_20264	Chr3	5986140	5986795
added	CLAFUR5_20265	Chr3	6145434	6146378
added	CLAFUR5_20266	Chr3	6153343	6154156
added	CLAFUR5_20267	Chr3	6220614	6221411
added	CLAFUR5_20169	Chr4	255358	256290
added	CLAFUR5_20170	Chr4	262970	264013
added	CLAFUR5_20171	Chr4	290192	290390
added	CLAFUR5_20172	Chr4	623611	624060
added	CLAFUR5_20173	Chr4	674659	675209
added	CLAFUR5_20174	Chr4	887166	888794
added	CLAFUR5_20028	Chr4	893865	894230
added	CLAFUR5_20175	Chr4	930462	930911
added	CLAFUR5_20029	Chr4	1074073	1074309
added	CLAFUR5_20030	Chr4	1159917	1160144
added	CLAFUR5_20031	Chr4	1165495	1165722
added	CLAFUR5_20176	Chr4	1348772	1349263
added	CLAFUR5_20032	Chr4	1359148	1359407
added	CLAFUR5_20177	Chr4	1387482	1388105
added	CLAFUR5_20178	Chr4	1494793	1495359
added	CLAFUR5_20179	Chr4	1604551	1606272
added	CLAFUR5_20033	Chr4	1628703	1628903
added	CLAFUR5_20036	Chr4	2186510	2186818
added	CLAFUR5_20180	Chr4	2246308	2246820
added	CLAFUR5_20181	Chr4	2248920	2250227
added	CLAFUR5_20182	Chr4	2464688	2466817
added	CLAFUR5_20183	Chr4	2580390	2580968
added	CLAFUR5_20037	Chr4	2685519	2685755
added	CLAFUR5_20184	Chr4	2718189	2719022
added	CLAFUR5_20185	Chr4	2898730	2899821
added	CLAFUR5_20186	Chr4	3023525	3023748
added	CLAFUR5_20187	Chr4	3304696	3306935
added	CLAFUR5_20291	Chr4	3565671	3566398
added	CLAFUR5_20090	Chr4	3894763	3895122
added	CLAFUR5_20091	Chr4	4024868	4025068
added	CLAFUR5_20292	Chr4	4274190	4275585
added	CLAFUR5_20092	Chr4	4275854	4276063
added	CLAFUR5_20293	Chr4	4282075	4282560
added	CLAFUR5_20294	Chr4	4612872	4613753
added	CLAFUR5_20093	Chr4	4808574	4808879
added	CLAFUR5_20295	Chr4	4837589	4838136
added	CLAFUR5_20296	Chr4	5134541	5135770
added	CLAFUR5_20298	Chr4	5515013	5515846
added	CLAFUR5_20297	Chr4	5781832	5782308
added	CLAFUR5_20299	Chr4	6045914	6046591
added	CLAFUR5_20300	Chr4	6050894	6051349
added	CLAFUR5_20301	Chr4	6111417	6113151
added	CLAFUR5_20197	Chr5	128116	128511
added	CLAFUR5_20042	Chr5	149461	149769
added	CLAFUR5_20198	Chr5	225351	228494
added	CLAFUR5_20044	Chr5	553831	554112
added	CLAFUR5_20199	Chr5	723431	723640
added	CLAFUR5_20200	Chr5	793188	793414
added	CLAFUR5_20201	Chr5	795333	796655
added	CLAFUR5_20202	Chr5	862947	863952
added	CLAFUR5_20203	Chr5	880690	881734
added	CLAFUR5_20204	Chr5	1030625	1030979
added	CLAFUR5_20205	Chr5	1069984	1070427
added	CLAFUR5_20206	Chr5	1307968	1308780
added	CLAFUR5_20207	Chr5	1739375	1744595
added	CLAFUR5_20208	Chr5	2081365	2081510
added	CLAFUR5_20209	Chr5	2309102	2309331
added	CLAFUR5_20045	Chr5	2428835	2429347
added	CLAFUR5_20046	Chr5	2642792	2643004
added	CLAFUR5_20210	Chr5	3399669	3401087
added	CLAFUR5_20048	Chr5	3410165	3410521
added	CLAFUR5_20049	Chr5	3551768	3552398
added	CLAFUR5_20050	Chr5	4309668	4310009
added	CLAFUR5_20211	Chr5	4570572	4570749
added	CLAFUR5_20212	Chr5	4674710	4676548
added	CLAFUR5_20051	Chr5	4698568	4698886
added	CLAFUR5_20213	Chr5	4792683	4793123
added	CLAFUR5_20214	Chr5	5126054	5126233
added	CLAFUR5_20215	Chr5	5345390	5345718
added	CLAFUR5_20217	Chr6	48493	48643
added	CLAFUR5_20218	Chr6	248902	249357
added	CLAFUR5_20219	Chr6	249433	249819
added	CLAFUR5_20220	Chr6	311709	312890
added	CLAFUR5_20221	Chr6	972999	973187
added	CLAFUR5_20222	Chr6	1229396	1230367
added	CLAFUR5_20052	Chr6	1250551	1250754
added	CLAFUR5_20223	Chr6	1435167	1435652
added	CLAFUR5_20224	Chr6	1633732	1633993
added	CLAFUR5_20225	Chr6	1983367	1983588
added	CLAFUR5_20053	Chr6	2036076	2036474
added	CLAFUR5_20054	Chr6	2039780	2040384
added	CLAFUR5_20226	Chr6	2265030	2265233
added	CLAFUR5_20227	Chr6	2293230	2293433
added	CLAFUR5_20228	Chr6	2433351	2434702
added	CLAFUR5_20229	Chr6	2638960	2639547
added	CLAFUR5_20055	Chr6	2999239	2999611
added	CLAFUR5_20056	Chr6	3106748	3107041
added	CLAFUR5_20057	Chr6	3108096	3108415
added	CLAFUR5_20230	Chr6	3111313	3111859
added	CLAFUR5_20231	Chr6	3176099	3177556
added	CLAFUR5_20232	Chr6	3178250	3179212
added	CLAFUR5_20058	Chr6	3187472	3187699
added	CLAFUR5_20059	Chr6	3379354	3379689
added	CLAFUR5_20060	Chr6	3463878	3464111
added	CLAFUR5_20233	Chr6	3604314	3605066
added	CLAFUR5_20234	Chr6	3662260	3663312
added	CLAFUR5_20235	Chr6	3716511	3717077
added	CLAFUR5_20236	Chr6	3744372	3745490
added	CLAFUR5_20237	Chr6	3902064	3903266
added	CLAFUR5_20238	Chr6	3933230	3934942
added	CLAFUR5_20239	Chr6	4213970	4214160
added	CLAFUR5_20240	Chr6	4450145	4450759
added	CLAFUR5_20241	Chr6	4705673	4706539
added	CLAFUR5_20302	Chr7	274369	274779
added	CLAFUR5_20303	Chr7	309344	310048
added	CLAFUR5_20064	Chr7	566315	566736
added	CLAFUR5_20304	Chr7	1286764	1287405
added	CLAFUR5_20305	Chr7	1360144	1360417
added	CLAFUR5_20306	Chr7	1955771	1956556
added	CLAFUR5_20307	Chr7	2137671	2138276
added	CLAFUR5_20308	Chr7	2426469	2428524
added	CLAFUR5_20309	Chr7	2532485	2533126
added	CLAFUR5_20310	Chr7	2533768	2534337
added	CLAFUR5_20311	Chr7	2584459	2585610
added	CLAFUR5_20066	Chr7	3104404	3104748
added	CLAFUR5_20312	Chr7	3111721	3112695
added	CLAFUR5_20313	Chr7	3135792	3136406
added	CLAFUR5_20314	Chr7	3136545	3137640
added	CLAFUR5_20315	Chr7	3318779	3319279
added	CLAFUR5_20316	Chr7	3595483	3596458
added	CLAFUR5_20317	Chr7	3736632	3736832
added	CLAFUR5_20318	Chr7	4475844	4476158
added	CLAFUR5_20319	Chr7	4476512	4477216
added	CLAFUR5_20320	Chr7	4510628	4511047
added	CLAFUR5_20321	Chr7	4619737	4619885
added	CLAFUR5_20322	Chr8	399030	399881
added	CLAFUR5_20323	Chr8	438958	440589
added	CLAFUR5_20068	Chr8	950832	951144
added	CLAFUR5_20324	Chr8	1161541	1161804
added	CLAFUR5_20325	Chr8	1217193	1217453
added	CLAFUR5_20326	Chr8	1254958	1255190
added	CLAFUR5_20327	Chr8	1266637	1267430
added	CLAFUR5_20070	Chr8	1785621	1785932
added	CLAFUR5_20071	Chr8	1790959	1791222
added	CLAFUR5_20328	Chr8	2058453	2058666
added	CLAFUR5_20329	Chr8	2520719	2520910
added	CLAFUR5_20330	Chr8	2532342	2532477
added	CLAFUR5_20331	Chr8	2615165	2615986
added	CLAFUR5_20332	Chr8	2627354	2628061
added	CLAFUR5_20333	Chr8	3110076	3110492
added	CLAFUR5_20072	Chr8	3114137	3114466
added	CLAFUR5_20073	Chr8	3283573	3283914
added	CLAFUR5_20334	Chr8	3295788	3296470
added	CLAFUR5_20335	Chr8	3496669	3499147
added	CLAFUR5_20074	Chr8	3516875	3517126
added	CLAFUR5_20336	Chr8	3799072	3799229
added	CLAFUR5_20337	Chr8	4043620	4043814
added	CLAFUR5_20338	Chr8	4161665	4162152
added	CLAFUR5_20268	Chr9	87476	87849
added	CLAFUR5_20269	Chr9	111046	111592
added	CLAFUR5_20075	Chr9	217342	217548
added	CLAFUR5_20076	Chr9	395356	395764
added	CLAFUR5_20270	Chr9	571302	574859
added	CLAFUR5_20077	Chr9	641065	641427
added	CLAFUR5_20078	Chr9	767496	767684
added	CLAFUR5_20079	Chr9	768685	769056
added	CLAFUR5_20080	Chr9	844088	844339
added	CLAFUR5_20271	Chr9	1137660	1138106
added	CLAFUR5_20272	Chr9	1580758	1581456
added	CLAFUR5_20273	Chr9	1647949	1648551
added	CLAFUR5_20081	Chr9	1867066	1867338
added	CLAFUR5_20274	Chr9	1928216	1928689
added	CLAFUR5_20082	Chr9	1928812	1929141
added	CLAFUR5_20275	Chr9	1983591	1984247
added	CLAFUR5_20083	Chr9	2552397	2552729
added	CLAFUR5_20276	Chr9	3003940	3004572
added	CLAFUR5_20277	Chr9	3097421	3098473
added	CLAFUR5_20278	Chr9	3116253	3116535
added	CLAFUR5_20279	Chr9	3434061	3434243
added	CLAFUR5_20280	Chr9	3527035	3527766
added	CLAFUR5_20084	Chr9	3600490	3600792
added	CLAFUR5_20085	Chr9	3695890	3696144
added	CLAFUR5_20281	Chr9	3891188	3891621
added	CLAFUR5_20196	Chr10	14988	16694
added	CLAFUR5_20041	Chr10	384623	384920
added	CLAFUR5_20195	Chr10	398584	399078
added	CLAFUR5_20194	Chr10	1151488	1152023
added	CLAFUR5_20193	Chr10	1183955	1184769
added	CLAFUR5_20192	Chr10	1313550	1314564
added	CLAFUR5_20191	Chr10	1827343	1827921
added	CLAFUR5_20039	Chr10	1835777	1835971
added	CLAFUR5_20190	Chr10	1844619	1845593
added	CLAFUR5_20189	Chr10	1922053	1922894
added	CLAFUR5_20188	Chr10	1927985	1928560
added	CLAFUR5_20087	Chr10	2988624	2988895
added	CLAFUR5_20290	Chr10	3265730	3266053
added	CLAFUR5_20289	Chr10	3278928	3279383
added	CLAFUR5_20288	Chr10	3333524	3334015
added	CLAFUR5_20287	Chr10	3337238	3338473
added	CLAFUR5_20286	Chr10	3338865	3339704
added	CLAFUR5_20285	Chr10	3408004	3408300
added	CLAFUR5_20086	Chr10	3679808	3680068
added	CLAFUR5_20284	Chr10	3695654	3696320
added	CLAFUR5_20283	Chr10	3834289	3835124
added	CLAFUR5_20282	Chr10	3871133	3871489
added	CLAFUR5_20094	Chr11	283264	283709
added	CLAFUR5_20339	Chr11	550195	550713
added	CLAFUR5_20095	Chr11	618252	618586
added	CLAFUR5_20096	Chr11	709688	709971
added	CLAFUR5_20340	Chr11	1103785	1106445
added	CLAFUR5_20341	Chr11	1129109	1129332
added	CLAFUR5_20342	Chr11	1168759	1169157
added	CLAFUR5_20343	Chr11	1236596	1238341
added	CLAFUR5_20344	Chr11	1301164	1301895
added	CLAFUR5_20345	Chr11	1302226	1304400
added	CLAFUR5_20346	Chr11	2088775	2089593
added	CLAFUR5_20097	Chr11	2297585	2297943
added	CLAFUR5_20347	Chr11	2586048	2586746
added	CLAFUR5_20348	Chr11	2787591	2788655
added	CLAFUR5_20349	Chr11	2789257	2790126
added	CLAFUR5_20098	Chr11	2872442	2872684
added	CLAFUR5_20099	Chr11	2976498	2976890
added	CLAFUR5_20350	Chr11	3194265	3194591
added	CLAFUR5_20351	Chr11	3270341	3272219
added	CLAFUR5_20352	Chr11	3307790	3308968
added	CLAFUR5_20353	Chr12	163094	164984
added	CLAFUR5_20354	Chr12	631762	632366
added	CLAFUR5_20355	Chr12	632819	633301
added	CLAFUR5_20356	Chr12	635472	637163
added	CLAFUR5_20357	Chr12	877604	877954
added	CLAFUR5_20358	Chr12	896748	896969
added	CLAFUR5_20102	Chr12	925935	926278
added	CLAFUR5_20103	Chr12	959765	960133
added	CLAFUR5_20359	Chr12	1037005	1037562
added	CLAFUR5_20360	Chr12	1080365	1082507
added	CLAFUR5_20361	Chr12	1230266	1230505
added	CLAFUR5_20362	Chr12	1369426	1369622
added	CLAFUR5_20363	Chr12	1486062	1486685
added	CLAFUR5_20104	Chr12	1534771	1535138
added	CLAFUR5_20364	Chr12	1599648	1600070
added	CLAFUR5_20365	Chr12	1617860	1618058
added	CLAFUR5_20366	Chr12	1677326	1677688
added	CLAFUR5_20367	Chr12	1748138	1748575
added	CLAFUR5_20368	Chr12	1791460	1792347
added	CLAFUR5_20105	Chr12	1802461	1802694
added	CLAFUR5_20369	Chr12	1946143	1946649
added	CLAFUR5_20106	Chr12	2069979	2070194
added	CLAFUR5_20370	Chr12	2118362	2120656
added	CLAFUR5_20371	Chr12	2120684	2122072
added	CLAFUR5_20372	Chr12	2122385	2125431
added	CLAFUR5_20107	Chr12	2157330	2157985
added	CLAFUR5_20108	Chr12	2169778	2170389
added	CLAFUR5_20373	Chr12	2202592	2203188
added	CLAFUR5_20109	Chr12	2314858	2315436
added	CLAFUR5_20374	Chr12	2409686	2410105
added	CLAFUR5_20375	Chr12	2466551	2467819
added	CLAFUR5_20376	Chr13	260146	261244
added	CLAFUR5_20377	Chr13	261886	262428
added	CLAFUR5_20378	Chr13	262467	263216
added	CLAFUR5_20379	Chr13	378758	379408
added	CLAFUR5_20380	Chr13	529802	531874
added	CLAFUR5_20381	Chr13	731129	731533
added	CLAFUR5_20382	Chr13	958456	958659
added	CLAFUR5_20113	Chr13	959126	959464
added	CLAFUR5_20383	Chr13	1098940	1099700
added	CLAFUR5_20384	Chr13	1182827	1183666
added	CLAFUR5_20385	Chr13	1184964	1185692
added	CLAFUR5_20114	Chr13	1301854	1302045
added	CLAFUR5_20386	Chr13	1565935	1566333
added	CLAFUR5_20387	Chr13	1791012	1792253
added	CLAFUR5_20388	Chr13	1951840	1952688
added	CLAFUR5_20389	Chr13	2028075	2028590
added	CLAFUR5_20390	Chr13	2032676	2035078
added	CLAFUR5_20391	Chr14	7563	7764
added	CLAFUR5_20392	Chr14	142682	142835
added	CLAFUR5_20393	Chr14	351150	351374

## Sheet: Table S6
Table S6. Summary of genes from different functional categories and select sub-categories in five Cladosporium fulvum genomes.. Emphasis is given to functional categories and sub-categories that are of relevance to fungal plant pathogens.
Functional gene category	Race 5 *	Race 0WU	Race 4	Race 2.4.5.9.11 IPO	Race 2.4.9.11
BUSCOs	1697	1694	1694	1693	1693
CAzymes	525	523	519	520	521
auxiliary activity (AA)	90	89	88	89	89
glycoside hydrolase (GH)	271	271	269	269	270
glycosyl transferase (GT)	114	113	113	113	113
polysaccharide lyase (PL)	10	10	9	9	9
carbohydrate esterase (CE)	32	32	32	32	32
carbohydrate-binding module (CBM)	15	15	15	15	15
plant cell wall degrading enzymes (PCWDE)	129	130	129	129	129
Cytochrome P450 monooxygenases (CYPs)	133	133	134	134	134
CYP51	1	1	1	1	1
CYP53	1	1	1	1	1
CYP61	1	1	1	1	1
Peptidases and Proteases (Total)	362	357	358	357	358
aspartic (A) proteases	14	14	13	13	14
cysteine (C) proteases	63	63	63	63	63
metallo (M) proteases	84	83	84	84	84
serine (S) proteases	1	1	1	1	1
threonine (T) proteases	178	174	175	175	175
mixed type proteases	19	19	19	19	19
inhibitory (I) proteases	3	3	3	2	2
Secondary metabolism enzymes (Total)	42	41	41	41	41
polyketide sythase (PKS)	11	11	11	11	11
non-ribosomal peptide synthetase (NRPS)	15	14	14	14	14
NRPS-Like	11	11	11	11	11
PKS-NRPS hybrid	1	1	1	1	1
terpene synthase (TPS)	4	4	4	4	4
Transporters	2293	2279	2277	2278	2283
ABC transporters	57	57	57	57	57
MFS transporters	383	378	380	380	380
Secreted proteins (Total)	1417	1425	1408	1404	1410
Secreted proteins, not candidate effectors	985	986	977	978	981
Candidate effectors	432	439	431	426	429
* data from Zaccaron et al. 2022

## Sheet: Table S7
Table S7. Genes encoding carbohydrate-active enzymes (CAZymes) in five Cladosporium fulvum genomes. The table shows the genes organized into hierarchical orthogroups (HOGs) and their location in the C. fulvum genomes. CAZymes were classified based on the presence of auxiliary activity (AA) modules, glycoside hydrolase (GH) modules, glycosyl transferase (GT) modules, polysaccharide lyase (PL) modu…
				Race 5				Race 0WU				Race 4				Race 2.4.5.9.11 IPO				Race 2.4.9.11
HOG ID	CAZyme classification (modules)	Secreted proteins	PCWDEs	Gene	Chromo-some	Start	End	Gene	Chromo-some	Start	End	Gene	Chromo-some	Start	End	Gene	Chromo-some	Start	End	Gene	Chromo-some	Start	End
N0.HOG0000111	AA1_3			CLAFUR5_04175	Chr4	1160234	1162194	CLAFUR0_04197	Chr4	1138436	1140396	CLAFUR4_04196	Chr4	1142754	1144714	CLAFUW4_04210	Chr4	1147630	1149590	CLAFUW7_04199	Chr4	1142810	1144770
N0.HOG0000112	AA1_3	Secreted		CLAFUR5_09851	Chr7	154981	156984	CLAFUR0_10820	Chr7	155814	157817	CLAFUR4_10813	Chr7	155911	157914	CLAFUW4_10808	Chr7	155842	157845	CLAFUW7_10806	Chr7	161067	163070
N0.HOG0000113	AA1_3	Secreted		CLAFUR5_01908	Chr1	9397756	9400002	CLAFUR0_01911	Chr1	9330624	9332870	CLAFUR4_01909	Chr1	9288760	9291006	CLAFUW4_01914	Chr1	9276395	9278641	CLAFUW7_01913	Chr1	9333745	9335991
N0.HOG0000114	AA1_3	Secreted		CLAFUR5_07414	Chr6	3888315	3890433	CLAFUR0_07289	Chr6	3964095	3966213	CLAFUR4_07291	Chr6	3988532	3990650	CLAFUW4_07283	Chr6	3964811	3966929	CLAFUW7_07285	Chr6	3933181	3935299
N0.HOG0000115	GH76	Secreted		CLAFUR5_02252	Chr1	10964081	10965488	CLAFUR0_02260	Chr1	10894792	10896199	CLAFUR4_02256	Chr1	10810024	10811431	CLAFUW4_02261	Chr1	10842766	10844173	CLAFUW7_02261	Chr1	10976595	10978002
N0.HOG0000116	GH76	Secreted		CLAFUR5_05222	Chr4	5551432	5552845	CLAFUR0_10630	Chr10	3862644	3864057	CLAFUR4_10614	Chr10	3678798	3680211	CLAFUW4_10609	Chr10	3675070	3676483	CLAFUW7_10611	Chr10	3693089	3694502
N0.HOG0000117	GH76	Secreted		CLAFUR5_06214	Chr5	3713325	3714912	CLAFUR0_06078	Chr5	3734108	3735695	CLAFUR4_06074	Chr5	3812923	3814510	CLAFUW4_06070	Chr5	3722312	3723899	CLAFUW7_06067	Chr5	3792631	3794218
N0.HOG0000118	GH76	Secreted		CLAFUR5_10228	Chr7	2007297	2008988	CLAFUR0_11195	Chr7	1887158	1888849	CLAFUR4_11190	Chr7	1881514	1883205	CLAFUW4_11185	Chr7	1887223	1888914	CLAFUW7_11181	Chr7	1892437	1894128
N0.HOG0000123	GH28	Secreted	PCWDE	CLAFUR5_08881	Chr9	256440	258144	CLAFUR0_08774	Chr9	302938	304642	CLAFUR4_08782	Chr9	256807	258511	CLAFUW4_08776	Chr9	256805	258509	CLAFUW7_08777	Chr9	256788	258492
N0.HOG0000124	GH28	Secreted	PCWDE	CLAFUR5_12694	Chr11	557622	559013	CLAFUR0_12838	Chr11	558557	559948	CLAFUR4_12832	Chr11	558564	559955	CLAFUW4_12828	Chr11	558523	559914	CLAFUW7_12836	Chr11	557566	558957
N0.HOG0000125	GH28	Secreted	PCWDE	CLAFUR5_09175	Chr9	1608076	1609427	CLAFUR0_09063	Chr9	1530388	1531739	CLAFUR4_09071	Chr9	1497891	1499242	CLAFUW4_09065	Chr9	1484253	1485604	CLAFUW7_09066	Chr9	1484236	1485587
N0.HOG0000126	GH28		PCWDE	CLAFUR5_02540	Chr2	704063	705271	CLAFUR0_02550	Chr2	698913	700121	CLAFUR4_02546	Chr2	698868	700076	CLAFUW4_02551	Chr2	698882	700090	CLAFUW7_02551	Chr2	698881	700089
N0.HOG0000135	GH92	Secreted		CLAFUR5_13754	Chr12	1526733	1529273	CLAFUR0_13919	Chr12	1548231	1550771	CLAFUR4_13915	Chr12	1571110	1573650	CLAFUW4_13912	Chr12	1568568	1571108	CLAFUW7_13920	Chr12	1561785	1564325
N0.HOG0000136	GH92	Secreted		CLAFUR5_07587	Chr6	4498782	4501065	CLAFUR0_07463	Chr6	4569310	4571757	CLAFUR4_07464	Chr6	4590606	4593053	CLAFUW4_07457	Chr6	4566883	4569330	CLAFUW7_07460	Chr6	4548092	4550375
N0.HOG0000137	GH92	Secreted		CLAFUR5_11622	Chr8	4023617	4026160	CLAFUR0_12613	Chr8	3941103	3943646	CLAFUR4_12602	Chr8	3940918	3943461	CLAFUW4_12597	Chr8	4058172	4060715	CLAFUW7_12604	Chr8	4052196	4054739
N0.HOG0000138	GH92			CLAFUR5_03378	Chr2	5000210	5002759	CLAFUR0_03392	Chr2	4855327	4857876	CLAFUR4_03387	Chr2	4952845	4955394	CLAFUW4_03398	Chr2	4905340	4907889	CLAFUW7_03390	Chr2	4940319	4942868
N0.HOG0000167	GH13_1			CLAFUR5_05026	Chr4	4727125	4728839	CLAFUR0_10416	Chr10	2947198	2948912	CLAFUR4_10415	Chr10	2999737	3001451	CLAFUW4_10411	Chr10	3022444	3024158	CLAFUW7_10411	Chr10	3015952	3017666
N0.HOG0000168	GH13_1	Secreted		CLAFUR5_04570	Chr4	2706644	2708449	CLAFUR0_04597	Chr4	2623732	2625537	CLAFUR4_04595	Chr4	2606940	2608745	CLAFUW4_04609	Chr4	2611815	2613620	CLAFUW7_04601	Chr4	2677938	2679743
N0.HOG0000169	GH13_1	Secreted		CLAFUR5_06259	Chr5	4090826	4092621	CLAFUR0_06123	Chr5	4092672	4094467	CLAFUR4_06119	Chr5	4171246	4173041	CLAFUW4_06115	Chr5	4099817	4101612	CLAFUW7_06112	Chr5	4150954	4152749
N0.HOG0000170	GH13_1+CBM20	Secreted		CLAFUR5_04850	Chr4	4043190	4045157	CLAFUR0_10238	Chr10	2256673	2258640	CLAFUR4_10240	Chr10	2248179	2250146	CLAFUW4_10236	Chr10	2286121	2288088	CLAFUW7_10236	Chr10	2271629	2273596
N0.HOG0000171	GH3	Secreted	PCWDE	CLAFUR5_11712	Chr10	96800	99649	CLAFUR0_05186	Chr4	5806680	5809529	CLAFUR4_05180	Chr4	5777612	5780461	CLAFUW4_05194	Chr4	5777046	5779895	CLAFUW7_05190	Chr4	5864190	5867039
N0.HOG0000172	GH3	Secreted	PCWDE	CLAFUR5_05718	Chr5	1246543	1249320	CLAFUR0_05579	Chr5	1261186	1263963	CLAFUR4_05570	Chr5	1260326	1263103	CLAFUW4_05576	Chr5	1193312	1196089	CLAFUW7_05574	Chr5	1252457	1255234
N0.HOG0000173	GH3	Secreted	PCWDE	CLAFUR5_11034	Chr8	1250957	1253686	CLAFUR0_12009	Chr8	1166720	1169449	CLAFUR4_11998	Chr8	1257392	1260121	CLAFUW4_11993	Chr8	1258502	1261231	CLAFUW7_12000	Chr8	1264029	1266758
N0.HOG0000174	GH3	Secreted	PCWDE	CLAFUR5_11785	Chr10	473740	476081	CLAFUR0_05112	Chr4	5430239	5432580	CLAFUR4_05107	Chr4	5376304	5378645	CLAFUW4_05121	Chr4	5374409	5376750	CLAFUW7_05116	Chr4	5487757	5490098
N0.HOG0000175	GH18			CLAFUR5_12716	Chr11	606091	607622	CLAFUR0_12860	Chr11	607026	608557	CLAFUR4_12854	Chr11	607025	608556	CLAFUW4_12850	Chr11	606984	608515	CLAFUW7_12858	Chr11	606035	607566
N0.HOG0000176	GH18			CLAFUR5_08259	Chr3	3099813	3101075	CLAFUR0_08145	Chr3	3096909	3098171	CLAFUR4_08150	Chr3	3190869	3192131	CLAFUW4_08145	Chr3	3183746	3185008	CLAFUW7_08145	Chr3	3204243	3205505
N0.HOG0000177	GH18	Secreted		CLAFUR5_13014	Chr11	2051047	2052439	CLAFUR0_13165	Chr11	2083265	2084657	CLAFUR4_13161	Chr11	1929364	1930756	CLAFUW4_13156	Chr11	1931725	1933117	CLAFUW7_13164	Chr11	2020807	2022199
N0.HOG0000178	GH18			CLAFUR5_07734	Chr6	4935758	4937115	CLAFUR0_07609	Chr6	5014848	5016205	CLAFUR4_07610	Chr6	5033221	5034578	CLAFUW4_07604	Chr6	5004025	5005382
N0.HOG0000191	GT71			CLAFUR5_04108	Chr4	1018488	1019975	CLAFUR0_04133	Chr4	997925	999412	CLAFUR4_04132	Chr4	1002253	1003740	CLAFUW4_04146	Chr4	1007129	1008616	CLAFUW7_04135	Chr4	1002309	1003796
N0.HOG0000192	GT71			CLAFUR5_05419	Chr5	142337	144139	CLAFUR0_05273	Chr5	149143	150945	CLAFUR4_05266	Chr5	149126	150928	CLAFUW4_05272	Chr5	95459	97261	CLAFUW7_05271	Chr5	141498	143300
N0.HOG0000193	GT71			CLAFUR5_00603	Chr1	2782941	2784476	CLAFUR0_00606	Chr1	2734146	2735681	CLAFUR4_00605	Chr1	2747912	2749447	CLAFUW4_00604	Chr1	2650483	2652018	CLAFUW7_00609	Chr1	2776707	2778242
N0.HOG0000212	AA3_3			CLAFUR5_06983	Chr6	2044267	2046396	CLAFUR0_06850	Chr6	2080913	2083042	CLAFUR4_06854	Chr6	2010821	2012950	CLAFUW4_06846	Chr6	2010849	2012978	CLAFUW7_06845	Chr6	2010890	2013019
N0.HOG0000213	AA3_3			CLAFUR5_01283	Chr1	6719592	6721605	CLAFUR0_01280	Chr1	6670619	6672632	CLAFUR4_01279	Chr1	6582555	6584568	CLAFUW4_01278	Chr1	6498363	6500376	CLAFUW7_01283	Chr1	6622509	6624522
N0.HOG0000214	AA3_3			CLAFUR5_10605	Chr7	3854242	3856374	CLAFUR0_11576	Chr7	3772431	3774563	CLAFUR4_11568	Chr7	3758391	3760523	CLAFUW4_11562	Chr7	3755689	3757821	CLAFUW7_11567	Chr7	3825706	3827838
N0.HOG0000221	GH3	Secreted	PCWDE	CLAFUR5_06055	Chr5	3232989	3235759	CLAFUR0_05918	Chr5	3253777	3256547	CLAFUR4_05916	Chr5	3317010	3319780	CLAFUW4_05911	Chr5	3239949	3242719	CLAFUW7_05909	Chr5	3296721	3299491
N0.HOG0000222	GH3	Secreted	PCWDE	CLAFUR5_04544	Chr4	2543645	2546629	CLAFUR0_04571	Chr4	2444714	2447698	CLAFUR4_04568	Chr4	2443941	2446925	CLAFUW4_04582	Chr4	2448816	2451800	CLAFUW7_04574	Chr4	2514939	2517923
N0.HOG0000223	GH3	Secreted	PCWDE	CLAFUR5_01503	Chr1	7780022	7783155	CLAFUR0_01503	Chr1	7725824	7728957	CLAFUR4_01502	Chr1	7650302	7653435	CLAFUW4_01501	Chr1	7558846	7561979	CLAFUW7_01506	Chr1	7690279	7693412
N0.HOG0000245	GH72	Secreted		CLAFUR5_02225	Chr1	10894380	10895855	CLAFUR0_02233	Chr1	10825091	10826566	CLAFUR4_02230	Chr1	10740318	10741793	CLAFUW4_02235	Chr1	10773059	10774534	CLAFUW7_02235	Chr1	10906887	10908362
N0.HOG0000246	GH72	Secreted		CLAFUR5_14512	Chr13	1423581	1427105	CLAFUR0_14676	Chr13	1490066	1493590	CLAFUR4_14676	Chr13	1496661	1500180	CLAFUW4_14684	Chr13	1465418	1468944	CLAFUW7_14685	Chr13	1497068	1500587
N0.HOG0000247	GH72	Secreted		CLAFUR5_02819	Chr2	1796702	1798120	CLAFUR0_02828	Chr2	1851251	1852669	CLAFUR4_02826	Chr2	1804483	1805901	CLAFUW4_02832	Chr2	1791507	1792925	CLAFUW7_02830	Chr2	1798996	1800414
N0.HOG0000260	GH31	Secreted		CLAFUR5_02653	Chr2	1358026	1361109	CLAFUR0_02660	Chr2	1413406	1416489	CLAFUR4_02658	Chr2	1361564	1364647	CLAFUW4_02663	Chr2	1352846	1355929	CLAFUW7_02662	Chr2	1356078	1359161
N0.HOG0000261	GH31	Secreted		CLAFUR5_14520	Chr13	1448207	1451338	CLAFUR0_14684	Chr13	1514692	1517823	CLAFUR4_14684	Chr13	1521282	1524413	CLAFUW4_14692	Chr13	1490046	1493177	CLAFUW7_14693	Chr13	1521689	1524820
N0.HOG0000262	GH31	Secreted		CLAFUR5_08588	Chr3	5413605	5416598	CLAFUR0_08484	Chr3	5416235	5419228	CLAFUR4_08489	Chr3	5513936	5516929	CLAFUW4_08484	Chr3	5488237	5491230	CLAFUW7_08484	Chr3	5520544	5523537
N0.HOG0000275	GH17	Secreted		CLAFUR5_04765	Chr4	3732068	3733874	CLAFUR0_10154	Chr10	1929086	1930892	CLAFUR4_10156	Chr10	1914296	1916102	CLAFUW4_10152	Chr10	1958526	1960332	CLAFUW7_10152	Chr10	1944041	1945847
N0.HOG0000276	GH17	Secreted		CLAFUR5_09880	Chr7	292397	293867	CLAFUR0_10849	Chr7	295312	296782	CLAFUR4_10842	Chr7	295409	296879	CLAFUW4_10837	Chr7	295340	296810	CLAFUW7_10835	Chr7	300565	302035
N0.HOG0000277	GH17			CLAFUR5_03067	Chr2	3491315	3492315	CLAFUR0_03079	Chr2	3430069	3431069	CLAFUR4_03076	Chr2	3482992	3483992	CLAFUW4_03083	Chr2	3455995	3456995	CLAFUW7_03080	Chr2	3477513	3478513
N0.HOG0000278	GH125			CLAFUR5_03101	Chr2	3564818	3566422	CLAFUR0_03113	Chr2	3503569	3505173	CLAFUR4_03110	Chr2	3556491	3558095	CLAFUW4_03117	Chr2	3529498	3531102	CLAFUW7_03114	Chr2	3551012	3552616
N0.HOG0000279	GH125	Secreted		CLAFUR5_11252	Chr8	2639426	2641106	CLAFUR0_12238	Chr8	2543928	2545608	CLAFUR4_12227	Chr8	2535799	2537479	CLAFUW4_12222	Chr8	2659929	2661609	CLAFUW7_12229	Chr8	2641258	2642938
N0.HOG0000280	GH125	Secreted		CLAFUR5_05265	Chr4	5794249	5796163	CLAFUR0_10586	Chr10	3619326	3621240	CLAFUR4_10658	Chr10	3910767	3912681	CLAFUW4_10653	Chr10	3907039	3908953	CLAFUW7_10655	Chr10	3926217	3928131
N0.HOG0000320	AA7			CLAFUR5_04138	Chr4	1088159	1089964	CLAFUR0_04162	Chr4	1066348	1068153	CLAFUR4_04161	Chr4	1070674	1072479	CLAFUW4_04175	Chr4	1075550	1077355	CLAFUW7_04164	Chr4	1070730	1072535
N0.HOG0000321	AA7			CLAFUR5_11457	Chr8	3241201	3243268	CLAFUR0_12445	Chr8	3152855	3154922	CLAFUR4_12434	Chr8	3158302	3160369	CLAFUW4_12429	Chr8	3275549	3277616	CLAFUW7_12436	Chr8	3264840	3266907
N0.HOG0000322	AA7			CLAFUR5_13193	Chr11	2740643	2742219	CLAFUR0_13348	Chr11	2725680	2727256	CLAFUR4_13342	Chr11	2622805	2624381	CLAFUW4_13338	Chr11	2624252	2625828	CLAFUW7_13345	Chr11	2713334	2714910
N0.HOG0000477	GH13_40			CLAFUR5_00679	Chr1	3331976	3333847	CLAFUR0_00678	Chr1	3283004	3284875	CLAFUR4_00677	Chr1	3247557	3249428	CLAFUW4_00676	Chr1	3150128	3151999	CLAFUW7_00681	Chr1	3282096	3283967
N0.HOG0000478	GH13_40			CLAFUR5_08228	Chr3	2867751	2869629	CLAFUR0_08112	Chr3	2864845	2866723	CLAFUR4_08117	Chr3	2981048	2982926	CLAFUW4_08112	Chr3	2951682	2953560	CLAFUW7_08112	Chr3	2994426	2996304
N0.HOG0000483	GH64			CLAFUR5_00725	Chr1	3451257	3452952	CLAFUR0_00724	Chr1	3402263	3403958	CLAFUR4_00723	Chr1	3366767	3368462	CLAFUW4_00722	Chr1	3269338	3271033	CLAFUW7_00727	Chr1	3401306	3403001
N0.HOG0000484	GH64			CLAFUR5_06956	Chr6	1989471	1990816	CLAFUR0_06823	Chr6	2026117	2027462	CLAFUR4_06828	Chr6	1956027	1957372	CLAFUW4_06820	Chr6	1956055	1957400	CLAFUW7_06819	Chr6	1956096	1957441
N0.HOG0000517	PL3_2	Secreted		CLAFUR5_01436	Chr1	7619877	7621190	CLAFUR0_01436	Chr1	7565679	7566992	CLAFUR4_01435	Chr1	7490157	7491470	CLAFUW4_01434	Chr1	7398727	7400040	CLAFUW7_01439	Chr1	7530110	7531423
N0.HOG0000518	PL3_2	Secreted		CLAFUR5_10732	Chr7	4466272	4467265	CLAFUR0_11702	Chr7	4384458	4385451	CLAFUR4_11690	Chr7	4365862	4366855	CLAFUW4_11685	Chr7	4373509	4374502	CLAFUW7_11692	Chr7	4443515	4444508
N0.HOG0000529	GH7	Secreted	PCWDE	CLAFUR5_11046	Chr8	1275056	1276649	CLAFUR0_12023	Chr8	1190819	1192412	CLAFUR4_12012	Chr8	1281709	1283302	CLAFUW4_12007	Chr8	1282819	1284412	CLAFUW7_12014	Chr8	1288128	1289721
N0.HOG0000530	GH7	Secreted	PCWDE	CLAFUR5_01646	Chr1	8343297	8344779	CLAFUR0_01646	Chr1	8288545	8290027	CLAFUR4_01645	Chr1	8213607	8215089	CLAFUW4_01647	Chr1	8227721	8229203	CLAFUW7_01649	Chr1	8253595	8255077
N0.HOG0000571	GH3	Secreted	PCWDE	CLAFUR5_02193	Chr1	10815762	10818347	CLAFUR0_02201	Chr1	10746473	10749058	CLAFUR4_02198	Chr1	10661704	10664289	CLAFUW4_02203	Chr1	10694445	10697030	CLAFUW7_02203	Chr1	10828273	10830858
N0.HOG0000572	GH3		PCWDE	CLAFUR5_10879	Chr8	499779	501452	CLAFUR0_11855	Chr8	498708	500381	CLAFUR4_11842	Chr8	482140	483813	CLAFUW4_11837	Chr8	488943	490616	CLAFUW7_11844	Chr8	482213	483886
N0.HOG0000583	AA3_2	Secreted		CLAFUR5_02359	Chr2	157476	159528	CLAFUR0_02370	Chr2	160513	162565	CLAFUR4_02366	Chr2	160475	162527	CLAFUW4_02371	Chr2	160483	162535	CLAFUW7_02371	Chr2	160479	162531
N0.HOG0000584	AA3_2			CLAFUR5_08615	Chr3	5473766	5475415	CLAFUR0_08513	Chr3	5476395	5478044	CLAFUR4_08518	Chr3	5574096	5575745	CLAFUW4_08513	Chr3	5548398	5550047	CLAFUW7_08513	Chr3	5580704	5582353
N0.HOG0000599	AA9	Secreted	PCWDE	CLAFUR5_02537	Chr2	699497	700482	CLAFUR0_02547	Chr2	694347	695332	CLAFUR4_02543	Chr2	694302	695287	CLAFUW4_02548	Chr2	694316	695301	CLAFUW7_02548	Chr2	694315	695300
N0.HOG0000600	AA9	Secreted	PCWDE	CLAFUR5_03353	Chr2	4885964	4887426	CLAFUR0_03367	Chr2	4741081	4742543	CLAFUR4_03362	Chr2	4838600	4840062	CLAFUW4_03373	Chr2	4791095	4792557	CLAFUW7_03365	Chr2	4826074	4827536
N0.HOG0000607	AA2		PCWDE	CLAFUR5_03971	Chr4	478971	480229	CLAFUR0_03993	Chr4	477913	479171	CLAFUR4_03992	Chr4	478962	480220	CLAFUW4_04006	Chr4	485863	487121	CLAFUW7_03995	Chr4	479015	480273
N0.HOG0000608	AA2	Secreted	PCWDE	CLAFUR5_02699	Chr2	1518968	1519983	CLAFUR0_02708	Chr2	1577331	1578346	CLAFUR4_02706	Chr2	1530645	1531660	CLAFUW4_02711	Chr2	1513787	1514802	CLAFUW7_02710	Chr2	1525159	1526174
N0.HOG0000627	GH79	Secreted		CLAFUR5_04450	Chr4	2226881	2228584	CLAFUR0_04474	Chr4	2149057	2150760	CLAFUR4_04471	Chr4	2127187	2128890	CLAFUW4_04485	Chr4	2132063	2133766	CLAFUW7_04477	Chr4	2198175	2199878
N0.HOG0000628	GH79	Secreted		CLAFUR5_02887	Chr2	2169502	2171073	CLAFUR0_02895	Chr2	2234100	2235671	CLAFUR4_02892	Chr2	2187269	2188840	CLAFUW4_02899	Chr2	2164313	2165884	CLAFUW7_02896	Chr2	2181779	2183350
N0.HOG0000653	AA1_3	Secreted		CLAFUR5_11112	Chr8	1599026	1601038	CLAFUR0_12089	Chr8	1514792	1516804	CLAFUR4_12078	Chr8	1622835	1624847	CLAFUW4_12073	Chr8	1630760	1632772	CLAFUW7_12080	Chr8	1612098	1614110
N0.HOG0000654	AA1_3	Secreted		CLAFUR5_03210	Chr2	4041353	4043195	CLAFUR0_03220	Chr2	3973206	3975048	CLAFUR4_03216	Chr2	4053539	4055381	CLAFUW4_03227	Chr2	4006028	4007870	CLAFUW7_03220	Chr2	4041015	4042857
N0.HOG0000655	CE5	Secreted	PCWDE	CLAFUR5_14581	Chr13	1777701	1778446	CLAFUR0_14746	Chr13	1807803	1808548	CLAFUR4_14746	Chr13	1849051	1849796	CLAFUW4_14754	Chr13	1819537	1820282	CLAFUW7_14755	Chr13	1849458	1850203
N0.HOG0000656	CE5	Secreted	PCWDE	CLAFUR5_03214	Chr2	4051712	4052443	CLAFUR0_03224	Chr2	3983563	3984294	CLAFUR4_03220	Chr2	4063895	4064626	CLAFUW4_03231	Chr2	4016388	4017119	CLAFUW7_03224	Chr2	4051371	4052102
N0.HOG0000673	GH12	Secreted	PCWDE	CLAFUR5_10315	Chr7	2525454	2526275	CLAFUR0_11283	Chr7	2452835	2453656	CLAFUR4_11278	Chr7	2447182	2448003	CLAFUW4_11272	Chr7	2444621	2445442	CLAFUW7_11268	Chr7	2449833	2450654
N0.HOG0000674	GH12	Secreted	PCWDE	CLAFUR5_03445	Chr2	5535341	5536154	CLAFUR0_03460	Chr2	5376710	5377523	CLAFUR4_03455	Chr2	5465945	5466758	CLAFUW4_03466	Chr2	5420601	5421414	CLAFUW7_03458	Chr2	5453419	5454232
N0.HOG0000687	GH47			CLAFUR5_03648	Chr2	6367147	6368931	CLAFUR0_03661	Chr2	6306881	6308665	CLAFUR4_03658	Chr2	6470289	6472073	CLAFUW4_03670	Chr2	6414500	6416284	CLAFUW7_03662	Chr2	6454097	6455881
N0.HOG0000688	GH47			CLAFUR5_05521	Chr5	680348	682156	CLAFUR0_05375	Chr5	687161	688969	CLAFUR4_05367	Chr5	687307	689115	CLAFUW4_05373	Chr5	627058	628866	CLAFUW7_05371	Chr5	686269	688077
N0.HOG0000693	GT17			CLAFUR5_11119	Chr8	1720631	1721809	CLAFUR0_12096	Chr8	1636397	1637575	CLAFUR4_12085	Chr8	1744440	1745618	CLAFUW4_12080	Chr8	1752367	1753545	CLAFUW7_12087	Chr8	1733703	1734881
N0.HOG0000694	GT17			CLAFUR5_03738	Chr2	6557405	6558562	CLAFUR0_03754	Chr2	6497010	6498167	CLAFUR4_03754	Chr2	6660552	6661709	CLAFUW4_03766	Chr2	6604755	6605912	CLAFUW7_03758	Chr2	6644360	6645517
N0.HOG0000729	AA3_2			CLAFUR5_07949	Chr3	784332	786259	CLAFUR0_07827	Chr3	782021	783948	CLAFUR4_07830	Chr3	874170	876097	CLAFUW4_07825	Chr3	868426	870353	CLAFUW7_07826	Chr3	885719	887646
N0.HOG0000730	AA3_2			CLAFUR5_13959	Chr12	2227067	2229279	CLAFUR0_14132	Chr12	2253578	2255790	CLAFUR4_14128	Chr12	2300793	2303005	CLAFUW4_14125	Chr12	2317473	2319685	CLAFUW7_14136	Chr12	2267753	2269965
N0.HOG0000731	GH13_22	Secreted		CLAFUR5_06260	Chr5	4094794	4102026	CLAFUR0_06124	Chr5	4096640	4103872	CLAFUR4_06120	Chr5	4175214	4182446	CLAFUW4_06116	Chr5	4103785	4111017	CLAFUW7_06113	Chr5	4154922	4162154
N0.HOG0000732	GH13_22			CLAFUR5_07992	Chr3	1003484	1011059	CLAFUR0_07869	Chr3	1001173	1008748	CLAFUR4_07872	Chr3	1093322	1100897	CLAFUW4_07867	Chr3	1087578	1095153	CLAFUW7_07868	Chr3	1104871	1112446
N0.HOG0000757	GT2			CLAFUR5_08411	Chr3	4546666	4550061	CLAFUR0_08303	Chr3	4531269	4534664	CLAFUR4_08308	Chr3	4625250	4628645	CLAFUW4_08303	Chr3	4623825	4627220	CLAFUW7_08303	Chr3	4638647	4642042
N0.HOG0000758	GT2			CLAFUR5_11846	Chr10	849149	852259	CLAFUR0_05051	Chr4	5060357	5063467	CLAFUR4_05047	Chr4	5027727	5030837	CLAFUW4_05061	Chr4	5032613	5035723	CLAFUW7_05055	Chr4	5117875	5120985
N0.HOG0000769	CE4		PCWDE	CLAFUR5_08504	Chr3	5037994	5039159	CLAFUR0_08399	Chr3	5016852	5018017	CLAFUR4_08404	Chr3	5114061	5115226	CLAFUW4_08399	Chr3	5112624	5113789	CLAFUW7_08399	Chr3	5127460	5128625
N0.HOG0000770	CE4		PCWDE	CLAFUR5_12475	Chr10	3900667	3901724	CLAFUR0_09760	Chr10	116070	117127	CLAFUR4_09768	Chr10	116061	117118	CLAFUW4_09763	Chr10	116059	117116	CLAFUW7_09765	Chr10	116068	117125
N0.HOG0000785	GT32			CLAFUR5_08591	Chr3	5423166	5424467	CLAFUR0_08487	Chr3	5425796	5427097	CLAFUR4_08492	Chr3	5523497	5524798	CLAFUW4_08487	Chr3	5497798	5499099	CLAFUW7_08487	Chr3	5530105	5531406
N0.HOG0000786	GT32			CLAFUR5_05416	Chr5	134977	136167	CLAFUR0_05270	Chr5	141783	142973	CLAFUR4_05263	Chr5	141766	142956	CLAFUW4_05269	Chr5	88099	89289	CLAFUW7_05268	Chr5	134138	135328
N0.HOG0000820	AA7	Secreted		CLAFUR5_05908	Chr5	2256685	2257851	CLAFUR0_05771	Chr5	2277503	2278669	CLAFUR4_05760	Chr5	2373415	2374581	CLAFUW4_05766	Chr5	2300777	2301943	CLAFUW7_05764	Chr5	2359916	2361082
N0.HOG0000841	GH28	Secreted	PCWDE	CLAFUR5_12153	Chr10	2366796	2368256	CLAFUR0_04736	Chr4	3558404	3559864	CLAFUR4_04732	Chr4	3510734	3512194	CLAFUW4_04746	Chr4	3515612	3517072	CLAFUW7_04740	Chr4	3605848	3607308
N0.HOG0000842	GH28		PCWDE	CLAFUR5_06423	Chr5	4714264	4715741	CLAFUR0_06287	Chr5	4653098	4654575	CLAFUR4_06283	Chr5	4731843	4733320	CLAFUW4_06280	Chr5	4723196	4724673	CLAFUW7_06277	Chr5	4711517	4712994
N0.HOG0000849	GH5_9	Secreted		CLAFUR5_12089	Chr10	1886598	1887950	CLAFUR0_04803	Chr4	4038449	4039801	CLAFUR4_04799	Chr4	3995990	3997342	CLAFUW4_04813	Chr4	4000870	4002222	CLAFUW7_04807	Chr4	4086156	4087508
N0.HOG0000850	GH5_9	Secreted		CLAFUR5_11901	Chr10	983410	984774	CLAFUR0_04996	Chr4	4927842	4929206	CLAFUR4_04992	Chr4	4895224	4896588	CLAFUW4_05006	Chr4	4900110	4901474	CLAFUW7_05000	Chr4	4985372	4986736
N0.HOG0000851	GH105		PCWDE	CLAFUR5_20190	Chr10	1844619	1845593	CLAFUR0_04820	Chr4	4080805	4081779	CLAFUR4_04816	Chr4	4038346	4039320	CLAFUW4_04830	Chr4	4043226	4044200	CLAFUW7_04824	Chr4	4128512	4129486
N0.HOG0000852	GH105	Secreted	PCWDE	CLAFUR5_10882	Chr8	506290	507577	CLAFUR0_11858	Chr8	505219	506506	CLAFUR4_11845	Chr8	488654	489941	CLAFUW4_11840	Chr8	495457	496744	CLAFUW7_11847	Chr8	488727	490014
N0.HOG0000871	AA7			CLAFUR5_11904	Chr10	993503	995398	CLAFUR0_04993	Chr4	4917218	4919113	CLAFUR4_04989	Chr4	4884600	4886495	CLAFUW4_05003	Chr4	4889486	4891381	CLAFUW7_04997	Chr4	4974748	4976643
N0.HOG0000889	AA2		PCWDE	CLAFUR5_05566	Chr5	783645	784669	CLAFUR0_05421	Chr5	790460	791484	CLAFUR4_05413	Chr5	790609	791633	CLAFUW4_05419	Chr5	730360	731384	CLAFUW7_05417	Chr5	789573	790597
N0.HOG0000890	AA2		PCWDE	CLAFUR5_13903	Chr12	2070511	2071611	CLAFUR0_14072	Chr12	2097022	2098122	CLAFUR4_14068	Chr12	2146552	2147652	CLAFUW4_14065	Chr12	2163232	2164332	CLAFUW7_14076	Chr12	2111197	2112297
N0.HOG0000899	GH18			CLAFUR5_07616	Chr6	4561611	4562359	CLAFUR0_07492	Chr6	4632300	4633048	CLAFUR4_07492	Chr6	4653593	4654341	CLAFUW4_07486	Chr6	4629874	4630622	CLAFUW7_07488	Chr6	4610920	4611668
N0.HOG0000900	GH18	Secreted		CLAFUR5_05713	Chr5	1233305	1234607	CLAFUR0_05574	Chr5	1247948	1249250	CLAFUR4_05565	Chr5	1247088	1248390	CLAFUW4_05571	Chr5	1180074	1181376	CLAFUW7_05569	Chr5	1239219	1240521
N0.HOG0000915	GH43_14+CBM91	Secreted		CLAFUR5_06215	Chr5	3715384	3717199	CLAFUR0_06079	Chr5	3736167	3737982	CLAFUR4_06075	Chr5	3814982	3816797	CLAFUW4_06071	Chr5	3724371	3726186	CLAFUW7_06068	Chr5	3794690	3796505
N0.HOG0000916	GH43_14			CLAFUR5_10967	Chr8	1115565	1116833	CLAFUR0_11939	Chr8	1031617	1032885	CLAFUR4_11928	Chr8	1122286	1123554	CLAFUW4_11923	Chr8	1123396	1124664	CLAFUW7_11930	Chr8	1128926	1130194
N0.HOG0001003	GH47	Secreted		CLAFUR5_10655	Chr7	4203468	4205188	CLAFUR0_11624	Chr7	4121657	4123377	CLAFUR4_11615	Chr7	4103052	4104772	CLAFUW4_11610	Chr7	4110693	4112413	CLAFUW7_11614	Chr7	4180713	4182433
N0.HOG0001004	GH47	Secreted		CLAFUR5_11562	Chr8	3697161	3698880	CLAFUR0_12552	Chr8	3608860	3610579	CLAFUR4_12541	Chr8	3614293	3616012	CLAFUW4_12536	Chr8	3731546	3733265	CLAFUW7_12543	Chr8	3720837	3722556
N0.HOG0001017	GT34			CLAFUR5_11128	Chr8	1738369	1739238	CLAFUR0_12105	Chr8	1654135	1655004	CLAFUR4_12094	Chr8	1762178	1763047	CLAFUW4_12089	Chr8	1770105	1770974	CLAFUW7_12096	Chr8	1751441	1752310
N0.HOG0001018	GT34			CLAFUR5_11224	Chr8	2124090	2125240	CLAFUR0_12203	Chr8	2039834	2040984	CLAFUR4_12192	Chr8	2144524	2145674	CLAFUW4_12187	Chr8	2155832	2156982	CLAFUW7_12194	Chr8	2137162	2138312
N0.HOG0001031	GH35	Secreted	PCWDE	CLAFUR5_04709	Chr4	3478173	3481383	CLAFUR0_10098	Chr10	1695990	1699200	CLAFUR4_10100	Chr10	1681212	1684422	CLAFUW4_10096	Chr10	1704352	1707562	CLAFUW7_10097	Chr10	1710954	1714164
N0.HOG0001032	GH35		PCWDE	CLAFUR5_11521	Chr8	3523602	3526788	CLAFUR0_12511	Chr8	3435298	3438484	CLAFUR4_12500	Chr8	3440727	3443913	CLAFUW4_12495	Chr8	3557987	3561173	CLAFUW7_12502	Chr8	3547278	3550464
N0.HOG0001041	GH3		PCWDE	CLAFUR5_12211	Chr10	3037041	3039632	CLAFUR0_10035	Chr10	977974	980565	CLAFUR4_10037	Chr10	974395	976986	CLAFUW4_10033	Chr10	986339	988930	CLAFUW7_10034	Chr10	986645	989236
N0.HOG0001042	GH3	Secreted	PCWDE	CLAFUR5_08984	Chr9	755916	758519	CLAFUR0_08876	Chr9	718094	720697	CLAFUR4_08884	Chr9	671682	674285	CLAFUW4_08878	Chr9	671963	674566	CLAFUW7_08879	Chr9	671946	674549
N0.HOG0001057	AA3_2			CLAFUR5_12240	Chr10	3103334	3105328	CLAFUR0_10006	Chr10	912303	914297	CLAFUR4_10008	Chr10	908729	910723	CLAFUW4_10004	Chr10	920673	922667	CLAFUW7_10005	Chr10	920979	922973
N0.HOG0001058	AA3_2			CLAFUR5_09700	Chr9	3578417	3580456	CLAFUR0_09602	Chr9	3511137	3513176	CLAFUR4_09611	Chr9	3489751	3491790	CLAFUW4_09606	Chr9	3452308	3454347	CLAFUW7_09607	Chr9	3469784	3471823
N0.HOG0001061	GH76	Secreted		CLAFUR5_13660	Chr12	1122985	1124207	CLAFUR0_13822	Chr12	1148032	1149254	CLAFUR4_13818	Chr12	1170127	1171349	CLAFUW4_13816	Chr12	1164786	1166008	CLAFUW7_13824	Chr12	1164793	1166015
N0.HOG0001062	GH76			CLAFUR5_12260	Chr10	3189881	3191269	CLAFUR0_09984	Chr10	826362	827750	CLAFUR4_09987	Chr10	822810	824198	CLAFUW4_09983	Chr10	834754	836142	CLAFUW7_09984	Chr10	835060	836448
N0.HOG0001080	GH18	Secreted		CLAFUR5_12793	Chr11	965874	967311	CLAFUR0_12937	Chr11	961660	963097	CLAFUR4_12931	Chr11	966363	967800	CLAFUW4_12927	Chr11	966323	967760	CLAFUW7_12934	Chr11	965393	966830
N0.HOG0001081	GH18			CLAFUR5_05197	Chr4	5459573	5460841	CLAFUR0_10656	Chr10	3954648	3955916	CLAFUR4_10588	Chr10	3592946	3594214	CLAFUW4_10583	Chr10	3589218	3590486	CLAFUW7_10585	Chr10	3607237	3608505
N0.HOG0001161	AA1			CLAFUR5_01598	Chr1	8224844	8227026	CLAFUR0_01597	Chr1	8170678	8172860	CLAFUR4_01596	Chr1	8095151	8097333	CLAFUW4_01598	Chr1	8109266	8111448	CLAFUW7_01600	Chr1	8135143	8137325
N0.HOG0001161	AA1															CLAFUW4_01597	Chr1	8105642	8107824
N0.HOG0001163	GT90			CLAFUR5_02179	Chr1	10785902	10787274	CLAFUR0_02185	Chr1	10716613	10717985	CLAFUR4_02182	Chr1	10631848	10633220	CLAFUW4_02187	Chr1	10664585	10665957	CLAFUW7_02187	Chr1	10798414	10799786
N0.HOG0001163	GT90			CLAFUR5_00393	Chr1	1646144	1647569
N0.HOG0001166	AA7			CLAFUR5_09157	Chr9	1457713	1461165
N0.HOG0001227	GH16_1			CLAFUR5_00022	Chr1	132612	133965	CLAFUR0_00023	Chr1	128944	130297	CLAFUR4_00023	Chr1	132675	134028	CLAFUW4_00023	Chr1	132694	134047	CLAFUW7_00023	Chr1	132714	134067
N0.HOG0001290	GH18			CLAFUR5_00092	Chr1	306170	307296	CLAFUR0_00093	Chr1	302491	303617	CLAFUR4_00094	Chr1	306217	307343	CLAFUW4_00094	Chr1	306251	307377	CLAFUW7_00094	Chr1	306271	307397
N0.HOG0001324	GT57			CLAFUR5_00128	Chr1	379188	381047	CLAFUR0_00128	Chr1	375500	377359	CLAFUR4_00130	Chr1	379200	381059	CLAFUW4_00130	Chr1	379265	381124	CLAFUW7_00130	Chr1	379269	381128
N0.HOG0001379	GH17	Secreted		CLAFUR5_00192	Chr1	608194	609166	CLAFUR0_00192	Chr1	604097	605069	CLAFUR4_00192	Chr1	606776	607748	CLAFUW4_00192	Chr1	606852	607824	CLAFUW7_00194	Chr1	607865	608837
N0.HOG0001398	GT90			CLAFUR5_00211	Chr1	772394	773749	CLAFUR0_00212	Chr1	768150	769505	CLAFUR4_00211	Chr1	787317	788672	CLAFUW4_00211	Chr1	787393	788748	CLAFUW7_00214	Chr1	772065	773420
N0.HOG0001478	GH37	Secreted		CLAFUR5_00293	Chr1	1320338	1322524	CLAFUR0_00294	Chr1	1269386	1271572	CLAFUR4_00293	Chr1	1288268	1290454	CLAFUW4_00293	Chr1	1288542	1290728	CLAFUW7_00297	Chr1	1323361	1325547
N0.HOG0001513	AA8	Secreted		CLAFUR5_00335	Chr1	1417320	1418961	CLAFUR0_00337	Chr1	1366367	1368008	CLAFUR4_00336	Chr1	1385243	1386884	CLAFUW4_00336	Chr1	1385517	1387158	CLAFUW7_00340	Chr1	1420336	1421977
N0.HOG0001569	GH154			CLAFUR5_00397	Chr1	1659003	1659954	CLAFUR0_00397	Chr1	1604132	1605083	CLAFUR4_00396	Chr1	1629263	1630214	CLAFUW4_00396	Chr1	1623241	1624192	CLAFUW7_00400	Chr1	1658057	1659008
N0.HOG0001578	GH106	Secreted	PCWDE	CLAFUR5_00406	Chr1	1682632	1686496	CLAFUR0_00406	Chr1	1627761	1631625	CLAFUR4_00405	Chr1	1652892	1656756	CLAFUW4_00405	Chr1	1646870	1650734	CLAFUW7_00409	Chr1	1681686	1685550
N0.HOG0001601	CE5	Secreted	PCWDE	CLAFUR5_00432	Chr1	1813832	1815129	CLAFUR0_00431	Chr1	1752667	1753964	CLAFUR4_00430	Chr1	1777788	1779085	CLAFUW4_00430	Chr1	1771766	1773063	CLAFUW7_00434	Chr1	1806582	1807879
N0.HOG0001608	GH43_1			CLAFUR5_00439	Chr1	1855344	1856321	CLAFUR0_00438	Chr1	1794179	1795156	CLAFUR4_00437	Chr1	1816713	1817690	CLAFUW4_00437	Chr1	1810691	1811668	CLAFUW7_00441	Chr1	1845507	1846484
N0.HOG0001662	GT8			CLAFUR5_00493	Chr1	2123023	2124072	CLAFUR0_00494	Chr1	2061914	2062963	CLAFUR4_00493	Chr1	2088002	2089051	CLAFUW4_00493	Chr1	2081935	2082984	CLAFUW7_00497	Chr1	2116795	2117844
N0.HOG0001707	AA11	Secreted		CLAFUR5_00541	Chr1	2526148	2527992	CLAFUR0_00543	Chr1	2470301	2472145	CLAFUR4_00542	Chr1	2491123	2492967	CLAFUW4_00541	Chr1	2393693	2395537	CLAFUW7_00546	Chr1	2519917	2521761
N0.HOG0001786	GH16_18			CLAFUR5_00624	Chr1	3102486	3103783	CLAFUR0_00627	Chr1	3053514	3054811	CLAFUR4_00626	Chr1	3017708	3019005	CLAFUW4_00625	Chr1	2920279	2921576	CLAFUW7_00630	Chr1	3046503	3047800
N0.HOG0001792	GT90			CLAFUR5_00631	Chr1	3143496	3146625	CLAFUR0_00634	Chr1	3094524	3097653	CLAFUR4_00633	Chr1	3054333	3057462	CLAFUW4_00632	Chr1	2956904	2960033	CLAFUW7_00637	Chr1	3083128	3086257
N0.HOG0001809	GH114	Secreted		CLAFUR5_00649	Chr1	3175919	3177002	CLAFUR0_00652	Chr1	3126947	3128030	CLAFUR4_00651	Chr1	3086756	3087839	CLAFUW4_00650	Chr1	2989327	2990410	CLAFUW7_00655	Chr1	3115551	3116634
N0.HOG0001946	GH55			CLAFUR5_00794	Chr1	3959078	3961725	CLAFUR0_00793	Chr1	3910096	3912743	CLAFUR4_00792	Chr1	3879811	3882458	CLAFUW4_00791	Chr1	3782381	3785028	CLAFUW7_01025	Chr1	5127270	5129917
N0.HOG0002065	GH78		PCWDE	CLAFUR5_00922	Chr1	4780988	4782949	CLAFUR0_00918	Chr1	4731993	4733954	CLAFUR4_00918	Chr1	4644536	4646497	CLAFUW4_00917	Chr1	4546978	4548939	CLAFUW7_00899	Chr1	4363145	4365106
N0.HOG0002153	GT62			CLAFUR5_01012	Chr1	5173000	5174181	CLAFUR0_01008	Chr1	5124012	5125193	CLAFUR4_01007	Chr1	5045810	5046991	CLAFUW4_01006	Chr1	4950627	4951808	CLAFUW7_00810	Chr1	3962648	3963829
N0.HOG0002178	GT8			CLAFUR5_01037	Chr1	5308472	5309443	CLAFUR0_01034	Chr1	5259484	5260455	CLAFUR4_01033	Chr1	5175980	5176951	CLAFUW4_01032	Chr1	5086100	5087071	CLAFUW7_01037	Chr1	5215925	5216896
N0.HOG0002307	GT66			CLAFUR5_01173	Chr1	6084530	6089832	CLAFUR0_01170	Chr1	6035544	6040846	CLAFUR4_01169	Chr1	5947503	5952805	CLAFUW4_01168	Chr1	5857605	5862907	CLAFUW7_01173	Chr1	5987453	5992755
N0.HOG0002392	GH132	Secreted		CLAFUR5_01269	Chr1	6685027	6686390	CLAFUR0_01266	Chr1	6636054	6637417	CLAFUR4_01265	Chr1	6547990	6549353	CLAFUW4_01264	Chr1	6463798	6465161	CLAFUW7_01269	Chr1	6587944	6589307
N0.HOG0002410	CE9			CLAFUR5_01288	Chr1	6732782	6734035	CLAFUR0_01285	Chr1	6683809	6685062	CLAFUR4_01284	Chr1	6595745	6596998	CLAFUW4_01283	Chr1	6511553	6512806	CLAFUW7_01288	Chr1	6635699	6636952
N0.HOG0002425	GH128			CLAFUR5_01305	Chr1	7003548	7004360	CLAFUR0_01302	Chr1	6954656	6955468	CLAFUR4_01301	Chr1	6866601	6867413	CLAFUW4_01300	Chr1	6782400	6783212	CLAFUW7_01305	Chr1	6906555	6907367
N0.HOG0002456	GT34			CLAFUR5_01338	Chr1	7182996	7184032	CLAFUR0_01335	Chr1	7128798	7129834	CLAFUR4_01334	Chr1	7046047	7047083	CLAFUW4_01333	Chr1	6961845	6962881	CLAFUW7_01338	Chr1	7086001	7087037
N0.HOG0002529	GH16_2			CLAFUR5_01410	Chr1	7562188	7564403	CLAFUR0_01410	Chr1	7507990	7510205	CLAFUR4_01409	Chr1	7432468	7434683	CLAFUW4_01408	Chr1	7341038	7343253	CLAFUW7_01413	Chr1	7472421	7474636
N0.HOG0002664	GT34			CLAFUR5_01556	Chr1	8081955	8083609	CLAFUR0_01556	Chr1	8027765	8029419	CLAFUR4_01555	Chr1	7952261	7953915	CLAFUW4_01556	Chr1	7962752	7964406	CLAFUW7_01559	Chr1	7992252	7993906
N0.HOG0002700	GT50			CLAFUR5_01595	Chr1	8220039	8221249	CLAFUR0_01594	Chr1	8165873	8167083	CLAFUR4_01593	Chr1	8090346	8091556	CLAFUW4_01594	Chr1	8100837	8102047	CLAFUW7_01597	Chr1	8130338	8131548
N0.HOG0002782	AA1			CLAFUR5_01687	Chr1	8427049	8429246	CLAFUR0_01688	Chr1	8372313	8374510	CLAFUR4_01687	Chr1	8297359	8299556	CLAFUW4_01689	Chr1	8311473	8313670	CLAFUW7_01691	Chr1	8337347	8339544
N0.HOG0002820	GT31			CLAFUR5_01726	Chr1	8602761	8604227	CLAFUR0_01729	Chr1	8542259	8543725	CLAFUR4_01728	Chr1	8467301	8468767	CLAFUW4_01730	Chr1	8481415	8482881	CLAFUW7_01732	Chr1	8507289	8508755
N0.HOG0002830	AA1			CLAFUR5_01737	Chr1	8855788	8857110	CLAFUR0_01740	Chr1	8756746	8758068	CLAFUR4_01739	Chr1	8720326	8721648	CLAFUW4_01741	Chr1	8734438	8735760	CLAFUW7_01743	Chr1	8760314	8761636
N0.HOG0002885	GH30_3			CLAFUR5_01794	Chr1	8991413	8991997	CLAFUR0_01798	Chr1	8892879	8893463	CLAFUR4_01796	Chr1	8855982	8856566	CLAFUW4_01798	Chr1	8870058	8870642	CLAFUW7_01799	Chr1	8895976	8896560
N0.HOG0002886	GH30_3			CLAFUR5_01795	Chr1	8992043	8992882	CLAFUR0_01799	Chr1	8893509	8894348	CLAFUR4_01797	Chr1	8856612	8857451	CLAFUW4_01799	Chr1	8870688	8871527	CLAFUW7_01800	Chr1	8896606	8897445
N0.HOG0002894	GH16_4			CLAFUR5_01804	Chr1	9006467	9007901	CLAFUR0_01808	Chr1	8907933	8909367	CLAFUR4_01806	Chr1	8871036	8872470	CLAFUW4_01808	Chr1	8885112	8886546	CLAFUW7_01809	Chr1	8911030	8912464
N0.HOG0002911	GH5_49			CLAFUR5_01827	Chr1	9073140	9074717	CLAFUR0_01829	Chr1	8974594	8976171	CLAFUR4_01827	Chr1	8937697	8939274	CLAFUW4_01832	Chr1	8951784	8953361	CLAFUW7_01831	Chr1	8977691	8979268
N0.HOG0002916	GT31			CLAFUR5_01832	Chr1	9084655	9086067	CLAFUR0_01834	Chr1	8986109	8987521	CLAFUR4_01832	Chr1	8949212	8950624	CLAFUW4_01837	Chr1	8963299	8964711	CLAFUW7_01836	Chr1	8989206	8990618
N0.HOG0002963	GH24			CLAFUR5_01880	Chr1	9332026	9332360	CLAFUR0_01883	Chr1	9264894	9265228	CLAFUR4_01881	Chr1	9223021	9223355	CLAFUW4_01886	Chr1	9210668	9211002	CLAFUW7_01885	Chr1	9268006	9268340
N0.HOG0003014	AA11	Secreted		CLAFUR5_01931	Chr1	9437512	9438693	CLAFUR0_01934	Chr1	9370380	9371561	CLAFUR4_01932	Chr1	9328516	9329697	CLAFUW4_01937	Chr1	9316151	9317332	CLAFUW7_01936	Chr1	9373501	9374682
N0.HOG0003054	GH5_9			CLAFUR5_01976	Chr1	9863699	9866029	CLAFUR0_01980	Chr1	9803536	9805866	CLAFUR4_01978	Chr1	9754706	9757036	CLAFUW4_01983	Chr1	9742341	9744671	CLAFUW7_01983	Chr1	9915135	9917465
N0.HOG0003103	GT39			CLAFUR5_02026	Chr1	10149486	10151961	CLAFUR0_02031	Chr1	10089322	10091797	CLAFUR4_02028	Chr1	10040497	10042972	CLAFUW4_02032	Chr1	10028133	10030608	CLAFUW7_02032	Chr1	10200924	10203399
N0.HOG0003138	GH51		PCWDE	CLAFUR5_02062	Chr1	10352814	10354553	CLAFUR0_02068	Chr1	10292650	10294389	CLAFUR4_02065	Chr1	10243827	10245566	CLAFUW4_02069	Chr1	10231463	10233202	CLAFUW7_02069	Chr1	10404254	10405993
N0.HOG0003166	GH1	Secreted	PCWDE	CLAFUR5_02093	Chr1	10427289	10429390	CLAFUR0_02099	Chr1	10367125	10369226	CLAFUR4_02096	Chr1	10318302	10320403	CLAFUW4_02100	Chr1	10305938	10308039	CLAFUW7_02100	Chr1	10478729	10480830
N0.HOG0003168	AA3_2			CLAFUR5_02095	Chr1	10431833	10433538	CLAFUR0_02101	Chr1	10371669	10373374	CLAFUR4_02098	Chr1	10322846	10324551	CLAFUW4_02102	Chr1	10310482	10312187	CLAFUW7_02102	Chr1	10483273	10484978
N0.HOG0003174	GH36		PCWDE	CLAFUR5_02101	Chr1	10444655	10447793	CLAFUR0_02107	Chr1	10384491	10387629	CLAFUR4_02104	Chr1	10335668	10338806	CLAFUW4_02108	Chr1	10323304	10326442	CLAFUW7_02108	Chr1	10496095	10499233
N0.HOG0003178	AA12	Secreted		CLAFUR5_02105	Chr1	10458740	10459951	CLAFUR0_02111	Chr1	10398576	10399787	CLAFUR4_02108	Chr1	10349753	10350964	CLAFUW4_02112	Chr1	10337389	10338600	CLAFUW7_02112	Chr1	10510180	10511391
N0.HOG0003181	GH2	Secreted	PCWDE	CLAFUR5_02108	Chr1	10469957	10472883	CLAFUR0_02114	Chr1	10409793	10412719	CLAFUR4_02111	Chr1	10360970	10363896	CLAFUW4_02115	Chr1	10348606	10351532	CLAFUW7_02115	Chr1	10521397	10524323
N0.HOG0003226	CBM52	Secreted		CLAFUR5_02153	Chr1	10571140	10572219	CLAFUR0_02161	Chr1	10510978	10512057	CLAFUR4_02158	Chr1	10462174	10463253	CLAFUW4_02162	Chr1	10449822	10450901	CLAFUW7_02162	Chr1	10622598	10623677
N0.HOG0003249	GT31			CLAFUR5_02180	Chr1	10788117	10789607	CLAFUR0_02186	Chr1	10718828	10720318	CLAFUR4_02183	Chr1	10634063	10635553	CLAFUW4_02188	Chr1	10666800	10668290	CLAFUW7_02188	Chr1	10800629	10802119
N0.HOG0003309	GH54+CBM42	Secreted	PCWDE	CLAFUR5_02244	Chr1	10944933	10946501	CLAFUR0_02252	Chr1	10875644	10877212	CLAFUR4_02248	Chr1	10790877	10792445	CLAFUW4_02253	Chr1	10823618	10825186	CLAFUW7_02253	Chr1	10957446	10959014
N0.HOG0003312	GH3		PCWDE	CLAFUR5_02247	Chr1	10951288	10954272	CLAFUR0_02255	Chr1	10881999	10884983	CLAFUR4_02251	Chr1	10797232	10800216	CLAFUW4_02256	Chr1	10829973	10832957	CLAFUW7_02256	Chr1	10963801	10966785
N0.HOG0003339	GT8			CLAFUR5_02276	Chr1	11204698	11206781	CLAFUR0_02285	Chr1	11133245	11135328	CLAFUR4_02281	Chr1	11054926	11057009	CLAFUW4_02286	Chr1	11085856	11087939	CLAFUW7_02286	Chr1	11215201	11217284
N0.HOG0003344	GH31			CLAFUR5_02280	Chr1	11220268	11222826	CLAFUR0_02290	Chr1	11148815	11151373	CLAFUR4_02286	Chr1	11070507	11073065	CLAFUW4_02291	Chr1	11101426	11103984	CLAFUW7_02291	Chr1	11230782	11233340
N0.HOG0003384	CE5	Secreted	PCWDE	CLAFUR5_02321	Chr2	53133	53996	CLAFUR0_02331	Chr2	56152	57015	CLAFUR4_02327	Chr2	56114	56977	CLAFUW4_02332	Chr2	56122	56985	CLAFUW7_02332	Chr2	56118	56981
N0.HOG0003388	GH13_5			CLAFUR5_02325	Chr2	68370	70364	CLAFUR0_02335	Chr2	71389	73383	CLAFUR4_02331	Chr2	71351	73345	CLAFUW4_02336	Chr2	71359	73353	CLAFUW7_02336	Chr2	71355	73349
N0.HOG0003399	GH42	Secreted		CLAFUR5_02337	Chr2	103393	106917	CLAFUR0_02347	Chr2	106386	109906	CLAFUR4_02343	Chr2	106348	109868	CLAFUW4_02348	Chr2	106356	109876	CLAFUW7_02348	Chr2	106352	109872
N0.HOG0003404	GT2			CLAFUR5_02342	Chr2	113916	116581	CLAFUR0_02352	Chr2	116905	119570	CLAFUR4_02348	Chr2	116867	119532	CLAFUW4_02353	Chr2	116875	119540	CLAFUW7_02353	Chr2	116871	119536
N0.HOG0003472	GT31			CLAFUR5_02420	Chr2	290723	292032	CLAFUR0_02429	Chr2	293753	295062	CLAFUR4_02425	Chr2	293708	295017	CLAFUW4_02430	Chr2	293722	295031	CLAFUW7_02430	Chr2	293718	295027
N0.HOG0003474	CE5	Secreted	PCWDE	CLAFUR5_02423	Chr2	296966	297909	CLAFUR0_02432	Chr2	299992	300935	CLAFUR4_02428	Chr2	299947	300890	CLAFUW4_02433	Chr2	299961	300904	CLAFUW7_02433	Chr2	299957	300900
N0.HOG0003499	GH64	Secreted		CLAFUR5_02448	Chr2	351043	352545	CLAFUR0_02457	Chr2	354040	355542	CLAFUR4_02453	Chr2	353995	355497	CLAFUW4_02458	Chr2	354009	355511	CLAFUW7_02458	Chr2	354005	355507
N0.HOG0003518	GH92	Secreted		CLAFUR5_02469	Chr2	473899	476316	CLAFUR0_02478	Chr2	468766	471183	CLAFUR4_02474	Chr2	468721	471138	CLAFUW4_02479	Chr2	468735	471152	CLAFUW7_02479	Chr2	468731	471148
N0.HOG0003607	GH2		PCWDE	CLAFUR5_02565	Chr2	801894	805233	CLAFUR0_02575	Chr2	796743	800082	CLAFUR4_02571	Chr2	796699	800038	CLAFUW4_02576	Chr2	796713	800052	CLAFUW7_02576	Chr2	796712	800051
N0.HOG0003609	GH152	Secreted		CLAFUR5_02568	Chr2	809272	810474	CLAFUR0_20015	Chr2	804546	805652	CLAFUR4_02574	Chr2	804077	805279	CLAFUW4_02579	Chr2	804091	805293	CLAFUW7_02579	Chr2	804090	805292
N0.HOG0003633	GT2			CLAFUR5_02591	Chr2	896860	902255	CLAFUR0_02600	Chr2	905656	911051	CLAFUR4_02598	Chr2	891666	897061	CLAFUW4_02603	Chr2	891678	897073	CLAFUW7_02603	Chr2	891679	897074
N0.HOG0003634	GT2			CLAFUR5_02592	Chr2	903962	909696	CLAFUR0_02601	Chr2	912758	918492	CLAFUR4_02599	Chr2	898768	904502	CLAFUW4_02604	Chr2	898780	904514	CLAFUW7_02604	Chr2	898781	904515
N0.HOG0003635	GH71	Secreted		CLAFUR5_02593	Chr2	910724	912601	CLAFUR0_02602	Chr2	919488	921365	CLAFUR4_02600	Chr2	905526	907403	CLAFUW4_02605	Chr2	905542	907419	CLAFUW7_02605	Chr2	905539	907416
N0.HOG0003645	GH5_5	Secreted	PCWDE	CLAFUR5_02603	Chr2	1063807	1065038	CLAFUR0_02612	Chr2	1125474	1126705	CLAFUR4_02610	Chr2	1064462	1065693	CLAFUW4_02615	Chr2	1058627	1059858	CLAFUW7_02615	Chr2	1058976	1060207
N0.HOG0003671	GT2			CLAFUR5_02631	Chr2	1308460	1311210	CLAFUR0_02638	Chr2	1363840	1366590	CLAFUR4_02636	Chr2	1311995	1314745	CLAFUW4_02641	Chr2	1303280	1306030	CLAFUW7_02641	Chr2	1306509	1309259
N0.HOG0003732	GT35			CLAFUR5_02694	Chr2	1508720	1511674	CLAFUR0_02703	Chr2	1567083	1570037	CLAFUR4_02701	Chr2	1520397	1523351	CLAFUW4_02706	Chr2	1503539	1506493	CLAFUW7_02705	Chr2	1514911	1517865
N0.HOG0003739	GH88	Secreted	PCWDE	CLAFUR5_02702	Chr2	1525720	1527162	CLAFUR0_02711	Chr2	1584083	1585525	CLAFUR4_02709	Chr2	1537397	1538839	CLAFUW4_02714	Chr2	1520539	1521981	CLAFUW7_02713	Chr2	1531911	1533353
N0.HOG0003796	AA1_2	Secreted		CLAFUR5_02765	Chr2	1675454	1677446	CLAFUR0_02774	Chr2	1730017	1732009	CLAFUR4_02772	Chr2	1683206	1685198	CLAFUW4_02778	Chr2	1670273	1672265	CLAFUW7_02776	Chr2	1677720	1679712
N0.HOG0003833	AA7	Secreted		CLAFUR5_02803	Chr2	1759434	1761117	CLAFUR0_02812	Chr2	1813983	1815666	CLAFUR4_02810	Chr2	1767142	1768825	CLAFUW4_02816	Chr2	1754239	1755922	CLAFUW7_02814	Chr2	1761655	1763338
N0.HOG0003835	GH128	Secreted		CLAFUR5_02805	Chr2	1763610	1764602	CLAFUR0_02814	Chr2	1818159	1819151	CLAFUR4_02812	Chr2	1771318	1772310	CLAFUW4_02818	Chr2	1758415	1759407	CLAFUW7_02816	Chr2	1765831	1766823
N0.HOG0003868	AA3			CLAFUR5_02843	Chr2	1855442	1857881	CLAFUR0_02852	Chr2	1910003	1912442	CLAFUR4_02850	Chr2	1863172	1865611	CLAFUW4_02856	Chr2	1850253	1852692	CLAFUW7_02854	Chr2	1857682	1860121
N0.HOG0003912	GT69			CLAFUR5_02891	Chr2	2179494	2180714	CLAFUR0_02899	Chr2	2244092	2245312	CLAFUR4_02896	Chr2	2197261	2198481	CLAFUW4_02903	Chr2	2174305	2175525	CLAFUW7_02900	Chr2	2191771	2192991
N0.HOG0003932	GT41			CLAFUR5_02911	Chr2	2264185	2269146	CLAFUR0_02920	Chr2	2328780	2333741	CLAFUR4_02917	Chr2	2289678	2294639	CLAFUW4_02924	Chr2	2258996	2263957	CLAFUW7_02921	Chr2	2284188	2289149
N0.HOG0003939	GH2	Secreted	PCWDE	CLAFUR5_02919	Chr2	2311664	2312751	CLAFUR0_02928	Chr2	2376259	2377346	CLAFUR4_02925	Chr2	2339621	2340708	CLAFUW4_02932	Chr2	2306475	2307562	CLAFUW7_02929	Chr2	2334131	2335218
N0.HOG0003956	GH16_1			CLAFUR5_02939	Chr2	2431587	2433055	CLAFUR0_02949	Chr2	2496191	2497659	CLAFUR4_02946	Chr2	2459547	2461015	CLAFUW4_02953	Chr2	2426398	2427866	CLAFUW7_02950	Chr2	2454057	2455525
N0.HOG0004006	GH5_24	Secreted		CLAFUR5_02990	Chr2	2835525	2836838	CLAFUR0_03001	Chr2	2784429	2785742	CLAFUR4_02998	Chr2	2848827	2850140	CLAFUW4_03005	Chr2	2821806	2823119	CLAFUW7_03002	Chr2	2843321	2844634
N0.HOG0004021	GH43_24	Secreted		CLAFUR5_03007	Chr2	3283883	3285390	CLAFUR0_03019	Chr2	3227160	3228667	CLAFUR4_03016	Chr2	3282402	3283909	CLAFUW4_03023	Chr2	3255405	3256912	CLAFUW7_03020	Chr2	3276923	3278430
N0.HOG0004059	GT4			CLAFUR5_03047	Chr2	3452910	3454641	CLAFUR0_03059	Chr2	3391664	3393395	CLAFUR4_03056	Chr2	3444575	3446306	CLAFUW4_03063	Chr2	3417578	3419309	CLAFUW7_03060	Chr2	3439096	3440827
N0.HOG0004070	GT2			CLAFUR5_03059	Chr2	3475011	3476921	CLAFUR0_03071	Chr2	3413765	3415675	CLAFUR4_03068	Chr2	3466688	3468598	CLAFUW4_03075	Chr2	3439691	3441601	CLAFUW7_03072	Chr2	3461209	3463119
N0.HOG0004076	AA7			CLAFUR5_03068	Chr2	3492397	3494178	CLAFUR0_03080	Chr2	3431151	3432932	CLAFUR4_03077	Chr2	3484074	3485855	CLAFUW4_03084	Chr2	3457077	3458858	CLAFUW7_03081	Chr2	3478595	3480376
N0.HOG0004100	AA2		PCWDE	CLAFUR5_03092	Chr2	3543609	3546434	CLAFUR0_03104	Chr2	3482360	3485185	CLAFUR4_03101	Chr2	3535282	3538107	CLAFUW4_03108	Chr2	3508289	3511114	CLAFUW7_03105	Chr2	3529803	3532628
N0.HOG0004102	GH5_22		PCWDE	CLAFUR5_03094	Chr2	3551812	3553404	CLAFUR0_03106	Chr2	3490563	3492155	CLAFUR4_03103	Chr2	3543485	3545077	CLAFUW4_03110	Chr2	3516492	3518084	CLAFUW7_03107	Chr2	3538006	3539598
N0.HOG0004230	AA12	Secreted		CLAFUR5_03241	Chr2	4111439	4114075	CLAFUR0_03251	Chr2	4043290	4045926	CLAFUR4_03247	Chr2	4123620	4126256	CLAFUW4_03258	Chr2	4076113	4078749	CLAFUW7_03251	Chr2	4111097	4113733
N0.HOG0004242	GH28	Secreted	PCWDE	CLAFUR5_03253	Chr2	4366494	4367144	CLAFUR0_03264	Chr2	4275222	4275872	CLAFUR4_03260	Chr2	4375222	4375872	CLAFUW4_03271	Chr2	4327715	4328365	CLAFUW7_03264	Chr2	4362699	4363349
N0.HOG0004273	GH92			CLAFUR5_03286	Chr2	4545223	4547817	CLAFUR0_03298	Chr2	4416545	4419139	CLAFUR4_03294	Chr2	4550598	4553192	CLAFUW4_03305	Chr2	4503093	4505687	CLAFUW7_03297	Chr2	4538072	4540666
N0.HOG0004283	AA3_2			CLAFUR5_03294	Chr2	4568742	4570316	CLAFUR0_03308	Chr2	4440071	4441645	CLAFUR4_03304	Chr2	4573079	4574653	CLAFUW4_03315	Chr2	4525574	4527148	CLAFUW7_03307	Chr2	4560553	4562127
N0.HOG0004377	GH43_6	Secreted		CLAFUR5_03396	Chr2	5204725	5205818	CLAFUR0_03410	Chr2	5029707	5030800	CLAFUR4_03405	Chr2	5116768	5117861	CLAFUW4_03416	Chr2	5069263	5070356	CLAFUW7_03408	Chr2	5104242	5105335
N0.HOG0004465	GH16_2			CLAFUR5_03487	Chr2	5624455	5627050	CLAFUR0_03502	Chr2	5465817	5468412	CLAFUR4_03497	Chr2	5555052	5557647	CLAFUW4_03508	Chr2	5509708	5512303	CLAFUW7_03500	Chr2	5542526	5545121
N0.HOG0004498	GH55	Secreted		CLAFUR5_03522	Chr2	5735101	5737494	CLAFUR0_03536	Chr2	5578490	5580883	CLAFUR4_03531	Chr2	5664870	5667263	CLAFUW4_03542	Chr2	5619510	5621903	CLAFUW7_03534	Chr2	5652328	5654721
N0.HOG0004536	GH35		PCWDE	CLAFUR5_03567	Chr2	5847428	5847964	CLAFUR0_03577	Chr2	5677632	5678168	CLAFUR4_03574	Chr2	5777396	5777932	CLAFUW4_03586	Chr2	5731969	5732505	CLAFUW7_03578	Chr2	5771566	5772102
N0.HOG0004571	GH63	Secreted		CLAFUR5_03604	Chr2	6121724	6124233	CLAFUR0_03617	Chr2	5957789	5960298	CLAFUR4_03614	Chr2	6058139	6060648	CLAFUW4_03626	Chr2	6012712	6015221	CLAFUW7_03618	Chr2	6052309	6054818
N0.HOG0004574	GH5_9	Secreted		CLAFUR5_03607	Chr2	6126398	6127717	CLAFUR0_03620	Chr2	5962463	5963782	CLAFUR4_03617	Chr2	6062813	6064132	CLAFUW4_03629	Chr2	6017386	6018705	CLAFUW7_03621	Chr2	6056983	6058302
N0.HOG0004664	GH13_8			CLAFUR5_03698	Chr2	6477852	6480090	CLAFUR0_03712	Chr2	6417534	6419772	CLAFUR4_03711	Chr2	6580999	6583237	CLAFUW4_03723	Chr2	6525202	6527440	CLAFUW7_03715	Chr2	6564807	6567045
N0.HOG0004670	CBM63			CLAFUR5_03705	Chr2	6495902	6496556	CLAFUR0_03719	Chr2	6435581	6436235	CLAFUR4_03718	Chr2	6599046	6599700	CLAFUW4_03730	Chr2	6543252	6543906	CLAFUW7_03722	Chr2	6582854	6583508
N0.HOG0004729	GT39			CLAFUR5_03765	Chr2	6615185	6617563	CLAFUR0_03780	Chr2	6549796	6552174	CLAFUR4_03781	Chr2	6718319	6720697	CLAFUW4_03793	Chr2	6662541	6664919	CLAFUW7_03785	Chr2	6702127	6704505
N0.HOG0004744	GT109			CLAFUR5_03781	Chr2	6644946	6646202	CLAFUR0_03796	Chr2	6579557	6580813	CLAFUR4_03797	Chr2	6748080	6749336	CLAFUW4_03809	Chr2	6692302	6693558	CLAFUW7_03801	Chr2	6731888	6733144
N0.HOG0004750	GH2		PCWDE	CLAFUR5_03787	Chr2	6652950	6655538	CLAFUR0_03802	Chr2	6587561	6590149	CLAFUR4_03803	Chr2	6756084	6758672	CLAFUW4_03815	Chr2	6700306	6702894	CLAFUW7_03807	Chr2	6739892	6742480
N0.HOG0004783	GH16_23	Secreted		CLAFUR5_03821	Chr2	6743775	6744986	CLAFUR0_03836	Chr2	6678389	6679600	CLAFUR4_03837	Chr2	6846893	6848104	CLAFUW4_03849	Chr2	6791133	6792344	CLAFUW7_03841	Chr2	6830701	6831912
N0.HOG0004798	GH43_30	Secreted		CLAFUR5_03836	Chr2	6780162	6781264	CLAFUR0_03851	Chr2	6714776	6715878	CLAFUR4_03852	Chr2	6883224	6884326	CLAFUW4_03864	Chr2	6827520	6828622	CLAFUW7_03856	Chr2	6867032	6868134
N0.HOG0004803	GT15			CLAFUR5_03841	Chr2	6793937	6795592	CLAFUR0_03856	Chr2	6728551	6730206	CLAFUR4_03857	Chr2	6896999	6898654	CLAFUW4_03869	Chr2	6841295	6842950	CLAFUW7_03861	Chr2	6880807	6882462
N0.HOG0004831	GH109			CLAFUR5_03873	Chr2	6921815	6923044	CLAFUR0_03890	Chr2	6856422	6857651	CLAFUR4_03891	Chr2	7038153	7039382	CLAFUW4_03903	Chr2	6969173	6970402	CLAFUW7_03894	Chr2	7021962	7023191
N0.HOG0004861	CE16	Secreted	PCWDE	CLAFUR5_07765	Chr3	65392	66565	CLAFUR0_07642	Chr3	65464	66637	CLAFUR4_07642	Chr3	166771	167944	CLAFUW4_07637	Chr3	161011	162184	CLAFUW7_07638	Chr3	166819	167992
N0.HOG0004872	GH92	Secreted		CLAFUR5_07776	Chr3	91647	94345	CLAFUR0_07653	Chr3	91719	94417	CLAFUR4_07653	Chr3	193026	195724	CLAFUW4_07648	Chr3	187266	189964	CLAFUW7_07649	Chr3	193074	195772
N0.HOG0004885	GT90			CLAFUR5_07790	Chr3	113598	116734	CLAFUR0_07666	Chr3	113670	116806	CLAFUR4_07666	Chr3	214977	218113	CLAFUW4_07661	Chr3	209217	212353	CLAFUW7_07662	Chr3	215025	218161
N0.HOG0004904	GH71	Secreted		CLAFUR5_07810	Chr3	152390	153845	CLAFUR0_07686	Chr3	152462	153917	CLAFUR4_07686	Chr3	253769	255224	CLAFUW4_07681	Chr3	248009	249464	CLAFUW7_07682	Chr3	253817	255272
N0.HOG0004919	CBM20+AA1_3	Secreted		CLAFUR5_07826	Chr3	260677	262950	CLAFUR0_07701	Chr3	258365	260638	CLAFUR4_07703	Chr3	350504	352777	CLAFUW4_07698	Chr3	344768	347041	CLAFUW7_07699	Chr3	362057	364330
N0.HOG0004925	GH16_1			CLAFUR5_07833	Chr3	275920	279000	CLAFUR0_07708	Chr3	273608	276688	CLAFUR4_07710	Chr3	365747	368827	CLAFUW4_07705	Chr3	360011	363091	CLAFUW7_07706	Chr3	377300	380380
N0.HOG0004970	AA6			CLAFUR5_07881	Chr3	413838	414571	CLAFUR0_07757	Chr3	411526	412259	CLAFUR4_07759	Chr3	503664	504397	CLAFUW4_07754	Chr3	497928	498661	CLAFUW7_07755	Chr3	515217	515950
N0.HOG0005036	GH64	Secreted		CLAFUR5_07955	Chr3	798539	799906	CLAFUR0_07833	Chr3	796228	797595	CLAFUR4_07836	Chr3	888377	889744	CLAFUW4_07831	Chr3	882633	884000	CLAFUW7_07832	Chr3	899926	901293
N0.HOG0005119	GH38			CLAFUR5_08046	Chr3	1369943	1373221	CLAFUR0_07924	Chr3	1368578	1371856	CLAFUR4_07927	Chr3	1458916	1462194	CLAFUW4_07922	Chr3	1456569	1459847	CLAFUW7_07923	Chr3	1472290	1475568
N0.HOG0005152	GH15+CBM20			CLAFUR5_08077	Chr3	1640408	1642377	CLAFUR0_07957	Chr3	1639041	1641010	CLAFUR4_07960	Chr3	1727675	1729644	CLAFUW4_07955	Chr3	1725328	1727297	CLAFUW7_07956	Chr3	1741051	1743020
N0.HOG0005158	GT34			CLAFUR5_08082	Chr3	1648519	1649613	CLAFUR0_07962	Chr3	1647152	1648246	CLAFUR4_07965	Chr3	1735803	1736897	CLAFUW4_07960	Chr3	1733456	1734550	CLAFUW7_07961	Chr3	1749179	1750273
N0.HOG0005184	GH5_16	Secreted		CLAFUR5_08108	Chr3	1875301	1876677	CLAFUR0_07988	Chr3	1877938	1879314	CLAFUR4_07992	Chr3	1972837	1974213	CLAFUW4_07987	Chr3	1964779	1966155	CLAFUW7_07987	Chr3	1986215	1987591
N0.HOG0005225	GH43_37	Secreted		CLAFUR5_08155	Chr3	2464867	2466789	CLAFUR0_08037	Chr3	2467505	2469427	CLAFUR4_08042	Chr3	2583706	2585628	CLAFUW4_08037	Chr3	2554346	2556268	CLAFUW7_08037	Chr3	2597084	2599006
N0.HOG0005254	GT2			CLAFUR5_08186	Chr3	2641380	2643134	CLAFUR0_08068	Chr3	2644018	2645772	CLAFUR4_08073	Chr3	2760221	2761975	CLAFUW4_08068	Chr3	2730857	2732611	CLAFUW7_08068	Chr3	2773599	2775353
N0.HOG0005290	GH32			CLAFUR5_08225	Chr3	2860154	2862052	CLAFUR0_08109	Chr3	2857248	2859146	CLAFUR4_08114	Chr3	2973451	2975349	CLAFUW4_08109	Chr3	2944085	2945983	CLAFUW7_08109	Chr3	2986829	2988727
N0.HOG0005305	GH39		PCWDE	CLAFUR5_08240	Chr3	2894278	2895122	CLAFUR0_08125	Chr3	2891372	2892216	CLAFUR4_08130	Chr3	3007575	3008419	CLAFUW4_08125	Chr3	2978209	2979053	CLAFUW7_08125	Chr3	3020953	3021797
N0.HOG0005395	GH2		PCWDE	CLAFUR5_08334	Chr3	3575689	3577626	CLAFUR0_08222	Chr3	3572789	3574726	CLAFUR4_08227	Chr3	3666767	3668704	CLAFUW4_08222	Chr3	3659647	3661584	CLAFUW7_08222	Chr3	3680150	3682087
N0.HOG0005419	AA3_2	Secreted		CLAFUR5_08360	Chr3	3836548	3838523	CLAFUR0_08248	Chr3	3826848	3828823	CLAFUR4_08253	Chr3	3920827	3922802	CLAFUW4_08248	Chr3	3913707	3915682	CLAFUW7_08248	Chr3	3934210	3936185
N0.HOG0005458	GT2			CLAFUR5_08400	Chr3	4515062	4519415	CLAFUR0_08291	Chr3	4499665	4504018	CLAFUR4_08296	Chr3	4593646	4597999	CLAFUW4_08291	Chr3	4592221	4596574	CLAFUW7_08291	Chr3	4607043	4611396
N0.HOG0005535	CE16		PCWDE	CLAFUR5_08484	Chr3	4991725	4992639	CLAFUR0_08379	Chr3	4970583	4971497	CLAFUR4_08384	Chr3	5067792	5068706	CLAFUW4_08379	Chr3	5066355	5067269	CLAFUW7_08379	Chr3	5081191	5082105
N0.HOG0005590	GT22			CLAFUR5_08542	Chr3	5227222	5229021	CLAFUR0_08438	Chr3	5233051	5234850	CLAFUR4_08443	Chr3	5330752	5332551	CLAFUW4_08438	Chr3	5301854	5303653	CLAFUW7_08438	Chr3	5337360	5339159
N0.HOG0005593	GH17	Secreted		CLAFUR5_08546	Chr3	5235181	5236617	CLAFUR0_08442	Chr3	5241010	5242446	CLAFUR4_08447	Chr3	5338711	5340147	CLAFUW4_08442	Chr3	5309813	5311249	CLAFUW7_08442	Chr3	5345319	5346755
N0.HOG0005613	GH43_29			CLAFUR5_08569	Chr3	5281173	5282778	CLAFUR0_08465	Chr3	5286979	5288584	CLAFUR4_08470	Chr3	5384680	5386285	CLAFUW4_08465	Chr3	5355805	5357410	CLAFUW7_08465	Chr3	5391288	5392893
N0.HOG0005623	GH5_31	Secreted		CLAFUR5_08582	Chr3	5404143	5405363	CLAFUR0_08478	Chr3	5406773	5407993	CLAFUR4_08483	Chr3	5504474	5505694	CLAFUW4_08478	Chr3	5478775	5479995	CLAFUW7_08478	Chr3	5511082	5512302
N0.HOG0005646	GH16_23	Secreted		CLAFUR5_08609	Chr3	5458568	5459561	CLAFUR0_08507	Chr3	5461198	5462191	CLAFUR4_08512	Chr3	5558899	5559892	CLAFUW4_08507	Chr3	5533200	5534193	CLAFUW7_08507	Chr3	5565507	5566500
N0.HOG0005660	GH16_1	Secreted		CLAFUR5_08623	Chr3	5495322	5496756	CLAFUR0_08521	Chr3	5497951	5499385	CLAFUR4_08526	Chr3	5595652	5597086	CLAFUW4_08521	Chr3	5569954	5571388	CLAFUW7_08521	Chr3	5602260	5603694
N0.HOG0005734	GT8			CLAFUR5_08704	Chr3	5895499	5896881	CLAFUR0_08600	Chr3	5861889	5863271	CLAFUR4_08605	Chr3	5971399	5972781	CLAFUW4_08602	Chr3	5958589	5959971	CLAFUW7_08600	Chr3	5967493	5968875
N0.HOG0005812	CBM50			CLAFUR5_08782	Chr3	6177956	6179848	CLAFUR0_08683	Chr3	6144447	6146339	CLAFUR4_08687	Chr3	6285746	6287638	CLAFUW4_08685	Chr3	6241155	6243047	CLAFUW7_08682	Chr3	6275543	6277435
N0.HOG0005823	GH47	Secreted		CLAFUR5_03900	Chr4	13678	16881	CLAFUR0_03919	Chr4	13717	16920	CLAFUR4_03918	Chr4	13680	16883	CLAFUW4_03932	Chr4	13783	16986	CLAFUW7_03921	Chr4	13733	16936
N0.HOG0005883	GH135			CLAFUR5_03974	Chr4	485339	486184	CLAFUR0_03996	Chr4	484281	485126	CLAFUR4_03995	Chr4	485330	486175	CLAFUW4_04009	Chr4	492231	493076	CLAFUW7_03998	Chr4	485383	486228
N0.HOG0005884	GH135			CLAFUR5_03975	Chr4	486541	487515	CLAFUR0_03997	Chr4	485483	486457	CLAFUR4_03996	Chr4	486532	487506	CLAFUW4_04010	Chr4	493433	494407	CLAFUW7_03999	Chr4	486585	487559
N0.HOG0005930	PL1	Secreted	PCWDE	CLAFUR5_04023	Chr4	672918	674160	CLAFUR0_04046	Chr4	671875	673117	CLAFUR4_04045	Chr4	672906	674148	CLAFUW4_04059	Chr4	679808	681050	CLAFUW7_04048	Chr4	672962	674204
N0.HOG0005949	GH24			CLAFUR5_04041	Chr4	770534	772242	CLAFUR0_04065	Chr4	752210	753918	CLAFUR4_04064	Chr4	759033	760741	CLAFUW4_04078	Chr4	765935	767643	CLAFUW7_04067	Chr4	759089	760797
N0.HOG0005952	GH31			CLAFUR5_04045	Chr4	778102	779178	CLAFUR0_04069	Chr4	759778	760854	CLAFUR4_04068	Chr4	766601	767677	CLAFUW4_04082	Chr4	773503	774579	CLAFUW7_04071	Chr4	766657	767733
N0.HOG0005959	AA3_2	Secreted		CLAFUR5_04053	Chr4	793861	795860	CLAFUR0_04077	Chr4	775538	777537	CLAFUR4_04076	Chr4	782398	784397	CLAFUW4_04090	Chr4	789300	791299	CLAFUW7_04079	Chr4	782454	784453
N0.HOG0005984	AA3_2	Secreted		CLAFUR5_04078	Chr4	911660	913927	CLAFUR0_04103	Chr4	893337	895604	CLAFUR4_04102	Chr4	902565	904832	CLAFUW4_04116	Chr4	907396	909663	CLAFUW7_04105	Chr4	902621	904888
N0.HOG0006180	GH16_19	Secreted		CLAFUR5_04303	Chr4	1504131	1505536	CLAFUR0_04328	Chr4	1475542	1476947	CLAFUR4_04326	Chr4	1475337	1476742	CLAFUW4_04340	Chr4	1480213	1481618	CLAFUW7_04329	Chr4	1475425	1476830
N0.HOG0006191	GH45		PCWDE	CLAFUR5_04316	Chr4	1534104	1535160	CLAFUR0_04340	Chr4	1505516	1506572	CLAFUR4_04339	Chr4	1505310	1506366	CLAFUW4_04353	Chr4	1510186	1511242	CLAFUW7_04342	Chr4	1505398	1506454
N0.HOG0006238	AA3_2	Secreted		CLAFUR5_04363	Chr4	1639695	1641563	CLAFUR0_04388	Chr4	1611103	1612971	CLAFUR4_04386	Chr4	1610685	1612553	CLAFUW4_04400	Chr4	1615561	1617429	CLAFUW7_04390	Chr4	1610989	1612857
N0.HOG0006242	GT2			CLAFUR5_04368	Chr4	1651247	1654088	CLAFUR0_04393	Chr4	1622655	1625496	CLAFUR4_04391	Chr4	1622237	1625078	CLAFUW4_04405	Chr4	1627113	1629954	CLAFUW7_04395	Chr4	1622541	1625382
N0.HOG0006311	GT1			CLAFUR5_04443	Chr4	2210525	2214205	CLAFUR0_04467	Chr4	2132701	2136381	CLAFUR4_04464	Chr4	2110831	2114511	CLAFUW4_04478	Chr4	2115707	2119387	CLAFUW7_04470	Chr4	2181819	2185499
N0.HOG0006322	AA3_2	Secreted		CLAFUR5_04455	Chr4	2238772	2240983	CLAFUR0_04479	Chr4	2160948	2163159	CLAFUR4_04476	Chr4	2139068	2141279	CLAFUW4_04490	Chr4	2143944	2146155	CLAFUW7_04482	Chr4	2210066	2212277
N0.HOG0006360	GT2			CLAFUR5_04494	Chr4	2328565	2331283	CLAFUR0_04520	Chr4	2250739	2253457	CLAFUR4_04517	Chr4	2228860	2231578	CLAFUW4_04531	Chr4	2233736	2236454	CLAFUW7_04523	Chr4	2299859	2302577
N0.HOG0006397	GH76	Secreted		CLAFUR5_04533	Chr4	2524716	2526347	CLAFUR0_04560	Chr4	2425785	2427416	CLAFUR4_04557	Chr4	2425012	2426643	CLAFUW4_04571	Chr4	2429887	2431518	CLAFUW7_04563	Chr4	2496010	2497641
N0.HOG0006399	GH53	Secreted	PCWDE	CLAFUR5_04535	Chr4	2529259	2530452	CLAFUR0_04562	Chr4	2430328	2431521	CLAFUR4_04559	Chr4	2429555	2430748	CLAFUW4_04573	Chr4	2434430	2435623	CLAFUW7_04565	Chr4	2500553	2501746
N0.HOG0006403	GT1			CLAFUR5_04539	Chr4	2534838	2535487	CLAFUR0_04566	Chr4	2435907	2436556	CLAFUR4_04563	Chr4	2435134	2435783	CLAFUW4_04577	Chr4	2440009	2440658	CLAFUW7_04569	Chr4	2506132	2506781
N0.HOG0006426	GH1		PCWDE	CLAFUR5_04563	Chr4	2687574	2689387	CLAFUR0_04590	Chr4	2604662	2606475	CLAFUR4_04588	Chr4	2587870	2589683	CLAFUW4_04602	Chr4	2592745	2594558	CLAFUW7_04594	Chr4	2658868	2660681
N0.HOG0006463	GH127			CLAFUR5_04606	Chr4	2902874	2905073	CLAFUR0_04635	Chr4	2822887	2825086	CLAFUR4_04631	Chr4	2864135	2866334	CLAFUW4_04645	Chr4	2869010	2871209	CLAFUW7_04639	Chr4	2874169	2876368
N0.HOG0006472	GH31	Secreted		CLAFUR5_04616	Chr4	2931076	2933382	CLAFUR0_04645	Chr4	2851089	2853395	CLAFUR4_04641	Chr4	2896193	2898499	CLAFUW4_04655	Chr4	2901068	2903374	CLAFUW7_04649	Chr4	2902371	2904677
N0.HOG0006531	GH76	Secreted		CLAFUR5_04680	Chr4	3286901	3289638	CLAFUR0_04710	Chr4	3203180	3205918	CLAFUR4_04706	Chr4	3153996	3156733	CLAFUW4_04720	Chr4	3158871	3161608	CLAFUW7_04714	Chr4	3254270	3257007
N0.HOG0006567	GH5_23	Secreted		CLAFUR5_12138	Chr10	2108952	2109883	CLAFUR0_04752	Chr4	3816516	3817447	CLAFUR4_04748	Chr4	3769107	3770038	CLAFUW4_04762	Chr4	3773986	3774917	CLAFUW7_04756	Chr4	3864221	3865152
N0.HOG0006580	GH20	Secreted		CLAFUR5_12120	Chr10	1969608	1971767	CLAFUR0_04770	Chr4	3954632	3956791	CLAFUR4_04766	Chr4	3912174	3914333	CLAFUW4_04780	Chr4	3917053	3919212	CLAFUW7_04774	Chr4	4002337	4004496
N0.HOG0006616	GT1			CLAFUR5_12085	Chr10	1875044	1878973	CLAFUR0_04808	Chr4	4047426	4051355	CLAFUR4_04804	Chr4	4004967	4008896	CLAFUW4_04818	Chr4	4009847	4013776	CLAFUW7_04812	Chr4	4095133	4099062
N0.HOG0006642	GH43_24	Secreted		CLAFUR5_12059	Chr10	1622915	1624291	CLAFUR0_04836	Chr4	4288349	4289725	CLAFUR4_04832	Chr4	4245638	4247014	CLAFUW4_04846	Chr4	4250518	4251894	CLAFUW7_04840	Chr4	4335804	4337180
N0.HOG0006675	GT2			CLAFUR5_12024	Chr10	1484191	1485786	CLAFUR0_04871	Chr4	4426854	4428449	CLAFUR4_04867	Chr4	4384143	4385738	CLAFUW4_04881	Chr4	4389047	4390642	CLAFUW7_04875	Chr4	4474309	4475904
N0.HOG0006696	GH28		PCWDE	CLAFUR5_12002	Chr10	1421766	1427776	CLAFUR0_04893	Chr4	4484870	4490880	CLAFUR4_04889	Chr4	4442153	4448163	CLAFUW4_04903	Chr4	4447057	4453067	CLAFUW7_04897	Chr4	4532319	4538329
N0.HOG0006702	CE16	Secreted	PCWDE	CLAFUR5_11993	Chr10	1403790	1404902	CLAFUR0_04902	Chr4	4507744	4508856	CLAFUR4_04898	Chr4	4465027	4466139	CLAFUW4_04912	Chr4	4469931	4471043	CLAFUW7_04906	Chr4	4555193	4556305
N0.HOG0006706	GH72	Secreted		CLAFUR5_11989	Chr10	1390576	1391984	CLAFUR0_04906	Chr4	4520662	4522070	CLAFUR4_04902	Chr4	4477945	4479353	CLAFUW4_04916	Chr4	4482831	4484239	CLAFUW7_04910	Chr4	4568093	4569501
N0.HOG0006714	CE4		PCWDE	CLAFUR5_11979	Chr10	1314601	1315392	CLAFUR0_04916	Chr4	4597254	4598045	CLAFUR4_04912	Chr4	4554537	4555328	CLAFUW4_04926	Chr4	4559423	4560214	CLAFUW7_04920	Chr4	4644685	4645476
N0.HOG0006731	GH35	Secreted	PCWDE	CLAFUR5_11960	Chr10	1200365	1203556	CLAFUR0_04935	Chr4	4709060	4712251	CLAFUR4_04931	Chr4	4666373	4669564	CLAFUW4_04945	Chr4	4671259	4674450	CLAFUW7_04939	Chr4	4756521	4759712
N0.HOG0006732	GH3	Secreted	PCWDE	CLAFUR5_11958	Chr10	1191178	1193604	CLAFUR0_04937	Chr4	4719012	4721438	CLAFUR4_04933	Chr4	4676325	4678751	CLAFUW4_04947	Chr4	4681211	4683637	CLAFUW7_04941	Chr4	4766473	4768899
N0.HOG0006759	GH47	Secreted		CLAFUR5_11930	Chr10	1129303	1131228	CLAFUR0_04967	Chr4	4781388	4783313	CLAFUR4_04963	Chr4	4738701	4740626	CLAFUW4_04977	Chr4	4743587	4745512	CLAFUW7_04971	Chr4	4828849	4830774
N0.HOG0006796	GH31			CLAFUR5_11890	Chr10	959150	962401	CLAFUR0_05007	Chr4	4950215	4953466	CLAFUR4_05003	Chr4	4917600	4920851	CLAFUW4_05017	Chr4	4922486	4925737	CLAFUW7_05011	Chr4	5007748	5010999
N0.HOG0006803	GH43_24+CBM32	Secreted		CLAFUR5_11883	Chr10	948545	950327	CLAFUR0_05014	Chr4	4962289	4964071	CLAFUR4_05010	Chr4	4929611	4931393	CLAFUW4_05024	Chr4	4934497	4936279	CLAFUW7_05018	Chr4	5019759	5021541
N0.HOG0006834	GH115	Secreted	PCWDE	CLAFUR5_11849	Chr10	855503	858619	CLAFUR0_05048	Chr4	5053997	5057113	CLAFUR4_05044	Chr4	5021367	5024483	CLAFUW4_05058	Chr4	5026253	5029369	CLAFUW7_05052	Chr4	5111515	5114631
N0.HOG0006842	GH37			CLAFUR5_11839	Chr10	828611	831202	CLAFUR0_05058	Chr4	5081414	5084005	CLAFUR4_05054	Chr4	5048785	5051376	CLAFUW4_05068	Chr4	5053670	5056261	CLAFUW7_05062	Chr4	5138932	5141523
N0.HOG0006851	CE1	Secreted	PCWDE	CLAFUR5_11828	Chr10	804873	805835	CLAFUR0_05069	Chr4	5106781	5107743	CLAFUR4_05065	Chr4	5074150	5075112	CLAFUW4_05079	Chr4	5079035	5079997	CLAFUW7_05073	Chr4	5164299	5165261
N0.HOG0006923	CBM48			CLAFUR5_11750	Chr10	391683	394649	CLAFUR0_05148	Chr4	5511671	5514637	CLAFUR4_05142	Chr4	5457767	5460733	CLAFUW4_05156	Chr4	5455872	5458838	CLAFUW7_05152	Chr4	5569189	5572155
N0.HOG0007002	CE5		PCWDE	CLAFUR5_05389	Chr5	64885	65799	CLAFUR0_05242	Chr5	71691	72605	CLAFUR4_05236	Chr5	71653	72567	CLAFUW4_05242	Chr5	17986	18900	CLAFUW7_05241	Chr5	64025	64939
N0.HOG0007057	AA5_2	Secreted		CLAFUR5_05453	Chr5	237089	239269	CLAFUR0_05307	Chr5	243896	246076	CLAFUR4_05300	Chr5	243875	246055	CLAFUW4_05306	Chr5	190208	192388	CLAFUW7_05305	Chr5	236247	238427
N0.HOG0007064	AA11			CLAFUR5_05460	Chr5	251642	252964	CLAFUR0_05314	Chr5	258449	259771	CLAFUR4_05307	Chr5	258428	259750	CLAFUW4_05313	Chr5	204761	206083	CLAFUW7_05312	Chr5	250800	252122
N0.HOG0007068	AA7	Secreted		CLAFUR5_05464	Chr5	444638	446164	CLAFUR0_05318	Chr5	451451	452977	CLAFUR4_05311	Chr5	430155	431681	CLAFUW4_05317	Chr5	376490	378016	CLAFUW7_05316	Chr5	422527	424053
N0.HOG0007121	GT57			CLAFUR5_05522	Chr5	682696	684412	CLAFUR0_05376	Chr5	689509	691225	CLAFUR4_05368	Chr5	689655	691371	CLAFUW4_05374	Chr5	629406	631122	CLAFUW7_05372	Chr5	688617	690333
N0.HOG0007133	GT90			CLAFUR5_05534	Chr5	713347	714759	CLAFUR0_05388	Chr5	720160	721572	CLAFUR4_05380	Chr5	720306	721718	CLAFUW4_05386	Chr5	660057	661469	CLAFUW7_05384	Chr5	719268	720680
N0.HOG0007162	GH17	Secreted		CLAFUR5_05564	Chr5	779970	780958	CLAFUR0_05419	Chr5	786785	787773	CLAFUR4_05411	Chr5	786934	787922	CLAFUW4_05417	Chr5	726685	727673	CLAFUW7_05415	Chr5	785898	786886
N0.HOG0007223	GT90			CLAFUR5_05629	Chr5	1022071	1026438	CLAFUR0_05488	Chr5	1036714	1041081	CLAFUR4_05480	Chr5	1035860	1040227	CLAFUW4_05486	Chr5	968846	973213	CLAFUW7_05484	Chr5	1027991	1032358
N0.HOG0007273	GH5_23	Secreted		CLAFUR5_05687	Chr5	1167489	1169394	CLAFUR0_05548	Chr5	1182132	1184037	CLAFUR4_05539	Chr5	1181275	1183180	CLAFUW4_05545	Chr5	1114261	1116166	CLAFUW7_05543	Chr5	1173406	1175311
N0.HOG0007292	GH105	Secreted	PCWDE	CLAFUR5_05712	Chr5	1230284	1231565	CLAFUR0_05573	Chr5	1244927	1246208	CLAFUR4_05564	Chr5	1244067	1245348	CLAFUW4_05570	Chr5	1177053	1178334	CLAFUW7_05568	Chr5	1236198	1237479
N0.HOG0007349	PL1_7	Secreted		CLAFUR5_05777	Chr5	1401817	1402952	CLAFUR0_05639	Chr5	1416436	1417571	CLAFUR4_05631	Chr5	1415578	1416713	CLAFUW4_05636	Chr5	1348564	1349699	CLAFUW7_05635	Chr5	1407715	1408850
N0.HOG0007369	GH13_40			CLAFUR5_05798	Chr5	1554672	1556608	CLAFUR0_05659	Chr5	1569291	1571227	CLAFUR4_05651	Chr5	1575263	1577199	CLAFUW4_05657	Chr5	1508246	1510182	CLAFUW7_05656	Chr5	1567397	1569333
N0.HOG0007376	CE12	Secreted	PCWDE	CLAFUR5_05805	Chr5	1571329	1572142	CLAFUR0_05666	Chr5	1585948	1586761	CLAFUR4_05658	Chr5	1591920	1592733	CLAFUW4_05664	Chr5	1524903	1525716	CLAFUW7_05663	Chr5	1584054	1584867
N0.HOG0007389	GT31_e84			CLAFUR5_05819	Chr5	1663366	1664697	CLAFUR0_05680	Chr5	1677985	1679316	CLAFUR4_05672	Chr5	1683954	1685285	CLAFUW4_05678	Chr5	1616940	1618271	CLAFUW7_05677	Chr5	1676091	1677422
N0.HOG0007414	GT8			CLAFUR5_05848	Chr5	1780886	1782043	CLAFUR0_05710	Chr5	1795477	1796634	CLAFUR4_05700	Chr5	1791528	1792685	CLAFUW4_05706	Chr5	1724514	1725671	CLAFUW7_05704	Chr5	1783663	1784820
N0.HOG0007455	GH17			CLAFUR5_05893	Chr5	2006450	2008341	CLAFUR0_05755	Chr5	2027264	2029155	CLAFUR4_05744	Chr5	2123678	2125569	CLAFUW4_05750	Chr5	2056663	2058554	CLAFUW7_05748	Chr5	2115802	2117693
N0.HOG0007488	GH29		PCWDE	CLAFUR5_05930	Chr5	2422857	2425585	CLAFUR0_05794	Chr5	2443675	2446403	CLAFUR4_05783	Chr5	2535864	2538592	CLAFUW4_05789	Chr5	2463227	2465955	CLAFUW7_05787	Chr5	2522366	2525094
N0.HOG0007496	CE5	Secreted	PCWDE	CLAFUR5_05937	Chr5	2434256	2434927	CLAFUR0_05801	Chr5	2455074	2455745	CLAFUR4_05790	Chr5	2547263	2547934	CLAFUW4_05796	Chr5	2474626	2475297	CLAFUW7_05794	Chr5	2533765	2534436
N0.HOG0007521	GH53		PCWDE	CLAFUR5_05963	Chr5	2678851	2679906	CLAFUR0_05827	Chr5	2699669	2700724	CLAFUR4_05816	Chr5	2795998	2797053	CLAFUW4_05822	Chr5	2718940	2719995	CLAFUW7_05820	Chr5	2775706	2776761
N0.HOG0007532	GH5_5	Secreted	PCWDE	CLAFUR5_05976	Chr5	2709227	2710383	CLAFUR0_05840	Chr5	2730045	2731201	CLAFUR4_05828	Chr5	2826373	2827529	CLAFUW4_05834	Chr5	2749315	2750471	CLAFUW7_05832	Chr5	2806081	2807237
N0.HOG0007542	GT32			CLAFUR5_05986	Chr5	2777060	2778253	CLAFUR0_05850	Chr5	2797878	2799071	CLAFUR4_05838	Chr5	2879118	2880311	CLAFUW4_05844	Chr5	2802060	2803253	CLAFUW7_05842	Chr5	2858826	2860019
N0.HOG0007629	GH106		PCWDE	CLAFUR5_06080	Chr5	3330651	3332637	CLAFUR0_05943	Chr5	3351439	3353425	CLAFUR4_05941	Chr5	3414672	3416658	CLAFUW4_05936	Chr5	3337611	3339597	CLAFUW7_05934	Chr5	3394383	3396369
N0.HOG0007664	GT8			CLAFUR5_06120	Chr5	3417294	3418622	CLAFUR0_05984	Chr5	3438077	3439405	CLAFUR4_05981	Chr5	3503363	3504691	CLAFUW4_05976	Chr5	3426300	3427628	CLAFUW7_05974	Chr5	3483072	3484400
N0.HOG0007687	GT90			CLAFUR5_06143	Chr5	3464761	3466131	CLAFUR0_06007	Chr5	3485544	3486914	CLAFUR4_06004	Chr5	3550830	3552200	CLAFUW4_05999	Chr5	3473767	3475137	CLAFUW7_05997	Chr5	3530539	3531909
N0.HOG0007699	AA8	Secreted		CLAFUR5_06156	Chr5	3488689	3489981	CLAFUR0_06020	Chr5	3509472	3510764	CLAFUR4_06017	Chr5	3574760	3576052	CLAFUW4_06012	Chr5	3497697	3498989	CLAFUW7_06010	Chr5	3554469	3555761
N0.HOG0007702	GT1			CLAFUR5_06159	Chr5	3496525	3498174	CLAFUR0_06023	Chr5	3517308	3518957	CLAFUR4_06020	Chr5	3582572	3584221	CLAFUW4_06015	Chr5	3505509	3507158	CLAFUW7_06013	Chr5	3562281	3563930
N0.HOG0007730	GH35		PCWDE	CLAFUR5_06186	Chr5	3563971	3566629	CLAFUR0_06050	Chr5	3584754	3587412	CLAFUR4_06047	Chr5	3650031	3652689	CLAFUW4_06042	Chr5	3572958	3575616	CLAFUW7_06040	Chr5	3629739	3632397
N0.HOG0007782	CBM21			CLAFUR5_06244	Chr5	4056441	4058754	CLAFUR0_06108	Chr5	4058287	4060600	CLAFUR4_06104	Chr5	4136861	4139174	CLAFUW4_06100	Chr5	4065432	4067745	CLAFUW7_06097	Chr5	4116569	4118882
N0.HOG0007822	CE5		PCWDE	CLAFUR5_06290	Chr5	4294355	4295641	CLAFUR0_06153	Chr5	4299623	4300909	CLAFUR4_06149	Chr5	4378194	4379480	CLAFUW4_06146	Chr5	4303343	4304629	CLAFUW7_06142	Chr5	4357902	4359188
N0.HOG0007898	GT2			CLAFUR5_06368	Chr5	4578551	4579823	CLAFUR0_06232	Chr5	4517368	4518640	CLAFUR4_06228	Chr5	4596146	4597418	CLAFUW4_06225	Chr5	4587492	4588764	CLAFUW7_06221	Chr5	4575842	4577114
N0.HOG0007933	GH55	Secreted		CLAFUR5_06407	Chr5	4678441	4681213	CLAFUR0_06272	Chr5	4617253	4620025	CLAFUR4_06268	Chr5	4695998	4698770	CLAFUW4_06265	Chr5	4687369	4690141	CLAFUW7_06261	Chr5	4675694	4678466
N0.HOG0007976	GH81	Secreted		CLAFUR5_06457	Chr5	4925122	4928138	CLAFUR0_06320	Chr5	4769509	4772525	CLAFUR4_06316	Chr5	4920921	4923937	CLAFUW4_06313	Chr5	4912274	4915290	CLAFUW7_06311	Chr5	4922375	4925391
N0.HOG0008013	GT76			CLAFUR5_06498	Chr5	5028214	5029681	CLAFUR0_06359	Chr5	4872347	4873817	CLAFUR4_06357	Chr5	5023986	5025453	CLAFUW4_06354	Chr5	5015339	5016806	CLAFUW7_06352	Chr5	5025467	5026934
N0.HOG0008016	GH79	Secreted		CLAFUR5_06501	Chr5	5035269	5036951	CLAFUR0_06362	Chr5	4879411	4881093	CLAFUR4_06360	Chr5	5031051	5032733	CLAFUW4_06357	Chr5	5022405	5024087	CLAFUW7_06355	Chr5	5032522	5034204
N0.HOG0008026	GT69			CLAFUR5_06512	Chr5	5185838	5187544	CLAFUR0_06372	Chr5	5046454	5048160	CLAFUR4_06371	Chr5	5196801	5198507	CLAFUW4_06368	Chr5	5188456	5190162	CLAFUW7_06366	Chr5	5183091	5184797
N0.HOG0008062	CE3	Secreted	PCWDE	CLAFUR5_06552	Chr5	5426340	5427903	CLAFUR0_06413	Chr5	5270396	5271959	CLAFUR4_06412	Chr5	5419631	5421194	CLAFUW4_06409	Chr5	5427888	5429451	CLAFUW7_06408	Chr5	5473514	5475077
N0.HOG0008100	CE16		PCWDE	CLAFUR5_06595	Chr5	5712082	5713272	CLAFUR0_06456	Chr5	5556208	5557398	CLAFUR4_06455	Chr5	5705166	5706356	CLAFUW4_06451	Chr5	5713769	5714959	CLAFUW7_06451	Chr5	5759264	5760454
N0.HOG0008163	GH75	Secreted		CLAFUR5_06669	Chr6	200986	201827	CLAFUR0_06525	Chr6	200344	201185	CLAFUR4_06529	Chr6	200285	201126	CLAFUW4_06521	Chr6	200309	201150	CLAFUW7_06520	Chr6	200351	201192
N0.HOG0008195	AA7	Secreted		CLAFUR5_06702	Chr6	280530	282515	CLAFUR0_06560	Chr6	279886	281871	CLAFUR4_06564	Chr6	279827	281812	CLAFUW4_06556	Chr6	279851	281836	CLAFUW7_06555	Chr6	279893	281878
N0.HOG0008276	GT90			CLAFUR5_06803	Chr6	1009817	1011259	CLAFUR0_06661	Chr6	987978	989420	CLAFUR4_06667	Chr6	1000325	1001767	CLAFUW4_06659	Chr6	1000349	1001791	CLAFUW7_06658	Chr6	1000391	1001833
N0.HOG0008361	GH105		PCWDE	CLAFUR5_06895	Chr6	1816209	1817679	CLAFUR0_06761	Chr6	1852868	1854338	CLAFUR4_06766	Chr6	1782756	1784226	CLAFUW4_06758	Chr6	1782781	1784251	CLAFUW7_06757	Chr6	1782824	1784294
N0.HOG0008380	GH130			CLAFUR5_06915	Chr6	1862703	1864047	CLAFUR0_06781	Chr6	1899362	1900706	CLAFUR4_06786	Chr6	1829250	1830596	CLAFUW4_06778	Chr6	1829275	1830622	CLAFUW7_06777	Chr6	1829318	1830663
N0.HOG0008385	GH72			CLAFUR5_06920	Chr6	1871729	1873046	CLAFUR0_06786	Chr6	1908388	1909705	CLAFUR4_06791	Chr6	1838278	1839595	CLAFUW4_06783	Chr6	1838304	1839621	CLAFUW7_06782	Chr6	1838345	1839662
N0.HOG0008396	GT31			CLAFUR5_06933	Chr6	1900083	1900895	CLAFUR0_06799	Chr6	1936754	1937566	CLAFUR4_06804	Chr6	1866656	1867468	CLAFUW4_06796	Chr6	1866685	1867497	CLAFUW7_06795	Chr6	1866726	1867538
N0.HOG0008406	GT3			CLAFUR5_06944	Chr6	1950788	1953064	CLAFUR0_06810	Chr6	1987459	1989735	CLAFUR4_06815	Chr6	1917361	1919637	CLAFUW4_06807	Chr6	1917390	1919666	CLAFUW7_06806	Chr6	1917431	1919707
N0.HOG0008420	AA8+AA3_1	Secreted		CLAFUR5_06958	Chr6	1993484	1996234	CLAFUR0_06825	Chr6	2030130	2032880	CLAFUR4_06830	Chr6	1960040	1962790	CLAFUW4_06822	Chr6	1960068	1962818	CLAFUW7_06821	Chr6	1960109	1962859
N0.HOG0008449	AA11	Secreted		CLAFUR5_06991	Chr6	2061611	2063049	CLAFUR0_06858	Chr6	2098257	2099695	CLAFUR4_06861	Chr6	2028371	2029692	CLAFUW4_06853	Chr6	2028399	2029720	CLAFUW7_06852	Chr6	2028440	2029761
N0.HOG0008461	GH31	Secreted		CLAFUR5_07004	Chr6	2087801	2090863	CLAFUR0_06871	Chr6	2124447	2127509	CLAFUR4_06874	Chr6	2054465	2057527	CLAFUW4_06866	Chr6	2054493	2057555	CLAFUW7_06865	Chr6	2054534	2057596
N0.HOG0008503	GH16_3	Secreted		CLAFUR5_07048	Chr6	2412589	2413551	CLAFUR0_06917	Chr6	2446212	2447174	CLAFUR4_06919	Chr6	2376675	2377637	CLAFUW4_06910	Chr6	2346813	2347775	CLAFUW7_06910	Chr6	2376744	2377706
N0.HOG0008505	GH78	Secreted	PCWDE	CLAFUR5_07050	Chr6	2416218	2418320	CLAFUR0_06919	Chr6	2449841	2451943	CLAFUR4_06921	Chr6	2380304	2382406	CLAFUW4_06912	Chr6	2350442	2352544	CLAFUW7_06912	Chr6	2380373	2382475
N0.HOG0008509	GH28	Secreted	PCWDE	CLAFUR5_20228	Chr6	2433351	2434702	CLAFUR0_06923	Chr6	2466974	2468325	CLAFUR4_06925	Chr6	2397437	2398788	CLAFUW4_06916	Chr6	2367575	2368926	CLAFUW7_06916	Chr6	2397506	2398857
N0.HOG0008565	GT22	Secreted		CLAFUR5_07110	Chr6	2666002	2667568	CLAFUR0_06981	Chr6	2699615	2701181	CLAFUR4_06983	Chr6	2627641	2629207	CLAFUW4_06974	Chr6	2597779	2599345	CLAFUW7_06974	Chr6	2627710	2629276
N0.HOG0008567	GT8			CLAFUR5_07112	Chr6	2672016	2673275	CLAFUR0_06983	Chr6	2705629	2706888	CLAFUR4_06985	Chr6	2633655	2634914	CLAFUW4_06976	Chr6	2603793	2605052	CLAFUW7_06976	Chr6	2633724	2634983
N0.HOG0008594	AA7	Secreted		CLAFUR5_07141	Chr6	2825075	2826563	CLAFUR0_07012	Chr6	2914719	2916207	CLAFUR4_07014	Chr6	2870670	2872158	CLAFUW4_07005	Chr6	2840808	2842296	CLAFUW7_07005	Chr6	2870739	2872227
N0.HOG0008607	GH43_30	Secreted		CLAFUR5_07154	Chr6	2851643	2852224	CLAFUR0_07025	Chr6	2941288	2941869	CLAFUR4_07027	Chr6	2897239	2897820	CLAFUW4_07018	Chr6	2867377	2867958	CLAFUW7_07018	Chr6	2897308	2897889
N0.HOG0008724	GT2			CLAFUR5_07272	Chr6	3461973	3462843	CLAFUR0_07145	Chr6	3534158	3535028	CLAFUR4_07147	Chr6	3536628	3537498	CLAFUW4_07138	Chr6	3512910	3513780	CLAFUW7_07139	Chr6	3506839	3507709
N0.HOG0008746	PL26	Secreted	PCWDE	CLAFUR5_07294	Chr6	3499624	3502353	CLAFUR0_07167	Chr6	3571814	3574543	CLAFUR4_07169	Chr6	3574284	3577013	CLAFUW4_07160	Chr6	3550566	3553295	CLAFUW7_07161	Chr6	3544490	3547219
N0.HOG0008755	GH31			CLAFUR5_07303	Chr6	3514087	3516457	CLAFUR0_07176	Chr6	3586277	3588647	CLAFUR4_07178	Chr6	3588723	3591093	CLAFUW4_07169	Chr6	3565005	3567375	CLAFUW7_07170	Chr6	3558953	3561323
N0.HOG0008774	GH88		PCWDE	CLAFUR5_07326	Chr6	3570501	3572171	CLAFUR0_07197	Chr6	3640358	3642028	CLAFUR4_07200	Chr6	3645139	3646809	CLAFUW4_07192	Chr6	3621420	3623090	CLAFUW7_07193	Chr6	3615367	3617037
N0.HOG0008843	GT90			CLAFUR5_07395	Chr6	3839235	3840956	CLAFUR0_07270	Chr6	3915015	3916736	CLAFUR4_07272	Chr6	3939427	3941148	CLAFUW4_07264	Chr6	3915706	3917427	CLAFUW7_07266	Chr6	3884101	3885822
N0.HOG0008916	GT21			CLAFUR5_07475	Chr6	4084696	4088724	CLAFUR0_07350	Chr6	4160478	4164506	CLAFUR4_07353	Chr6	4185018	4189046	CLAFUW4_07346	Chr6	4161293	4165321	CLAFUW7_07347	Chr6	4129570	4133598
N0.HOG0008931	GH128			CLAFUR5_07491	Chr6	4192431	4192901	CLAFUR0_07366	Chr6	4274782	4275252	CLAFUR4_07368	Chr6	4291571	4292041	CLAFUW4_07361	Chr6	4267848	4268318	CLAFUW7_07363	Chr6	4241741	4242211
N0.HOG0008932	GH55	Secreted		CLAFUR5_07492	Chr6	4195395	4197718	CLAFUR0_07367	Chr6	4277746	4280069	CLAFUR4_07369	Chr6	4294535	4296858	CLAFUW4_07362	Chr6	4270812	4273135	CLAFUW7_07364	Chr6	4244705	4247028
N0.HOG0008934	GT8			CLAFUR5_07494	Chr6	4199927	4201047	CLAFUR0_07369	Chr6	4282278	4283398	CLAFUR4_07371	Chr6	4299067	4300187	CLAFUW4_07364	Chr6	4275344	4276464	CLAFUW7_07366	Chr6	4249237	4250357
N0.HOG0009003	GT4			CLAFUR5_07568	Chr6	4448173	4449804	CLAFUR0_07443	Chr6	4518701	4520332	CLAFUR4_07444	Chr6	4540001	4541632	CLAFUW4_07437	Chr6	4516278	4517909	CLAFUW7_07440	Chr6	4497483	4499114
N0.HOG0009012	GT32			CLAFUR5_07576	Chr6	4462862	4463887	CLAFUR0_07452	Chr6	4533390	4534415	CLAFUR4_07453	Chr6	4554690	4555715	CLAFUW4_07446	Chr6	4530967	4531992	CLAFUW7_07449	Chr6	4512172	4513197
N0.HOG0009035	GH28		PCWDE	CLAFUR5_07604	Chr6	4538556	4539314	CLAFUR0_07480	Chr6	4609245	4610003	CLAFUR4_07480	Chr6	4630538	4631296	CLAFUW4_07474	Chr6	4606819	4607577	CLAFUW7_07476	Chr6	4587865	4588623
N0.HOG0009036	CE8	Secreted	PCWDE	CLAFUR5_07605	Chr6	4540067	4541102	CLAFUR0_07481	Chr6	4610756	4611791	CLAFUR4_07481	Chr6	4632049	4633084	CLAFUW4_07475	Chr6	4608330	4609365	CLAFUW7_07477	Chr6	4589376	4590411
N0.HOG0009040	GT15			CLAFUR5_07609	Chr6	4547253	4548578	CLAFUR0_07485	Chr6	4617942	4619267	CLAFUR4_07485	Chr6	4639235	4640560	CLAFUW4_07479	Chr6	4615516	4616841	CLAFUW7_07481	Chr6	4596562	4597887
N0.HOG0009100	AA3_2			CLAFUR5_07674	Chr6	4685627	4687276	CLAFUR0_07548	Chr6	4756143	4757792	CLAFUR4_07549	Chr6	4777408	4779057	CLAFUW4_07543	Chr6	4753888	4755537	CLAFUW7_07545	Chr6	4734934	4736583
N0.HOG0009124	GT90			CLAFUR5_07699	Chr6	4859757	4861850	CLAFUR0_07574	Chr6	4938880	4940973	CLAFUR4_07575	Chr6	4955207	4957300	CLAFUW4_07569	Chr6	4928018	4930111	CLAFUW7_07571	Chr6	4917638	4919731
N0.HOG0009128	GH16_23	Secreted		CLAFUR5_07703	Chr6	4865888	4866776	CLAFUR0_07578	Chr6	4945011	4945899	CLAFUR4_07579	Chr6	4961330	4962218	CLAFUW4_07573	Chr6	4934149	4935037	CLAFUW7_07575	Chr6	4923769	4924657
N0.HOG0009149	CBM48			CLAFUR5_07727	Chr6	4919328	4921103	CLAFUR0_07602	Chr6	4998418	5000193	CLAFUR4_07603	Chr6	5016788	5018563	CLAFUW4_07597	Chr6	4987595	4989370	CLAFUW7_07599	Chr6	4977209	4978984
N0.HOG0009160	AA11	Secreted		CLAFUR5_07740	Chr6	4946309	4947481	CLAFUR0_07615	Chr6	5025399	5026571	CLAFUR4_07616	Chr6	5043772	5044944	CLAFUW4_07610	Chr6	5014576	5015748	CLAFUW7_07611	Chr6	5004190	5005362
N0.HOG0009200	GH43_26	Secreted		CLAFUR5_09852	Chr7	157177	158209	CLAFUR0_10821	Chr7	158010	159042	CLAFUR4_10814	Chr7	158107	159139	CLAFUW4_10809	Chr7	158038	159070	CLAFUW7_10807	Chr7	163263	164295
N0.HOG0009280	PL7_4	Secreted		CLAFUR5_09942	Chr7	533637	535617	CLAFUR0_10912	Chr7	534472	536452	CLAFUR4_10905	Chr7	534591	536571	CLAFUW4_10900	Chr7	534538	536518	CLAFUW7_10898	Chr7	539746	541726
N0.HOG0009323	GH27	Secreted	PCWDE	CLAFUR5_09986	Chr7	627289	629028	CLAFUR0_10956	Chr7	628121	629860	CLAFUR4_10949	Chr7	628240	629979	CLAFUW4_10944	Chr7	628187	629926	CLAFUW7_10942	Chr7	633395	635134
N0.HOG0009392	AA3			CLAFUR5_10060	Chr7	827636	829773	CLAFUR0_11029	Chr7	828412	830549	CLAFUR4_11022	Chr7	828531	830668	CLAFUW4_11017	Chr7	828478	830615	CLAFUW7_11015	Chr7	833686	835823
N0.HOG0009415	CBM50	Secreted		CLAFUR5_10085	Chr7	982368	983215	CLAFUR0_11054	Chr7	992530	993377	CLAFUR4_11048	Chr7	986905	987752	CLAFUW4_11043	Chr7	992596	993443	CLAFUW7_11040	Chr7	997805	998652
N0.HOG0009422	CE3	Secreted	PCWDE	CLAFUR5_10094	Chr7	1003159	1003999	CLAFUR0_11063	Chr7	1013322	1014162	CLAFUR4_11057	Chr7	1007697	1008537	CLAFUW4_11052	Chr7	1013388	1014228	CLAFUW7_11049	Chr7	1018597	1019437
N0.HOG0009465	GH78	Secreted	PCWDE	CLAFUR5_10140	Chr7	1206144	1208258	CLAFUR0_11108	Chr7	1218378	1220492	CLAFUR4_11102	Chr7	1212753	1214867	CLAFUW4_11097	Chr7	1218444	1220558	CLAFUW7_11094	Chr7	1223653	1225767
N0.HOG0009492	AA3_2	Secreted		CLAFUR5_10172	Chr7	1562848	1563999	CLAFUR0_11140	Chr7	1481407	1482558	CLAFUR4_11135	Chr7	1475782	1476933	CLAFUW4_11130	Chr7	1481473	1482624	CLAFUW7_11126	Chr7	1486682	1487833
N0.HOG0009499	CE5	Secreted	PCWDE	CLAFUR5_10174	Chr7	1600951	1601734	CLAFUR0_11147	Chr7	1582905	1583688	CLAFUR4_11142	Chr7	1577280	1578063	CLAFUW4_11137	Chr7	1582971	1583754	CLAFUW7_11133	Chr7	1588180	1588963
N0.HOG0009512	GH65	Secreted		CLAFUR5_10197	Chr7	1926974	1930012	CLAFUR0_11164	Chr7	1806751	1809789	CLAFUR4_11159	Chr7	1801105	1804143	CLAFUW4_11154	Chr7	1806816	1809854	CLAFUW7_11150	Chr7	1812026	1815064
N0.HOG0009531	AA5	Secreted		CLAFUR5_10216	Chr7	1975625	1979013	CLAFUR0_11183	Chr7	1855513	1858901	CLAFUR4_11178	Chr7	1849868	1853256	CLAFUW4_11173	Chr7	1855578	1858966	CLAFUW7_11169	Chr7	1860792	1864180
N0.HOG0009534	GH31			CLAFUR5_10219	Chr7	1981884	1982812	CLAFUR0_11186	Chr7	1861772	1862700	CLAFUR4_11181	Chr7	1856127	1857055	CLAFUW4_11176	Chr7	1861837	1862765	CLAFUW7_11172	Chr7	1867051	1867979
N0.HOG0009535	GH31			CLAFUR5_10220	Chr7	1983011	1984123	CLAFUR0_11187	Chr7	1862899	1864011	CLAFUR4_11182	Chr7	1857254	1858366	CLAFUW4_11177	Chr7	1862964	1864076	CLAFUW7_11173	Chr7	1868178	1869290
N0.HOG0009577	GH13_5			CLAFUR5_10266	Chr7	2129850	2131362	CLAFUR0_11232	Chr7	1993089	1994601	CLAFUR4_11227	Chr7	1987436	1988948	CLAFUW4_11222	Chr7	1993145	1994657	CLAFUW7_11218	Chr7	1998359	1999871
N0.HOG0009653	GT2			CLAFUR5_10348	Chr7	2606980	2607773	CLAFUR0_11319	Chr7	2534361	2535154	CLAFUR4_11314	Chr7	2528708	2529501	CLAFUW4_11308	Chr7	2526147	2526940	CLAFUW7_11304	Chr7	2531359	2532152
N0.HOG0009667	GH3		PCWDE	CLAFUR5_10363	Chr7	2819693	2822731	CLAFUR0_11334	Chr7	2747067	2750105	CLAFUR4_11328	Chr7	2722245	2725283	CLAFUW4_11322	Chr7	2719395	2722433	CLAFUW7_11318	Chr7	2724607	2727645
N0.HOG0009668	CE9			CLAFUR5_10364	Chr7	2823542	2824846	CLAFUR0_11335	Chr7	2750916	2752220	CLAFUR4_11329	Chr7	2726094	2727398	CLAFUW4_11323	Chr7	2723244	2724548	CLAFUW7_11319	Chr7	2728456	2729760
N0.HOG0009748	AA16	Secreted	PCWDE	CLAFUR5_10447	Chr7	3103402	3104186	CLAFUR0_11416	Chr7	3049339	3050123	CLAFUR4_11410	Chr7	3006021	3006805	CLAFUW4_11404	Chr7	3003171	3003955	CLAFUW7_11400	Chr7	3008384	3009168
N0.HOG0009775	GT2			CLAFUR5_10472	Chr7	3302065	3303387	CLAFUR0_11443	Chr7	3204068	3205390	CLAFUR4_11437	Chr7	3166097	3167419	CLAFUW4_11431	Chr7	3163246	3164568	CLAFUW7_11427	Chr7	3168460	3169782
N0.HOG0009782	AA1_3+AA1			CLAFUR5_10478	Chr7	3320391	3322421	CLAFUR0_11450	Chr7	3222375	3224405	CLAFUR4_11444	Chr7	3184372	3186402	CLAFUW4_11438	Chr7	3181521	3183551	CLAFUW7_11434	Chr7	3186735	3188765
N0.HOG0009816	CE8		PCWDE	CLAFUR5_10529	Chr7	3526225	3527735	CLAFUR0_11499	Chr7	3444386	3445896	CLAFUR4_11491	Chr7	3430499	3432009	CLAFUW4_11485	Chr7	3427647	3429157	CLAFUW7_11490	Chr7	3497843	3499353
N0.HOG0009860	GH11	Secreted	PCWDE	CLAFUR5_10576	Chr7	3790840	3791588	CLAFUR0_11547	Chr7	3709029	3709777	CLAFUR4_11539	Chr7	3695171	3695919	CLAFUW4_11533	Chr7	3692290	3693038	CLAFUW7_11538	Chr7	3762486	3763234
N0.HOG0009886	AA7	Secreted		CLAFUR5_10609	Chr7	3862368	3864093	CLAFUR0_11580	Chr7	3780556	3782281	CLAFUR4_11571	Chr7	3766513	3768238	CLAFUW4_11566	Chr7	3763820	3765545	CLAFUW7_11570	Chr7	3833828	3835553
N0.HOG0009898	AA3_2			CLAFUR5_10622	Chr7	3889783	3891787	CLAFUR0_11593	Chr7	3807971	3809975	CLAFUR4_11584	Chr7	3793941	3795945	CLAFUW4_11579	Chr7	3791236	3793240	CLAFUW7_11583	Chr7	3861256	3863260
N0.HOG0009911	AA3_2			CLAFUR5_10638	Chr7	4051506	4052687	CLAFUR0_11607	Chr7	3969695	3970876	CLAFUR4_11598	Chr7	3944128	3945309	CLAFUW4_11593	Chr7	3958731	3959912	CLAFUW7_11597	Chr7	4028751	4029932
N0.HOG0009923	GH43_6	Secreted		CLAFUR5_10651	Chr7	4194794	4195884	CLAFUR0_11620	Chr7	4112983	4114073	CLAFUR4_11611	Chr7	4094375	4095468	CLAFUW4_11606	Chr7	4102019	4103109	CLAFUW7_11610	Chr7	4172039	4173129
N0.HOG0010022	AA3_2			CLAFUR5_10757	Chr7	4533911	4535419	CLAFUR0_11730	Chr7	4452099	4453607	CLAFUR4_11717	Chr7	4433516	4435024	CLAFUW4_11712	Chr7	4441162	4442670	CLAFUW7_11720	Chr7	4511156	4512664
N0.HOG0010033	GH13_40			CLAFUR5_10768	Chr8	77510	79279	CLAFUR0_11742	Chr8	77581	79350	CLAFUR4_11729	Chr8	60901	62670	CLAFUW4_11724	Chr8	60923	62692	CLAFUW7_11732	Chr8	60979	62748
N0.HOG0010060	AA7	Secreted		CLAFUR5_10798	Chr8	180620	182173	CLAFUR0_11772	Chr8	180691	182244	CLAFUR4_11759	Chr8	164117	165670	CLAFUW4_11754	Chr8	164140	165693	CLAFUW7_11761	Chr8	164190	165743
N0.HOG0010095	GT58			CLAFUR5_10835	Chr8	409206	410601	CLAFUR0_11810	Chr8	409277	410672	CLAFUR4_11797	Chr8	392708	394103	CLAFUW4_11792	Chr8	399511	400906	CLAFUW7_11799	Chr8	392781	394176
N0.HOG0010109	GT2	Secreted		CLAFUR5_20323	Chr8	438958	440589	CLAFUR0_11824	Chr8	437887	439518	CLAFUR4_11811	Chr8	421318	422949	CLAFUW4_11806	Chr8	428121	429752	CLAFUW7_11813	Chr8	421391	423022
N0.HOG0010137	GH3		PCWDE	CLAFUR5_10878	Chr8	498984	499724	CLAFUR0_11854	Chr8	497913	498653	CLAFUR4_11841	Chr8	481345	482085	CLAFUW4_11836	Chr8	488148	488888	CLAFUW7_11843	Chr8	481418	482158
N0.HOG0010215	GH31	Secreted		CLAFUR5_10965	Chr8	1110744	1112927	CLAFUR0_20069	Chr8	1026797	1027969	CLAFUR4_11926	Chr8	1117465	1119648	CLAFUW4_11921	Chr8	1118575	1120758	CLAFUW7_11928	Chr8	1124105	1126288
N0.HOG0010237	GH43_22+GH43_34	Secreted		CLAFUR5_10988	Chr8	1158715	1160708	CLAFUR0_11961	Chr8	1074767	1076760	CLAFUR4_11950	Chr8	1165436	1167429	CLAFUW4_11945	Chr8	1166546	1168539	CLAFUW7_11952	Chr8	1172076	1174069
N0.HOG0010252	AA1			CLAFUR5_11003	Chr8	1183980	1185272	CLAFUR0_11977	Chr8	1100032	1101324	CLAFUR4_11966	Chr8	1190701	1191993	CLAFUW4_11961	Chr8	1191811	1193103	CLAFUW7_11968	Chr8	1197341	1198633
N0.HOG0010256	GT25			CLAFUR5_11009	Chr8	1203853	1205270	CLAFUR0_11983	Chr8	1119905	1121322	CLAFUR4_11972	Chr8	1210574	1211991	CLAFUW4_11967	Chr8	1211684	1213101	CLAFUW7_11974	Chr8	1217214	1218631
N0.HOG0010257	CE12	Secreted	PCWDE	CLAFUR5_11010	Chr8	1207200	1208006	CLAFUR0_11984	Chr8	1123252	1124058	CLAFUR4_11973	Chr8	1213921	1214727	CLAFUW4_11968	Chr8	1215031	1215837	CLAFUW7_11975	Chr8	1220561	1221367
N0.HOG0010264	GH10		PCWDE	CLAFUR5_11017	Chr8	1214594	1215628	CLAFUR0_11991	Chr8	1130646	1131680	CLAFUR4_11980	Chr8	1221315	1222349	CLAFUW4_11975	Chr8	1222425	1223459	CLAFUW7_11982	Chr8	1227955	1228989
N0.HOG0010409	GH43_30	Secreted		CLAFUR5_11176	Chr8	1976219	1977349	CLAFUR0_12153	Chr8	1891985	1893115	CLAFUR4_12142	Chr8	2004652	2005782	CLAFUW4_12137	Chr8	2007955	2009085	CLAFUW7_12144	Chr8	1989291	1990421
N0.HOG0010454	CBM20	Secreted		CLAFUR5_11219	Chr8	2098178	2102952	CLAFUR0_12198	Chr8	2013922	2018696	CLAFUR4_12187	Chr8	2118612	2123386	CLAFUW4_12182	Chr8	2129920	2134694	CLAFUW7_12189	Chr8	2111250	2116024
N0.HOG0010486	GT2			CLAFUR5_11247	Chr8	2630926	2632481	CLAFUR0_12233	Chr8	2535428	2536983	CLAFUR4_12222	Chr8	2527301	2528856	CLAFUW4_12217	Chr8	2651426	2652981	CLAFUW7_12224	Chr8	2632756	2634311
N0.HOG0010504	GT62			CLAFUR5_11267	Chr8	2668659	2670370	CLAFUR0_12253	Chr8	2573161	2574872	CLAFUR4_12242	Chr8	2565034	2566745	CLAFUW4_12237	Chr8	2689162	2690873	CLAFUW7_12244	Chr8	2670491	2672202
N0.HOG0010542	AA5_1			CLAFUR5_11307	Chr8	2756756	2757454	CLAFUR0_12293	Chr8	2661258	2661956	CLAFUR4_12282	Chr8	2653162	2653860	CLAFUW4_12277	Chr8	2777260	2777958	CLAFUW7_12284	Chr8	2758588	2759286
N0.HOG0010545	CE16	Secreted	PCWDE	CLAFUR5_11310	Chr8	2763596	2764560	CLAFUR0_12296	Chr8	2668098	2669062	CLAFUR4_12285	Chr8	2660002	2660966	CLAFUW4_12280	Chr8	2784100	2785064	CLAFUW7_12287	Chr8	2765428	2766392
N0.HOG0010635	AA7			CLAFUR5_11405	Chr8	3060222	3061844	CLAFUR0_12392	Chr8	2964722	2966344	CLAFUR4_12381	Chr8	2978435	2980057	CLAFUW4_12376	Chr8	3094575	3096197	CLAFUW7_12383	Chr8	3083865	3085487
N0.HOG0010642	AA1	Secreted		CLAFUR5_11412	Chr8	3081418	3083331	CLAFUR0_12399	Chr8	2985918	2987831	CLAFUR4_12388	Chr8	2999631	3001544	CLAFUW4_12383	Chr8	3115771	3117684	CLAFUW7_12390	Chr8	3105061	3106974
N0.HOG0010677	GH13_40			CLAFUR5_11447	Chr8	3209700	3211808	CLAFUR0_12435	Chr8	3121354	3123462	CLAFUR4_12424	Chr8	3127909	3130017	CLAFUW4_12419	Chr8	3244049	3246157	CLAFUW7_12426	Chr8	3233339	3235447
N0.HOG0010729	GT31			CLAFUR5_11505	Chr8	3475686	3476921	CLAFUR0_12494	Chr8	3387367	3388602	CLAFUR4_12483	Chr8	3392811	3394046	CLAFUW4_12478	Chr8	3510056	3511291	CLAFUW7_12485	Chr8	3499347	3500582
N0.HOG0010778	GT15			CLAFUR5_11558	Chr8	3690241	3691706	CLAFUR0_12548	Chr8	3601940	3603405	CLAFUR4_12537	Chr8	3607373	3608838	CLAFUW4_12532	Chr8	3724626	3726091	CLAFUW7_12539	Chr8	3713917	3715382
N0.HOG0010785	GT4			CLAFUR5_11566	Chr8	3702722	3704264	CLAFUR0_12556	Chr8	3614421	3615963	CLAFUR4_12545	Chr8	3619854	3621396	CLAFUW4_12540	Chr8	3737107	3738649	CLAFUW7_12547	Chr8	3726398	3727940
N0.HOG0010790	GH72	Secreted		CLAFUR5_11571	Chr8	3796718	3798222	CLAFUR0_12561	Chr8	3708590	3710094	CLAFUR4_12550	Chr8	3714023	3715527	CLAFUW4_12545	Chr8	3831276	3832780	CLAFUW7_12552	Chr8	3820567	3822071
N0.HOG0010858	GH43_21	Secreted		CLAFUR5_11644	Chr8	4099082	4100149	CLAFUR0_12636	Chr8	4016568	4017635	CLAFUR4_12625	Chr8	4016384	4017451	CLAFUW4_12620	Chr8	4133637	4134704	CLAFUW7_12627	Chr8	4127661	4128728
N0.HOG0010939	GT33			CLAFUR5_08849	Chr9	185082	186617	CLAFUR0_08751	Chr9	231296	232831	CLAFUR4_08756	Chr9	185165	186700	CLAFUW4_08751	Chr9	185163	186698	CLAFUW7_08751	Chr9	185146	186681
N0.HOG0011019	AA3_2			CLAFUR5_08943	Chr9	619017	620838	CLAFUR0_08835	Chr9	581225	583046	CLAFUR4_08843	Chr9	535097	536918	CLAFUW4_08837	Chr9	535094	536915	CLAFUW7_08838	Chr9	535077	536898
N0.HOG0011044	GT20			CLAFUR5_08967	Chr9	677618	680570	CLAFUR0_08859	Chr9	639796	642748	CLAFUR4_08867	Chr9	593668	596620	CLAFUW4_08861	Chr9	593665	596617	CLAFUW7_08862	Chr9	593648	596600
N0.HOG0011048	GT1			CLAFUR5_08971	Chr9	691141	695529	CLAFUR0_08863	Chr9	653319	657707	CLAFUR4_08871	Chr9	606907	611295	CLAFUW4_08865	Chr9	607188	611576	CLAFUW7_08866	Chr9	607171	611559
N0.HOG0011054	GH93	Secreted	PCWDE	CLAFUR5_08977	Chr9	712602	713753	CLAFUR0_08869	Chr9	674780	675931	CLAFUR4_08877	Chr9	628368	629519	CLAFUW4_08871	Chr9	628649	629800	CLAFUW7_08872	Chr9	628632	629783
N0.HOG0011065	GH93	Secreted	PCWDE	CLAFUR5_08991	Chr9	775815	777040	CLAFUR0_08883	Chr9	737984	739209	CLAFUR4_08891	Chr9	691567	692792	CLAFUW4_08885	Chr9	691848	693073	CLAFUW7_08886	Chr9	691831	693056
N0.HOG0011066	GH35		PCWDE	CLAFUR5_08992	Chr9	777657	779406	CLAFUR0_08884	Chr9	739826	741575	CLAFUR4_08892	Chr9	693409	695158	CLAFUW4_08886	Chr9	693690	695439	CLAFUW7_08887	Chr9	693673	695422
N0.HOG0011110	GH15			CLAFUR5_09043	Chr9	1012750	1013523	CLAFUR0_08932	Chr9	971295	972068	CLAFUR4_08940	Chr9	924918	925691	CLAFUW4_08934	Chr9	925159	925932	CLAFUW7_08935	Chr9	925142	925915
N0.HOG0011215	GT31			CLAFUR5_09159	Chr9	1462757	1464321	CLAFUR0_09046	Chr9	1416100	1417664	CLAFUR4_09054	Chr9	1383603	1385167	CLAFUW4_09048	Chr9	1369965	1371529	CLAFUW7_09049	Chr9	1369948	1371512
N0.HOG0011216	GT31			CLAFUR5_09161	Chr9	1469338	1470906	CLAFUR0_09048	Chr9	1422681	1424249	CLAFUR4_09056	Chr9	1390184	1391752	CLAFUW4_09050	Chr9	1376546	1378114	CLAFUW7_09051	Chr9	1376529	1378097
N0.HOG0011310	CE4		PCWDE	CLAFUR5_09257	Chr9	1943520	1944645	CLAFUR0_09144	Chr9	1816979	1818104	CLAFUR4_09152	Chr9	1784482	1785607	CLAFUW4_09146	Chr9	1770844	1771969	CLAFUW7_09147	Chr9	1770826	1771951
N0.HOG0011316	CE2	Secreted	PCWDE	CLAFUR5_09262	Chr9	2075347	2076660	CLAFUR0_09160	Chr9	1984984	1986297	CLAFUR4_09168	Chr9	1952487	1953800	CLAFUW4_09162	Chr9	1938849	1940162	CLAFUW7_09163	Chr9	1938827	1940140
N0.HOG0011317	GH28		PCWDE	CLAFUR5_09263	Chr9	2077935	2079118	CLAFUR0_09161	Chr9	1987567	1988751	CLAFUR4_09169	Chr9	1955070	1956254	CLAFUW4_09163	Chr9	1941432	1942616	CLAFUW7_09164	Chr9	1941410	1942594
N0.HOG0011365	AA7	Secreted		CLAFUR5_09318	Chr9	2276488	2278068	CLAFUR0_09215	Chr9	2179674	2181254	CLAFUR4_09223	Chr9	2147201	2148781	CLAFUW4_09217	Chr9	2133554	2135134	CLAFUW7_09218	Chr9	2133532	2135112
N0.HOG0011386	GH128	Secreted		CLAFUR5_09342	Chr9	2348471	2349388	CLAFUR0_09239	Chr9	2251541	2252458	CLAFUR4_09247	Chr9	2219085	2220002	CLAFUW4_09241	Chr9	2205438	2206355	CLAFUW7_09242	Chr9	2205416	2206333
N0.HOG0011388	GH5_7	Secreted	PCWDE	CLAFUR5_09344	Chr9	2351875	2353094	CLAFUR0_09241	Chr9	2254945	2256164	CLAFUR4_09249	Chr9	2222489	2223708	CLAFUW4_09243	Chr9	2208842	2210061	CLAFUW7_09244	Chr9	2208820	2210039
N0.HOG0011420	GT32			CLAFUR5_09380	Chr9	2535288	2536388	CLAFUR0_09277	Chr9	2479567	2480667	CLAFUR4_09285	Chr9	2447093	2448193	CLAFUW4_09279	Chr9	2433447	2434547	CLAFUW7_09280	Chr9	2433424	2434524
N0.HOG0011486	GH128	Secreted		CLAFUR5_09453	Chr9	2988522	2989955	CLAFUR0_09351	Chr9	2920863	2922296	CLAFUR4_09359	Chr9	2899851	2901284	CLAFUW4_09353	Chr9	2862412	2863845	CLAFUW7_09354	Chr9	2879884	2881317
N0.HOG0011498	GH131	Secreted	PCWDE	CLAFUR5_09466	Chr9	3017139	3018257	CLAFUR0_09364	Chr9	2949491	2950609	CLAFUR4_09373	Chr9	2928468	2929586	CLAFUW4_09367	Chr9	2891029	2892147	CLAFUW7_09368	Chr9	2908501	2909619
N0.HOG0011563	GT24	Secreted		CLAFUR5_09535	Chr9	3224026	3228719	CLAFUR0_09435	Chr9	3156652	3161345	CLAFUR4_09444	Chr9	3135355	3140048	CLAFUW4_09438	Chr9	3097916	3102609	CLAFUW7_09439	Chr9	3115388	3120081
N0.HOG0011597	GH16_18	Secreted		CLAFUR5_09569	Chr9	3300877	3302385	CLAFUR0_09469	Chr9	3233503	3235011	CLAFUR4_09478	Chr9	3212206	3213714	CLAFUW4_09472	Chr9	3174767	3176275	CLAFUW7_09473	Chr9	3192239	3193747
N0.HOG0011664	GT20			CLAFUR5_09639	Chr9	3455917	3457671	CLAFUR0_09541	Chr9	3388539	3390293	CLAFUR4_09550	Chr9	3367244	3368998	CLAFUW4_09544	Chr9	3329806	3331560	CLAFUW7_09545	Chr9	3347278	3349032
N0.HOG0011673	GT22			CLAFUR5_09648	Chr9	3473478	3475343	CLAFUR0_09550	Chr9	3406100	3407965	CLAFUR4_09559	Chr9	3384805	3386670	CLAFUW4_09553	Chr9	3347367	3349232	CLAFUW7_09554	Chr9	3364839	3366704
N0.HOG0011681	GH79	Secreted		CLAFUR5_09659	Chr9	3499113	3500618	CLAFUR0_09561	Chr9	3431742	3433247	CLAFUR4_09570	Chr9	3410442	3411947	CLAFUW4_09564	Chr9	3373003	3374508	CLAFUW7_09565	Chr9	3390476	3391981
N0.HOG0011696	GH76			CLAFUR5_09675	Chr9	3528043	3529995	CLAFUR0_09577	Chr9	3460768	3462720	CLAFUR4_09586	Chr9	3439374	3441326	CLAFUW4_09581	Chr9	3401934	3403886	CLAFUW7_09582	Chr9	3419407	3421359
N0.HOG0011747	GT8			CLAFUR5_09729	Chr9	3656902	3658141	CLAFUR0_09631	Chr9	3589619	3590858	CLAFUR4_09640	Chr9	3568239	3569478	CLAFUW4_09635	Chr9	3530790	3532029	CLAFUW7_09636	Chr9	3548266	3549505
N0.HOG0011770	GH43_26	Secreted		CLAFUR5_09754	Chr9	3813212	3814545	CLAFUR0_09656	Chr9	3745941	3747274	CLAFUR4_09665	Chr9	3724549	3725882	CLAFUW4_09660	Chr9	3687100	3688433	CLAFUW7_09661	Chr9	3704576	3705909
N0.HOG0011771	GH20	Secreted		CLAFUR5_09755	Chr9	3815653	3817481	CLAFUR0_09657	Chr9	3748382	3750210	CLAFUR4_09666	Chr9	3726990	3728818	CLAFUW4_09661	Chr9	3689541	3691369	CLAFUW7_09662	Chr9	3707017	3708845
N0.HOG0011787	AA1	Secreted		CLAFUR5_09772	Chr9	3857982	3859906	CLAFUR0_09674	Chr9	3790711	3792635	CLAFUR4_09683	Chr9	3769318	3771242	CLAFUW4_09678	Chr9	3731869	3733793	CLAFUW7_09679	Chr9	3749346	3751270
N0.HOG0011811	CE16	Secreted	PCWDE	CLAFUR5_09795	Chr9	4009002	4009943	CLAFUR0_09698	Chr9	3935416	3936357	CLAFUR4_09707	Chr9	3920346	3921287	CLAFUW4_09702	Chr9	3882897	3883838	CLAFUW7_09703	Chr9	3894080	3895021
N0.HOG0011881	GT20			CLAFUR5_12459	Chr10	3863883	3866797	CLAFUR0_09777	Chr10	150997	153911	CLAFUR4_09784	Chr10	150989	153903	CLAFUW4_09779	Chr10	150987	153901	CLAFUW7_09782	Chr10	150995	153909
N0.HOG0011936	GH142	Secreted		CLAFUR5_12403	Chr10	3667239	3669233	CLAFUR0_09835	Chr10	348399	350393	CLAFUR4_09842	Chr10	342035	344029	CLAFUW4_09836	Chr10	348543	350537	CLAFUW7_09839	Chr10	348537	350531
N0.HOG0011985	GH47			CLAFUR5_12352	Chr10	3397742	3400243	CLAFUR0_09887	Chr10	617389	619890	CLAFUR4_09893	Chr10	607946	610447	CLAFUW4_09888	Chr10	619905	622406	CLAFUW7_09890	Chr10	620196	622697
N0.HOG0012076	GT25			CLAFUR5_12258	Chr10	3186409	3187729	CLAFUR0_09986	Chr10	829902	831222	CLAFUR4_09989	Chr10	826350	827670	CLAFUW4_09985	Chr10	838294	839614	CLAFUW7_09986	Chr10	838600	839920
N0.HOG0012183	GT8			CLAFUR5_04713	Chr4	3496531	3497601	CLAFUR0_10102	Chr10	1714349	1715419	CLAFUR4_10104	Chr10	1699571	1700641	CLAFUW4_10100	Chr10	1722711	1723781	CLAFUW7_10101	Chr10	1729313	1730383
N0.HOG0012215	AA1_3			CLAFUR5_04748	Chr4	3561224	3563583	CLAFUR0_10136	Chr10	1779321	1781680	CLAFUR4_10138	Chr10	1764543	1766902	CLAFUW4_10134	Chr10	1787685	1790044	CLAFUW7_10135	Chr10	1794285	1796644
N0.HOG0012286	GT4			CLAFUR5_04826	Chr4	3988775	3990985	CLAFUR0_10214	Chr10	2202262	2204472	CLAFUR4_10216	Chr10	2193768	2195978	CLAFUW4_10212	Chr10	2231710	2233920	CLAFUW7_10212	Chr10	2217217	2219427
N0.HOG0012327	GT34			CLAFUR5_04874	Chr4	4250532	4252589	CLAFUR0_10262	Chr10	2463761	2465818	CLAFUR4_10264	Chr10	2455147	2457204	CLAFUW4_10260	Chr10	2493224	2495281	CLAFUW7_10260	Chr10	2486732	2488789
N0.HOG0012337	AA7			CLAFUR5_20292	Chr4	4274190	4275585	CLAFUR0_10272	Chr10	2487413	2488808	CLAFUR4_10274	Chr10	2478796	2480191	CLAFUW4_10270	Chr10	2516873	2518268	CLAFUW7_10270	Chr10	2510381	2511776
N0.HOG0012363	GH13_25			CLAFUR5_04910	Chr4	4346185	4350952	CLAFUR0_10299	Chr10	2559447	2564214	CLAFUR4_10301	Chr10	2550830	2555597	CLAFUW4_10297	Chr10	2588908	2593675	CLAFUW7_10297	Chr10	2582416	2587183
N0.HOG0012393	GH32			CLAFUR5_04940	Chr4	4459585	4461623	CLAFUR0_10329	Chr10	2679658	2681696	CLAFUR4_10331	Chr10	2671041	2673079	CLAFUW4_10327	Chr10	2709119	2711157	CLAFUW7_10327	Chr10	2702627	2704665
N0.HOG0012559	AA3_2	Secreted		CLAFUR5_05119	Chr4	5062978	5064019	CLAFUR0_10509	Chr10	3283052	3284093	CLAFUR4_10507	Chr10	3245097	3246138	CLAFUW4_10504	Chr10	3261013	3262054	CLAFUW7_10504	Chr10	3254522	3255563
N0.HOG0012569	AA1_3			CLAFUR5_05131	Chr4	5149153	5151224	CLAFUR0_10525	Chr10	3349726	3351797	CLAFUR4_10523	Chr10	3311952	3314023	CLAFUW4_10518	Chr10	3308224	3310295	CLAFUW7_10520	Chr10	3321509	3323580
N0.HOG0012609	GH135			CLAFUR5_05280	Chr4	5833867	5834559	CLAFUR0_10571	Chr10	3580930	3581622	CLAFUR4_10672	Chr10	3950411	3951103	CLAFUW4_10667	Chr10	3946683	3947375	CLAFUW7_10669	Chr10	3965861	3966553
N0.HOG0012637	GH64	Secreted		CLAFUR5_05250	Chr4	5720586	5721947	CLAFUR0_10602	Chr10	3693542	3694903	CLAFUR4_10642	Chr10	3850245	3851606	CLAFUW4_10637	Chr10	3846517	3847878	CLAFUW7_10639	Chr10	3865695	3867056
N0.HOG0012796	GH36	Secreted	PCWDE	CLAFUR5_05373	Chr4	6100671	6102960	CLAFUR0_10772	Chr10	4312287	4314576	CLAFUR4_10765	Chr10	4207364	4209653	CLAFUW4_10760	Chr10	4203636	4205925	CLAFUW7_10762	Chr10	4222813	4225102
N0.HOG0012929	GH43_30	Secreted		CLAFUR5_12652	Chr11	468410	469463	CLAFUR0_12795	Chr11	469331	470384	CLAFUR4_12789	Chr11	469346	470399	CLAFUW4_12785	Chr11	469305	470358	CLAFUW7_12792	Chr11	468354	469407
N0.HOG0013011	PL4_1	Secreted		CLAFUR5_12740	Chr11	657243	658938	CLAFUR0_12884	Chr11	658175	659870	CLAFUR4_12878	Chr11	658146	659841	CLAFUW4_12874	Chr11	658108	659803	CLAFUW7_12881	Chr11	657178	658873
N0.HOG0013016	AA7			CLAFUR5_12745	Chr11	663796	665432	CLAFUR0_12889	Chr11	664728	666364	CLAFUR4_12883	Chr11	664699	666335	CLAFUW4_12879	Chr11	664661	666297	CLAFUW7_12886	Chr11	663731	665367
N0.HOG0013053	GT31			CLAFUR5_12782	Chr11	774851	776419	CLAFUR0_12926	Chr11	770644	772212	CLAFUR4_12920	Chr11	775340	776908	CLAFUW4_12916	Chr11	775301	776869	CLAFUW7_12923	Chr11	774370	775938
N0.HOG0013142	GH3	Secreted	PCWDE	CLAFUR5_12876	Chr11	1260235	1262154	CLAFUR0_13023	Chr11	1264265	1266184	CLAFUR4_13019	Chr11	1260727	1262646	CLAFUW4_13015	Chr11	1263059	1264978	CLAFUW7_13022	Chr11	1259757	1261676
N0.HOG0013157	AA7	Secreted		CLAFUR5_12891	Chr11	1280755	1282422	CLAFUR0_13038	Chr11	1284785	1286452	CLAFUR4_13034	Chr11	1281247	1282914	CLAFUW4_13030	Chr11	1283579	1285246	CLAFUW7_13037	Chr11	1280277	1281944
N0.HOG0013164	GH18			CLAFUR5_12898	Chr11	1315734	1318265	CLAFUR0_13047	Chr11	1319809	1322340	CLAFUR4_13043	Chr11	1316226	1318757	CLAFUW4_13039	Chr11	1318558	1321089	CLAFUW7_13046	Chr11	1315257	1317788
N0.HOG0013201	GH5_12			CLAFUR5_12940	Chr11	1860609	1862906	CLAFUR0_13090	Chr11	1892818	1895115	CLAFUR4_13086	Chr11	1738939	1741236	CLAFUW4_13082	Chr11	1741271	1743568	CLAFUW7_13089	Chr11	1830352	1832649
N0.HOG0013221	AA7	Secreted		CLAFUR5_12964	Chr11	1916935	1918668	CLAFUR0_13114	Chr11	1949142	1950875	CLAFUR4_13109	Chr11	1795240	1796973	CLAFUW4_13105	Chr11	1797596	1799329	CLAFUW7_13113	Chr11	1886678	1888411
N0.HOG0013258	GT48			CLAFUR5_13001	Chr11	2009421	2015236	CLAFUR0_13152	Chr11	2041636	2047451	CLAFUR4_13148	Chr11	1887738	1893553	CLAFUW4_13143	Chr11	1890099	1895914	CLAFUW7_13151	Chr11	1979181	1984996
N0.HOG0013259	GH72+CBM43	Secreted		CLAFUR5_13002	Chr11	2018110	2019753	CLAFUR0_13153	Chr11	2050317	2051960	CLAFUR4_13149	Chr11	1896427	1898070	CLAFUW4_13144	Chr11	1898788	1900431	CLAFUW7_13152	Chr11	1987870	1989513
N0.HOG0013289	GH18			CLAFUR5_13032	Chr11	2244264	2245196	CLAFUR0_13184	Chr11	2229367	2230299	CLAFUR4_13180	Chr11	2120205	2121137	CLAFUW4_13175	Chr11	2121653	2122585	CLAFUW7_13183	Chr11	2210735	2211667
N0.HOG0013333	GH32	Secreted		CLAFUR5_13078	Chr11	2337939	2339900	CLAFUR0_13232	Chr11	2323051	2325012	CLAFUR4_13227	Chr11	2220157	2222118	CLAFUW4_13222	Chr11	2221605	2223566	CLAFUW7_13229	Chr11	2310687	2312648
N0.HOG0013342	PL4_3	Secreted		CLAFUR5_13087	Chr11	2368386	2370448	CLAFUR0_13241	Chr11	2353498	2355560	CLAFUR4_13236	Chr11	2250540	2252602	CLAFUW4_13231	Chr11	2251988	2254050	CLAFUW7_13238	Chr11	2341070	2343132
N0.HOG0013344	GH105		PCWDE	CLAFUR5_13089	Chr11	2373076	2374215	CLAFUR0_13243	Chr11	2358188	2359327	CLAFUR4_13238	Chr11	2255230	2256369	CLAFUW4_13233	Chr11	2256678	2257817	CLAFUW7_13240	Chr11	2345760	2346899
N0.HOG0013377	GH43_30			CLAFUR5_13123	Chr11	2557309	2558865	CLAFUR0_13277	Chr11	2542425	2543981	CLAFUR4_13272	Chr11	2439465	2441021	CLAFUW4_13267	Chr11	2440913	2442469	CLAFUW7_13274	Chr11	2529995	2531551
N0.HOG0013427	GH17	Secreted		CLAFUR5_13178	Chr11	2686163	2687370	CLAFUR0_13333	Chr11	2671204	2672411	CLAFUR4_13328	Chr11	2568324	2569531	CLAFUW4_13323	Chr11	2569772	2570979	CLAFUW7_13330	Chr11	2658854	2660061
N0.HOG0013432	GH3	Secreted	PCWDE	CLAFUR5_13185	Chr11	2705897	2708936	CLAFUR0_13340	Chr11	2690934	2693973	CLAFUR4_13334	Chr11	2588059	2591098	CLAFUW4_13330	Chr11	2589506	2592545	CLAFUW7_13337	Chr11	2678588	2681627
N0.HOG0013471	CE5	Secreted	PCWDE	CLAFUR5_13227	Chr11	2823019	2823805	CLAFUR0_13384	Chr11	2808052	2808838	CLAFUR4_13378	Chr11	2705172	2705958	CLAFUW4_13374	Chr11	2706618	2707404	CLAFUW7_13381	Chr11	2795700	2796486
N0.HOG0013472	GH11		PCWDE	CLAFUR5_13228	Chr11	2824397	2824904	CLAFUR0_13385	Chr11	2809430	2809937	CLAFUR4_13379	Chr11	2706550	2707057	CLAFUW4_13375	Chr11	2707996	2708503	CLAFUW7_13382	Chr11	2797078	2797585
N0.HOG0013485	GH47			CLAFUR5_13240	Chr11	2887462	2890596	CLAFUR0_13397	Chr11	2873647	2876781	CLAFUR4_13391	Chr11	2806534	2809668	CLAFUW4_13387	Chr11	2807980	2811114	CLAFUW7_13394	Chr11	2897062	2900196
N0.HOG0013493	GH18	Secreted		CLAFUR5_13248	Chr11	2907166	2909175	CLAFUR0_13405	Chr11	2893318	2895327	CLAFUR4_13399	Chr11	2826214	2828223	CLAFUW4_13395	Chr11	2827660	2829669	CLAFUW7_13402	Chr11	2916742	2918751
N0.HOG0013534	GH16_18	Secreted		CLAFUR5_13296	Chr11	3146170	3147315	CLAFUR0_13453	Chr11	3128843	3129988	CLAFUR4_13445	Chr11	3065740	3066885	CLAFUW4_13442	Chr11	3067188	3068333	CLAFUW7_13449	Chr11	3156270	3157415
N0.HOG0013563	GH16_1	Secreted		CLAFUR5_13330	Chr11	3230046	3231383	CLAFUR0_13488	Chr11	3212717	3214054	CLAFUR4_13480	Chr11	3141020	3142357	CLAFUW4_13477	Chr11	3151064	3152401	CLAFUW7_13484	Chr11	3231550	3232887
N0.HOG0013568	AA2		PCWDE	CLAFUR5_13336	Chr11	3243635	3246187	CLAFUR0_13494	Chr11	3226306	3228858	CLAFUR4_13486	Chr11	3154609	3157161	CLAFUW4_13483	Chr11	3164653	3167205	CLAFUW7_13490	Chr11	3245139	3247691
N0.HOG0013604	GH28	Secreted	PCWDE	CLAFUR5_13372	Chr12	38478	39745	CLAFUR0_13532	Chr12	38557	39824	CLAFUR4_13523	Chr12	53834	55101	CLAFUW4_13521	Chr12	53864	55131	CLAFUW7_13528	Chr12	53873	55140
N0.HOG0013685	GT62			CLAFUR5_13465	Chr12	457699	459183	CLAFUR0_13620	Chr12	475174	476658	CLAFUR4_13616	Chr12	490452	491936	CLAFUW4_13613	Chr12	490482	491966	CLAFUW7_13621	Chr12	490491	491975
N0.HOG0013688	GT22			CLAFUR5_13469	Chr12	513832	515664	CLAFUR0_13624	Chr12	531306	533138	CLAFUR4_13620	Chr12	546584	548416	CLAFUW4_13617	Chr12	546614	548446	CLAFUW7_13625	Chr12	546623	548455
N0.HOG0013789	GH18			CLAFUR5_13575	Chr12	937508	938641	CLAFUR0_13734	Chr12	964002	965135	CLAFUR4_13730	Chr12	986097	987230	CLAFUW4_13727	Chr12	979308	980441	CLAFUW7_13735	Chr12	979315	980448
N0.HOG0013807	GT59			CLAFUR5_13593	Chr12	976473	978324	CLAFUR0_13753	Chr12	1002967	1004818	CLAFUR4_13749	Chr12	1025062	1026913	CLAFUW4_13746	Chr12	1018273	1020124	CLAFUW7_13754	Chr12	1018280	1020131
N0.HOG0013930	GH3	Secreted	PCWDE	CLAFUR5_13725	Chr12	1459597	1460654	CLAFUR0_13889	Chr12	1481092	1482149	CLAFUR4_13885	Chr12	1503971	1505028	CLAFUW4_13882	Chr12	1501429	1502486	CLAFUW7_13890	Chr12	1494649	1495706
N0.HOG0013932	GH3		PCWDE	CLAFUR5_13727	Chr12	1462798	1465358	CLAFUR0_13891	Chr12	1484293	1486853	CLAFUR4_13887	Chr12	1507172	1509732	CLAFUW4_13884	Chr12	1504630	1507190	CLAFUW7_13892	Chr12	1497850	1500410
N0.HOG0013945	GH5_16	Secreted		CLAFUR5_13741	Chr12	1504618	1506030	CLAFUR0_13906	Chr12	1526113	1527525	CLAFUR4_13902	Chr12	1548992	1550404	CLAFUW4_13899	Chr12	1546450	1547862	CLAFUW7_13907	Chr12	1539670	1541082
N0.HOG0014065	GT4			CLAFUR5_13867	Chr12	1787955	1789694	CLAFUR0_14034	Chr12	1814469	1816208	CLAFUR4_14030	Chr12	1837345	1839084	CLAFUW4_14027	Chr12	1834812	1836551	CLAFUW7_14038	Chr12	1823019	1824758
N0.HOG0014102	GH25	Secreted		CLAFUR5_13902	Chr12	2068560	2069222	CLAFUR0_14071	Chr12	2095071	2095733	CLAFUR4_14067	Chr12	2144601	2145263	CLAFUW4_14064	Chr12	2161281	2161943	CLAFUW7_14075	Chr12	2109246	2109908
N0.HOG0014113	GH105	Secreted	PCWDE	CLAFUR5_13914	Chr12	2098104	2099348	CLAFUR0_14083	Chr12	2124615	2125859	CLAFUR4_14079	Chr12	2174144	2175388	CLAFUW4_14076	Chr12	2190824	2192068	CLAFUW7_14087	Chr12	2138790	2140034
N0.HOG0014186	AA2		PCWDE	CLAFUR5_13992	Chr12	2313439	2314347	CLAFUR0_14165	Chr12	2339951	2340859	CLAFUR4_14161	Chr12	2386412	2387320	CLAFUW4_14158	Chr12	2403092	2404000	CLAFUW7_14169	Chr12	2353372	2354280
N0.HOG0014202	PL3_2	Secreted		CLAFUR5_14006	Chr12	2442851	2443687	CLAFUR0_14180	Chr12	2469388	2470224	CLAFUR4_14176	Chr12	2522090	2522926	CLAFUW4_14173	Chr12	2531955	2532791	CLAFUW7_14184	Chr12	2482235	2483071
N0.HOG0014263	GH12	Secreted	PCWDE	CLAFUR5_14074	Chr13	22643	23512	CLAFUR0_14249	Chr13	22729	23598	CLAFUR4_14244	Chr13	22688	23557	CLAFUW4_14241	Chr13	22703	23572	CLAFUW7_14252	Chr13	22719	23588
N0.HOG0014286	CE3		PCWDE	CLAFUR5_14104	Chr13	115843	117225	CLAFUR0_14275	Chr13	176370	177752	CLAFUR4_14271	Chr13	176328	177710	CLAFUW4_14271	Chr13	121447	122829	CLAFUW7_14279	Chr13	182500	183882
N0.HOG0014325	GH3		PCWDE	CLAFUR5_14146	Chr13	210003	211745	CLAFUR0_14317	Chr13	270541	272283	CLAFUR4_14313	Chr13	270498	272240	CLAFUW4_14313	Chr13	215606	217348	CLAFUW7_14321	Chr13	276669	278411
N0.HOG0014329	AA3_1	Secreted		CLAFUR5_14150	Chr13	218748	220418	CLAFUR0_14321	Chr13	279286	280956	CLAFUR4_14317	Chr13	279243	280913	CLAFUW4_14317	Chr13	224351	226021	CLAFUW7_14325	Chr13	285414	287084
N0.HOG0014331	GT39			CLAFUR5_14152	Chr13	224148	227090	CLAFUR0_14323	Chr13	284687	287629	CLAFUR4_14319	Chr13	284644	287586	CLAFUW4_14319	Chr13	229751	232693	CLAFUW7_14327	Chr13	290815	293757
N0.HOG0014388	GH67	Secreted	PCWDE	CLAFUR5_14217	Chr13	374096	376664	CLAFUR0_14387	Chr13	434511	437079	CLAFUR4_14382	Chr13	435247	437815	CLAFUW4_14386	Chr13	379699	382267	CLAFUW7_14391	Chr13	441419	443987
N0.HOG0014435	AA3_2			CLAFUR5_14272	Chr13	610404	612396	CLAFUR0_14438	Chr13	670540	672532	CLAFUR4_14435	Chr13	672022	674014	CLAFUW4_14440	Chr13	628101	630093	CLAFUW7_14444	Chr13	678194	680186
N0.HOG0014449	GT17			CLAFUR5_14290	Chr13	653991	655154	CLAFUR0_14455	Chr13	714126	715289	CLAFUR4_14453	Chr13	715610	716773	CLAFUW4_14458	Chr13	671688	672851	CLAFUW7_14462	Chr13	721782	722945
N0.HOG0014522	GT2			CLAFUR5_14373	Chr13	951806	953124	CLAFUR0_14536	Chr13	1018067	1019385	CLAFUR4_14536	Chr13	1025727	1027045	CLAFUW4_14542	Chr13	986835	988153	CLAFUW7_14545	Chr13	1026130	1027448
N0.HOG0014523	GH18			CLAFUR5_14374	Chr13	954147	955023	CLAFUR0_14537	Chr13	1020408	1021285	CLAFUR4_14537	Chr13	1028068	1028945	CLAFUW4_14543	Chr13	989176	990052	CLAFUW7_14546	Chr13	1028471	1029348
N0.HOG0014571	GH51	Secreted	PCWDE	CLAFUR5_14423	Chr13	1070179	1072340	CLAFUR0_14587	Chr13	1136643	1138816	CLAFUR4_14587	Chr13	1144314	1146493	CLAFUW4_14593	Chr13	1105205	1107387	CLAFUW7_14596	Chr13	1144717	1146899
N0.HOG0014635	AA7	Secreted		CLAFUR5_14491	Chr13	1382039	1383568	CLAFUR0_14656	Chr13	1448523	1450052	CLAFUR4_14657	Chr13	1455119	1456648	CLAFUW4_14663	Chr13	1423876	1425405	CLAFUW7_14666	Chr13	1455526	1457055
N0.HOG0014655	CE5	Secreted	PCWDE	CLAFUR5_14518	Chr13	1439469	1441700	CLAFUR0_14682	Chr13	1505954	1508185	CLAFUR4_14682	Chr13	1512544	1514775	CLAFUW4_14690	Chr13	1481308	1483539	CLAFUW7_14691	Chr13	1512951	1515182
N0.HOG0014717	GT71			CLAFUR5_14583	Chr13	1788025	1789976	CLAFUR0_14748	Chr13	1818148	1820099	CLAFUR4_14748	Chr13	1859396	1861347	CLAFUW4_14756	Chr13	1829882	1831833	CLAFUW7_14757	Chr13	1859803	1861754
N0.HOG0014718	GT62			CLAFUR5_20387	Chr13	1791012	1792253	CLAFUR0_14749	Chr13	1821135	1822376	CLAFUR4_14749	Chr13	1862383	1863624	CLAFUW4_14757	Chr13	1832869	1834110	CLAFUW7_14758	Chr13	1862790	1864031
N0.HOG0014726	AA5_1	Secreted		CLAFUR5_14591	Chr13	1810131	1812478	CLAFUR0_14757	Chr13	1840543	1842890	CLAFUR4_14757	Chr13	1881791	1884138	CLAFUW4_14765	Chr13	1852277	1854624	CLAFUW7_14766	Chr13	1882198	1884545
N0.HOG0014808	GH1	Secreted	PCWDE					CLAFUR0_09159	Chr9	1916503	1918574	CLAFUR4_09167	Chr9	1884006	1886077	CLAFUW4_09161	Chr9	1870368	1872439	CLAFUW7_09162	Chr9	1870350	1872421
N0.HOG0014816	GH79			CLAFUR5_05082	Chr4	4982598	4984211	CLAFUR0_10472	Chr10	3202671	3204284					CLAFUW4_10467	Chr10	3180628	3182241	CLAFUW7_10467	Chr10	3174136	3175749
N0.HOG0014837	GH72			CLAFUR5_03739	Chr2	6560778	6562364					CLAFUR4_03755	Chr2	6663924	6665510	CLAFUW4_03767	Chr2	6608128	6609714	CLAFUW7_03759	Chr2	6647732	6649318
N0.HOG0014882	AA7			CLAFUR5_11804	Chr10	676285	677748	CLAFUR0_05093	Chr4	5234868	5236331									CLAFUW7_05097	Chr4	5292386	5293849
N0.HOG0014951	GH78		PCWDE	CLAFUR5_00934	Chr1	4843199	4844674	CLAFUR0_00930	Chr1	4794205	4795680
N0.HOG0014962	PL1_4			CLAFUR5_20207	Chr5	1739375	1744595	CLAFUR0_05689	Chr5	1753994	1759214
N0.HOG0014967	GH32			CLAFUR5_06980	Chr6	2033914	2035722	CLAFUR0_06847	Chr6	2070560	2072368

## Sheet: Table S8
Table S8. Genes encoding proteases in five Cladosporium fulvum genomes. The table shows the genes organized into hierarchical orthogroups (HOGs) and their location in the C. fulvum genomes. Protease are classified into serine (S), metallo (M), aspartic (A), cysteine (C), threonine (T), inhibitory (I), Asparagine (N), and further family IDs are shown based on the most homologous sequence (BLASTp; …
			Race 5				Race 0WU				Race 4				Race 2.4.5.9.11 IPO				Race 2.4.9.11
HOG ID	Family	Secreted proteins	Gene	Chromo-some	Start	End	Gene	Chromo-some	Start	End	Gene	Chromo-some	Start	End	Gene	Chromo-some	Start	End	Gene	Chromo-some	Start	End
N0.HOG0000127	S33		CLAFUR5_02648	Chr2	1348633	1350249	CLAFUR0_02655	Chr2	1404013	1405629	CLAFUR4_02653	Chr2	1352171	1353787	CLAFUW4_02658	Chr2	1343453	1345069	CLAFUW7_02657	Chr2	1346685	1348301
N0.HOG0000128	S33		CLAFUR5_03954	Chr4	439093	440425	CLAFUR0_03976	Chr4	438034	439366	CLAFUR4_03975	Chr4	439096	440428	CLAFUW4_03989	Chr4	445998	447330	CLAFUW7_03978	Chr4	439149	440481
N0.HOG0000129	S33		CLAFUR5_04468	Chr4	2265457	2266757	CLAFUR0_04494	Chr4	2187630	2188930	CLAFUR4_04491	Chr4	2165753	2167053	CLAFUW4_04505	Chr4	2170629	2171929	CLAFUW7_04497	Chr4	2236751	2238051
N0.HOG0000130	S33		CLAFUR5_14183	Chr13	299300	300657	CLAFUR0_14353	Chr13	359707	361064	CLAFUR4_14350	Chr13	359660	361017	CLAFUW4_14352	Chr13	304904	306261	CLAFUW7_14358	Chr13	365831	367188
N0.HOG0000155	S08	Secreted	CLAFUR5_08535	Chr3	5115915	5117255	CLAFUR0_08431	Chr3	5094770	5096110	CLAFUR4_08436	Chr3	5191979	5193319	CLAFUW4_08431	Chr3	5190545	5191885	CLAFUW7_08431	Chr3	5205378	5206718
N0.HOG0000156	S08	Secreted	CLAFUR5_11986	Chr10	1383637	1384861	CLAFUR0_04909	Chr4	4527785	4529009	CLAFUR4_04905	Chr4	4485068	4486292	CLAFUW4_04919	Chr4	4489954	4491178	CLAFUW7_04913	Chr4	4575216	4576440
N0.HOG0000157	S08	Secreted	CLAFUR5_09185	Chr9	1651640	1652892	CLAFUR0_09074	Chr9	1573949	1575201	CLAFUR4_09082	Chr9	1541452	1542704	CLAFUW4_09076	Chr9	1527814	1529066	CLAFUW7_09077	Chr9	1527797	1529049
N0.HOG0000158	S08	Secreted	CLAFUR5_13943	Chr12	2171625	2172895	CLAFUR0_14115	Chr12	2198136	2199406	CLAFUR4_14111	Chr12	2247696	2248966	CLAFUW4_14108	Chr12	2264376	2265646	CLAFUW7_14119	Chr12	2212311	2213581
N0.HOG0000224	S33		CLAFUR5_01512	Chr1	7807444	7808753	CLAFUR0_01512	Chr1	7753246	7754555	CLAFUR4_01511	Chr1	7677724	7679033	CLAFUW4_01510	Chr1	7586268	7587577	CLAFUW7_01515	Chr1	7717701	7719010
N0.HOG0000225	S33		CLAFUR5_08358	Chr3	3834013	3835377	CLAFUR0_08246	Chr3	3824313	3825677	CLAFUR4_08251	Chr3	3918292	3919656	CLAFUW4_08246	Chr3	3911172	3912536	CLAFUW7_08246	Chr3	3931675	3933039
N0.HOG0000226	S33		CLAFUR5_11000	Chr8	1180460	1181782	CLAFUR0_11974	Chr8	1096512	1097834	CLAFUR4_11963	Chr8	1187181	1188503	CLAFUW4_11958	Chr8	1188291	1189613	CLAFUW7_11965	Chr8	1193821	1195143
N0.HOG0000368	S09		CLAFUR5_06966	Chr6	2013672	2014497	CLAFUR0_06833	Chr6	2050318	2051143	CLAFUR4_06838	Chr6	1980228	1981053	CLAFUW4_06830	Chr6	1980256	1981081	CLAFUW7_06829	Chr6	1980297	1981122
N0.HOG0000369	S09		CLAFUR5_10183	Chr7	1770875	1771714	CLAFUR0_11150	Chr7	1641213	1642052	CLAFUR4_11145	Chr7	1635567	1636406	CLAFUW4_11140	Chr7	1641278	1642117	CLAFUW7_11136	Chr7	1646488	1647327
N0.HOG0000370	S09		CLAFUR5_13125	Chr11	2561044	2562001	CLAFUR0_13279	Chr11	2546160	2547117	CLAFUR4_13274	Chr11	2443200	2444157	CLAFUW4_13269	Chr11	2444648	2445605	CLAFUW7_13276	Chr11	2533730	2534687
N0.HOG0000419	S10	Secreted	CLAFUR5_05611	Chr5	981633	983436	CLAFUR0_05470	Chr5	996296	998099	CLAFUR4_05462	Chr5	995412	997215	CLAFUW4_05468	Chr5	928347	930150	CLAFUW7_05466	Chr5	987560	989363
N0.HOG0000420	S10		CLAFUR5_12123	Chr10	1981006	1982574	CLAFUR0_04767	Chr4	3943825	3945393	CLAFUR4_04763	Chr4	3901367	3902935	CLAFUW4_04777	Chr4	3906246	3907814	CLAFUW7_04771	Chr4	3991530	3993098
N0.HOG0000420	S10	Secreted	CLAFUR5_08887	Chr9	383177	384905
N0.HOG0000431	S12	Secreted	CLAFUR5_00106	Chr1	327707	329446	CLAFUR0_00105	Chr1	324027	325766	CLAFUR4_00107	Chr1	327753	329492	CLAFUW4_00107	Chr1	327788	329527	CLAFUW7_00107	Chr1	327808	329547
N0.HOG0000432	S12		CLAFUR5_13423	Chr12	154358	156058	CLAFUR0_13583	Chr12	154414	156114	CLAFUR4_13574	Chr12	169692	171392	CLAFUW4_13572	Chr12	169722	171422	CLAFUW7_13579	Chr12	169731	171431
N0.HOG0000495	S09		CLAFUR5_03594	Chr2	6099183	6100294	CLAFUR0_03606	Chr2	5935248	5936359	CLAFUR4_03603	Chr2	6035598	6036709	CLAFUW4_03615	Chr2	5990171	5991282	CLAFUW7_03607	Chr2	6029768	6030879
N0.HOG0000496	S09		CLAFUR5_01021	Chr1	5188928	5190029	CLAFUR0_01017	Chr1	5139940	5141041	CLAFUR4_01016	Chr1	5061738	5062839	CLAFUW4_01015	Chr1	4966555	4967656	CLAFUW7_00801	Chr1	3946800	3947901
N0.HOG0000573	S12		CLAFUR5_11689	Chr10	51344	52796	CLAFUR0_05209	Chr4	5853533	5854985	CLAFUR4_05203	Chr4	5824469	5825921	CLAFUW4_05217	Chr4	5823899	5825351	CLAFUW7_05213	Chr4	5911045	5912497
N0.HOG0000574	S12		CLAFUR5_02207	Chr1	10845404	10847130	CLAFUR0_02215	Chr1	10776115	10777841	CLAFUR4_02212	Chr1	10691346	10693072	CLAFUW4_02217	Chr1	10724087	10725813	CLAFUW7_02217	Chr1	10857915	10859641
N0.HOG0000585	S53	Secreted	CLAFUR5_05446	Chr5	215263	217393	CLAFUR0_05299	Chr5	222070	224200	CLAFUR4_05292	Chr5	222049	224179	CLAFUW4_05298	Chr5	168382	170512	CLAFUW7_05297	Chr5	214421	216551
N0.HOG0000586	S53	Secreted	CLAFUR5_02368	Chr2	182354	184569	CLAFUR0_02379	Chr2	185390	187605	CLAFUR4_02375	Chr2	185352	187567	CLAFUW4_02380	Chr2	185360	187575	CLAFUW7_02380	Chr2	185356	187571
N0.HOG0000629	M43		CLAFUR5_08936	Chr9	605009	605952	CLAFUR0_08828	Chr9	567217	568160	CLAFUR4_08836	Chr9	521089	522032	CLAFUW4_08830	Chr9	521086	522029	CLAFUW7_08831	Chr9	521069	522012
N0.HOG0000630	M43	Secreted	CLAFUR5_02915	Chr2	2281227	2282118	CLAFUR0_02924	Chr2	2345822	2346713	CLAFUR4_02921	Chr2	2306720	2307611	CLAFUW4_02928	Chr2	2276038	2276929	CLAFUW7_02925	Chr2	2301230	2302121
N0.HOG0000639	S33		CLAFUR5_03041	Chr2	3439842	3441081	CLAFUR0_03053	Chr2	3378595	3379834	CLAFUR4_03050	Chr2	3431506	3432745	CLAFUW4_03057	Chr2	3404509	3405748	CLAFUW7_03054	Chr2	3426027	3427266
N0.HOG0000640	S33		CLAFUR5_03560	Chr2	5823509	5824720	CLAFUR0_03574	Chr2	5666900	5668111	CLAFUR4_03569	Chr2	5753280	5754491	CLAFUW4_03580	Chr2	5707920	5709131	CLAFUW7_03572	Chr2	5740738	5741949
N0.HOG0000665	M01		CLAFUR5_12287	Chr10	3243693	3246338	CLAFUR0_09957	Chr10	771293	773938	CLAFUR4_09960	Chr10	761845	764490	CLAFUW4_09956	Chr10	773789	776434	CLAFUW7_09957	Chr10	774095	776740
N0.HOG0000666	M01		CLAFUR5_03278	Chr2	4525737	4529007	CLAFUR0_03290	Chr2	4397018	4400288	CLAFUR4_03286	Chr2	4531131	4534401	CLAFUW4_03297	Chr2	4483625	4486895	CLAFUW7_03289	Chr2	4518608	4521878
N0.HOG0000705	S09		CLAFUR5_03853	Chr2	6826425	6827567	CLAFUR0_03868	Chr2	6761039	6762181	CLAFUR4_03869	Chr2	6929506	6930648	CLAFUW4_03881	Chr2	6873783	6874925	CLAFUW7_03873	Chr2	6913314	6914456
N0.HOG0000706	S09		CLAFUR5_06744	Chr6	531280	532362	CLAFUR0_06601	Chr6	518028	519110	CLAFUR4_06607	Chr6	523944	525026	CLAFUW4_06599	Chr6	523968	525050	CLAFUW7_06598	Chr6	524010	525092
N0.HOG0000711	S09	Secreted	CLAFUR5_07770	Chr3	74747	76549	CLAFUR0_07647	Chr3	74819	76621	CLAFUR4_07647	Chr3	176126	177928	CLAFUW4_07642	Chr3	170366	172168	CLAFUW7_07643	Chr3	176174	177976
N0.HOG0000712	S09	Secreted	CLAFUR5_08185	Chr3	2639056	2641185	CLAFUR0_08067	Chr3	2641694	2643823	CLAFUR4_08072	Chr3	2757897	2760026	CLAFUW4_08067	Chr3	2728533	2730662	CLAFUW7_08067	Chr3	2771275	2773404
N0.HOG0000777	S10	Secreted	CLAFUR5_08568	Chr3	5278637	5280539	CLAFUR0_08464	Chr3	5284443	5286345	CLAFUR4_08469	Chr3	5382144	5384046	CLAFUW4_08464	Chr3	5353269	5355171	CLAFUW7_08464	Chr3	5388752	5390654
N0.HOG0000778	S10	Secreted	CLAFUR5_14503	Chr13	1404330	1406257	CLAFUR0_14667	Chr13	1470815	1472742	CLAFUR4_14668	Chr13	1477410	1479337	CLAFUW4_14675	Chr13	1446167	1448094	CLAFUW7_14677	Chr13	1477817	1479744
N0.HOG0000809	S33		CLAFUR5_04193	Chr4	1242614	1243484	CLAFUR0_04215	Chr4	1214026	1214896	CLAFUR4_04213	Chr4	1213880	1214750	CLAFUW4_04227	Chr4	1218756	1219626	CLAFUW7_04216	Chr4	1213936	1214806
N0.HOG0000810	S33		CLAFUR5_09874	Chr7	280705	281759	CLAFUR0_10843	Chr7	283620	284674	CLAFUR4_10836	Chr7	283717	284771	CLAFUW4_10831	Chr7	283648	284702	CLAFUW7_10829	Chr7	288873	289927
N0.HOG0000811	M28		CLAFUR5_04238	Chr4	1349701	1352141	CLAFUR0_04261	Chr4	1321109	1323549	CLAFUR4_04259	Chr4	1320908	1323348	CLAFUW4_04273	Chr4	1325784	1328224	CLAFUW7_04262	Chr4	1320995	1323435
N0.HOG0000812	M28	Secreted	CLAFUR5_09465	Chr9	3012763	3015118	CLAFUR0_09363	Chr9	2945115	2947470	CLAFUR4_09372	Chr9	2924092	2926447	CLAFUW4_09366	Chr9	2886653	2889008	CLAFUW7_09367	Chr9	2904125	2906480
N0.HOG0000911	A01		CLAFUR5_06056	Chr5	3236689	3237369	CLAFUR0_05919	Chr5	3257477	3258157	CLAFUR4_05917	Chr5	3320710	3321390	CLAFUW4_05912	Chr5	3243649	3244329	CLAFUW7_05910	Chr5	3300421	3301101
N0.HOG0000912	A01	Secreted	CLAFUR5_09508	Chr9	3111983	3113390	CLAFUR0_09407	Chr9	3044594	3046001	CLAFUR4_09416	Chr9	3023312	3024719	CLAFUW4_09410	Chr9	2985873	2987280	CLAFUW7_09411	Chr9	3003345	3004752
N0.HOG0000931	M35	Secreted	CLAFUR5_09364	Chr9	2501531	2502677	CLAFUR0_09261	Chr9	2445809	2446955	CLAFUR4_09269	Chr9	2413336	2414482	CLAFUW4_09263	Chr9	2399690	2400836	CLAFUW7_09264	Chr9	2399667	2400813
N0.HOG0000932	M35	Secreted	CLAFUR5_06567	Chr5	5457416	5458416	CLAFUR0_06428	Chr5	5301472	5302472	CLAFUR4_06427	Chr5	5450728	5451728	CLAFUW4_06424	Chr5	5458985	5459985	CLAFUW7_06423	Chr5	5504590	5505590
N0.HOG0000981	S09		CLAFUR5_14026	Chr12	2481059	2482120	CLAFUR0_14201	Chr12	2507596	2508657	CLAFUR4_14197	Chr12	2560300	2561361	CLAFUW4_14194	Chr12	2570164	2571225	CLAFUW7_14205	Chr12	2520445	2521506
N0.HOG0000982	S09		CLAFUR5_07396	Chr6	3842065	3843334	CLAFUR0_07271	Chr6	3917845	3919114	CLAFUR4_07273	Chr6	3942257	3943526	CLAFUW4_07265	Chr6	3918536	3919805	CLAFUW7_07267	Chr6	3886931	3888200
N0.HOG0000987	C12		CLAFUR5_09914	Chr7	354197	355104	CLAFUR0_10884	Chr7	357113	358020	CLAFUR4_10877	Chr7	357210	358117	CLAFUW4_10872	Chr7	357141	358048	CLAFUW7_10870	Chr7	362367	363274
N0.HOG0000988	C12		CLAFUR5_10951	Chr8	984035	984781	CLAFUR0_11906	Chr8	761692	762438	CLAFUR4_11912	Chr8	951167	951913	CLAFUW4_11907	Chr8	952277	953023	CLAFUW7_11914	Chr8	951239	951985
N0.HOG0001005	M14	Secreted	CLAFUR5_10682	Chr7	4335171	4337226	CLAFUR0_11651	Chr7	4253357	4255412	CLAFUR4_11641	Chr7	4234753	4236808	CLAFUW4_11636	Chr7	4242400	4244455	CLAFUW7_11641	Chr7	4312414	4314469
N0.HOG0001006	M14		CLAFUR5_08832	Chr9	132680	134016	CLAFUR0_08735	Chr9	178895	180231	CLAFUR4_08740	Chr9	132764	134100	CLAFUW4_08735	Chr9	132762	134098	CLAFUW7_08735	Chr9	132745	134081
N0.HOG0001063	T03		CLAFUR5_12221	Chr10	3057793	3059813	CLAFUR0_10025	Chr10	957793	959813	CLAFUR4_10027	Chr10	954214	956234	CLAFUW4_10023	Chr10	966158	968178	CLAFUW7_10024	Chr10	966464	968484
N0.HOG0001064	T03	Secreted	CLAFUR5_04808	Chr4	3904820	3906544	CLAFUR0_10197	Chr10	2099610	2101334	CLAFUR4_10199	Chr10	2084820	2086544	CLAFUW4_10195	Chr10	2129058	2130782	CLAFUW7_10195	Chr10	2114565	2116289
N0.HOG0001075	M24		CLAFUR5_05121	Chr4	5069098	5070719	CLAFUR0_10511	Chr10	3289172	3290793	CLAFUR4_10509	Chr10	3251217	3252838	CLAFUW4_10506	Chr10	3267133	3268754	CLAFUW7_10506	Chr10	3260642	3262263
N0.HOG0001076	M24		CLAFUR5_13907	Chr12	2079751	2081109	CLAFUR0_14076	Chr12	2106262	2107620	CLAFUR4_14072	Chr12	2155792	2157150	CLAFUW4_14069	Chr12	2172472	2173830	CLAFUW7_14080	Chr12	2120437	2121795
N0.HOG0001078	S33		CLAFUR5_14316	Chr13	713355	714176	CLAFUR0_14481	Chr13	773490	774293	CLAFUR4_14479	Chr13	774979	775782	CLAFUW4_14484	Chr13	731052	731873	CLAFUW7_14488	Chr13	781151	781954
N0.HOG0001079	S33		CLAFUR5_05128	Chr4	5142327	5143561	CLAFUR0_10522	Chr10	3342900	3344134	CLAFUR4_10520	Chr10	3305126	3306360	CLAFUW4_10515	Chr10	3301398	3302632	CLAFUW7_10517	Chr10	3314683	3315917
N0.HOG0001116	S10		CLAFUR5_00361	Chr1	1556188	1558209					CLAFUR4_00361	Chr1	1520141	1522162	CLAFUW4_00361	Chr1	1520415	1522436	CLAFUW7_00365	Chr1	1555231	1557252
N0.HOG0001117	S10	Secreted	CLAFUR5_03367	Chr2	4976450	4978455	CLAFUR0_03381	Chr2	4831567	4833572	CLAFUR4_03376	Chr2	4929085	4931090	CLAFUW4_03387	Chr2	4881580	4883585	CLAFUW7_03379	Chr2	4916559	4918564
N0.HOG0001158	S09		CLAFUR5_00935	Chr1	4845455	4846547	CLAFUR0_00931	Chr1	4796461	4797553	CLAFUR4_00930	Chr1	4709005	4710097	CLAFUW4_00929	Chr1	4613819	4614911	CLAFUW7_00887	Chr1	4299545	4300637
N0.HOG0001158	S09		CLAFUR5_10205	Chr7	1949913	1951505
N0.HOG0001175	S09	Secreted	CLAFUR5_07498	Chr6	4208995	4210710	CLAFUR0_07373	Chr6	4291346	4293061	CLAFUR4_07375	Chr6	4308135	4309850	CLAFUW4_07368	Chr6	4284412	4286127	CLAFUW7_07370	Chr6	4258305	4260020
N0.HOG0001175	S09		CLAFUR5_13447	Chr12	396944	400452
N0.HOG0001242	S33		CLAFUR5_00039	Chr1	174475	177015	CLAFUR0_00039	Chr1	170793	173333	CLAFUR4_00040	Chr1	174519	177059	CLAFUW4_00040	Chr1	174556	177096	CLAFUW7_00040	Chr1	174576	177116
N0.HOG0001327	S28		CLAFUR5_00131	Chr1	384752	386708	CLAFUR0_00131	Chr1	381063	383019	CLAFUR4_00133	Chr1	384762	386718	CLAFUW4_00133	Chr1	384828	386784	CLAFUW7_00133	Chr1	384832	386788
N0.HOG0001356	S09		CLAFUR5_00166	Chr1	481350	482484	CLAFUR0_00166	Chr1	477664	478798	CLAFUR4_00167	Chr1	480659	481793	CLAFUW4_00167	Chr1	480732	481866	CLAFUW7_00168	Chr1	481432	482566
N0.HOG0001362	S53	Secreted	CLAFUR5_00172	Chr1	491023	493155	CLAFUR0_00172	Chr1	487337	489469	CLAFUR4_00173	Chr1	490332	492464	CLAFUW4_00173	Chr1	490405	492537	CLAFUW7_00174	Chr1	491105	493237
N0.HOG0001506	M41		CLAFUR5_00324	Chr1	1391368	1394121	CLAFUR0_00326	Chr1	1340415	1343168	CLAFUR4_00325	Chr1	1359294	1362047	CLAFUW4_00325	Chr1	1359568	1362321	CLAFUW7_00329	Chr1	1394387	1397140
N0.HOG0001527	M28		CLAFUR5_00349	Chr1	1446317	1449487	CLAFUR0_00351	Chr1	1395389	1398559	CLAFUR4_00350	Chr1	1414258	1417428	CLAFUW4_00350	Chr1	1414532	1417702	CLAFUW7_00354	Chr1	1449348	1452518
N0.HOG0001573	M20		CLAFUR5_00401	Chr1	1673318	1676122	CLAFUR0_00401	Chr1	1618447	1621251	CLAFUR4_00400	Chr1	1643578	1646382	CLAFUW4_00400	Chr1	1637556	1640360	CLAFUW7_00404	Chr1	1672372	1675176
N0.HOG0001583	M28	Secreted	CLAFUR5_00414	Chr1	1705145	1706371	CLAFUR0_00413	Chr1	1650277	1651503	CLAFUR4_00412	Chr1	1675402	1676625	CLAFUW4_00412	Chr1	1669380	1670603	CLAFUW7_00416	Chr1	1704196	1705419
N0.HOG0001669	S09		CLAFUR5_00500	Chr1	2319562	2320702	CLAFUR0_00502	Chr1	2264583	2265723	CLAFUR4_00501	Chr1	2284537	2285677	CLAFUW4_00500	Chr1	2187108	2188248	CLAFUW7_00505	Chr1	2313332	2314472
N0.HOG0001724	S33		CLAFUR5_00559	Chr1	2682629	2684664	CLAFUR0_00561	Chr1	2633834	2635869	CLAFUR4_00560	Chr1	2647603	2649638	CLAFUW4_00559	Chr1	2550174	2552209	CLAFUW7_00564	Chr1	2676398	2678433
N0.HOG0001778	S33		CLAFUR5_00615	Chr1	3079701	3080942	CLAFUR0_00618	Chr1	3030729	3031970	CLAFUR4_00617	Chr1	2994929	2996170	CLAFUW4_00616	Chr1	2897500	2898741	CLAFUW7_00621	Chr1	3023724	3024965
N0.HOG0001806	S09		CLAFUR5_00646	Chr1	3171129	3171972	CLAFUR0_00649	Chr1	3122157	3123000	CLAFUR4_00648	Chr1	3081966	3082809	CLAFUW4_00647	Chr1	2984537	2985380	CLAFUW7_00652	Chr1	3110761	3111604
N0.HOG0001827	T01		CLAFUR5_00671	Chr1	3312315	3313320	CLAFUR0_00670	Chr1	3263343	3264348	CLAFUR4_00669	Chr1	3227887	3228892	CLAFUW4_00668	Chr1	3130458	3131463	CLAFUW7_00673	Chr1	3262426	3263431
N0.HOG0001847	T01		CLAFUR5_00692	Chr1	3364405	3366966	CLAFUR0_00691	Chr1	3315412	3317973	CLAFUR4_00690	Chr1	3279917	3282478	CLAFUW4_00689	Chr1	3182488	3185049	CLAFUW7_00694	Chr1	3314456	3317017
N0.HOG0001853	C14		CLAFUR5_00698	Chr1	3379006	3380226	CLAFUR0_00697	Chr1	3330013	3331232	CLAFUR4_00696	Chr1	3294517	3295735	CLAFUW4_00695	Chr1	3197088	3198306	CLAFUW7_00700	Chr1	3329056	3330274
N0.HOG0001854	M24		CLAFUR5_00699	Chr1	3380284	3383203	CLAFUR0_00698	Chr1	3331290	3334209	CLAFUR4_00697	Chr1	3295793	3298712	CLAFUW4_00696	Chr1	3198364	3201283	CLAFUW7_00701	Chr1	3330332	3333251
N0.HOG0001855	C19		CLAFUR5_00700	Chr1	3383317	3386806	CLAFUR0_00699	Chr1	3334323	3337812	CLAFUR4_00698	Chr1	3298826	3302315	CLAFUW4_00697	Chr1	3201397	3204886	CLAFUW7_00702	Chr1	3333365	3336854
N0.HOG0001900	A01		CLAFUR5_00749	Chr1	3518708	3519939	CLAFUR0_00748	Chr1	3469720	3470951	CLAFUR4_00747	Chr1	3434183	3435414	CLAFUW4_00746	Chr1	3336754	3337985	CLAFUW7_00751	Chr1	3468736	3469967
N0.HOG0001936	S09		CLAFUR5_00786	Chr1	3887275	3889989	CLAFUR0_00785	Chr1	3838293	3841007	CLAFUR4_00784	Chr1	3806237	3808951	CLAFUW4_00783	Chr1	3708807	3711521	CLAFUW7_00788	Chr1	3840790	3843504
N0.HOG0001951	M49		CLAFUR5_00800	Chr1	3967733	3970009	CLAFUR0_00799	Chr1	3918751	3921027	CLAFUR4_00798	Chr1	3888466	3890742	CLAFUW4_00797	Chr1	3791036	3793312	CLAFUW7_01019	Chr1	5118986	5121262
N0.HOG0002043	M67		CLAFUR5_00897	Chr1	4437000	4438176	CLAFUR0_00895	Chr1	4388005	4389181	CLAFUR4_00895	Chr1	4317963	4319139	CLAFUW4_00894	Chr1	4220533	4221709	CLAFUW7_00922	Chr1	4690472	4691648
N0.HOG0002294	S54		CLAFUR5_01160	Chr1	6038987	6040885	CLAFUR0_01157	Chr1	5990001	5991899	CLAFUR4_01156	Chr1	5901960	5903858	CLAFUW4_01155	Chr1	5812062	5813960	CLAFUW7_01160	Chr1	5941910	5943808
N0.HOG0002311	S09		CLAFUR5_01177	Chr1	6097089	6098203	CLAFUR0_01174	Chr1	6048103	6049217	CLAFUR4_01173	Chr1	5960062	5961176	CLAFUW4_01172	Chr1	5870164	5871278	CLAFUW7_01177	Chr1	6000012	6001126
N0.HOG0002337	C97		CLAFUR5_01204	Chr1	6292056	6292923	CLAFUR0_01201	Chr1	6243083	6243950	CLAFUR4_01200	Chr1	6155019	6155886	CLAFUW4_01199	Chr1	6065097	6065964	CLAFUW7_01204	Chr1	6194973	6195840
N0.HOG0002410	M38		CLAFUR5_01288	Chr1	6732782	6734035	CLAFUR0_01285	Chr1	6683809	6685062	CLAFUR4_01284	Chr1	6595745	6596998	CLAFUW4_01283	Chr1	6511553	6512806	CLAFUW7_01288	Chr1	6635699	6636952
N0.HOG0002416	M12	Secreted	CLAFUR5_01295	Chr1	6983219	6985871	CLAFUR0_01292	Chr1	6934327	6936979	CLAFUR4_01291	Chr1	6846272	6848924	CLAFUW4_01290	Chr1	6762071	6764723	CLAFUW7_01295	Chr1	6886226	6888878
N0.HOG0002429	C19		CLAFUR5_01309	Chr1	7019034	7022273	CLAFUR0_01306	Chr1	6970140	6973379	CLAFUR4_01305	Chr1	6882085	6885324	CLAFUW4_01304	Chr1	6797884	6801123	CLAFUW7_01309	Chr1	6922039	6925278
N0.HOG0002436	S09		CLAFUR5_01317	Chr1	7134254	7136366	CLAFUR0_01314	Chr1	7080057	7082169	CLAFUR4_01313	Chr1	6997305	6999417	CLAFUW4_01312	Chr1	6913104	6915216	CLAFUW7_01317	Chr1	7037259	7039371
N0.HOG0002492	M20		CLAFUR5_01373	Chr1	7355201	7356465	CLAFUR0_01372	Chr1	7301002	7302266	CLAFUR4_01371	Chr1	7218252	7219516	CLAFUW4_01370	Chr1	7134050	7135314	CLAFUW7_01375	Chr1	7258206	7259470
N0.HOG0002501	I51	Secreted	CLAFUR5_01381	Chr1	7504236	7505033	CLAFUR0_01381	Chr1	7450038	7450835	CLAFUR4_01380	Chr1	7374516	7375313	CLAFUW4_01379	Chr1	7283086	7283883	CLAFUW7_01384	Chr1	7414469	7415266
N0.HOG0002572	S33		CLAFUR5_01456	Chr1	7662484	7663550	CLAFUR0_01456	Chr1	7608286	7609352	CLAFUR4_01455	Chr1	7532764	7533830	CLAFUW4_01454	Chr1	7441334	7442400	CLAFUW7_01459	Chr1	7572717	7573783
N0.HOG0002581	M24		CLAFUR5_01465	Chr1	7675840	7677360	CLAFUR0_01465	Chr1	7621642	7623162	CLAFUR4_01464	Chr1	7546120	7547640	CLAFUW4_01463	Chr1	7454690	7456210	CLAFUW7_01468	Chr1	7586073	7587593
N0.HOG0002656	S09		CLAFUR5_01546	Chr1	7879799	7880866	CLAFUR0_01546	Chr1	7825621	7826688	CLAFUR4_01545	Chr1	7750099	7751166	CLAFUW4_01544	Chr1	7658643	7659710	CLAFUW7_01549	Chr1	7790076	7791143
N0.HOG0002747	M20		CLAFUR5_01650	Chr1	8348067	8349919	CLAFUR0_01650	Chr1	8293315	8295167	CLAFUR4_01649	Chr1	8218377	8220229	CLAFUW4_01651	Chr1	8232491	8234343	CLAFUW7_01653	Chr1	8258365	8260217
N0.HOG0002788	A22		CLAFUR5_01692	Chr1	8436702	8438558	CLAFUR0_01694	Chr1	8381966	8383822	CLAFUR4_01693	Chr1	8307012	8308868	CLAFUW4_01695	Chr1	8321126	8322982	CLAFUW7_01697	Chr1	8347000	8348856
N0.HOG0002796	C50		CLAFUR5_01701	Chr1	8453596	8459730	CLAFUR0_01703	Chr1	8398860	8404994	CLAFUR4_01702	Chr1	8323906	8330040	CLAFUW4_01704	Chr1	8338020	8344154	CLAFUW7_01706	Chr1	8363894	8370028
N0.HOG0002854	C26		CLAFUR5_01761	Chr1	8911640	8914105	CLAFUR0_01765	Chr1	8813039	8815504	CLAFUR4_01763	Chr1	8776178	8778643	CLAFUW4_01765	Chr1	8790290	8792755	CLAFUW7_01767	Chr1	8816166	8818631
N0.HOG0002921	S33		CLAFUR5_01837	Chr1	9092428	9093387	CLAFUR0_01839	Chr1	8993882	8994841	CLAFUR4_01837	Chr1	8956985	8957944	CLAFUW4_01842	Chr1	8971072	8972031	CLAFUW7_01841	Chr1	8996979	8997938
N0.HOG0003023	S09		CLAFUR5_01941	Chr1	9492785	9495028	CLAFUR0_01944	Chr1	9432620	9434863	CLAFUR4_01942	Chr1	9383789	9386032	CLAFUW4_01947	Chr1	9371424	9373667	CLAFUW7_01946	Chr1	9428774	9431017
N0.HOG0003032	S12		CLAFUR5_01951	Chr1	9525594	9526852	CLAFUR0_01954	Chr1	9465429	9466687	CLAFUR4_01952	Chr1	9416598	9417856	CLAFUW4_01957	Chr1	9404233	9405491	CLAFUW7_01956	Chr1	9461583	9462841
N0.HOG0003046	C56		CLAFUR5_20135	Chr1	9846260	9847141	CLAFUR0_01972	Chr1	9786097	9786978	CLAFUR4_01970	Chr1	9737267	9738148	CLAFUW4_01975	Chr1	9724902	9725783	CLAFUW7_01975	Chr1	9897696	9898577
N0.HOG0003131	S08	Secreted	CLAFUR5_02055	Chr1	10341834	10343321	CLAFUR0_02061	Chr1	10281670	10283157	CLAFUR4_02058	Chr1	10232847	10234334	CLAFUW4_02062	Chr1	10220483	10221970	CLAFUW7_02062	Chr1	10393274	10394761
N0.HOG0003153	C19		CLAFUR5_02080	Chr1	10399835	10401604	CLAFUR0_02086	Chr1	10339671	10341440	CLAFUR4_02083	Chr1	10290848	10292617	CLAFUW4_02087	Chr1	10278484	10280253	CLAFUW7_02087	Chr1	10451275	10453044
N0.HOG0003170	M24		CLAFUR5_02097	Chr1	10435533	10436991	CLAFUR0_02103	Chr1	10375369	10376827	CLAFUR4_02100	Chr1	10326546	10328004	CLAFUW4_02104	Chr1	10314182	10315640	CLAFUW7_02104	Chr1	10486973	10488431
N0.HOG0003310	S12		CLAFUR5_02245	Chr1	10948820	10950142	CLAFUR0_02253	Chr1	10879531	10880853	CLAFUR4_02249	Chr1	10794764	10796086	CLAFUW4_02254	Chr1	10827505	10828827	CLAFUW7_02254	Chr1	10961333	10962655
N0.HOG0003318	C44	Secreted	CLAFUR5_02254	Chr1	10969834	10971624	CLAFUR0_02262	Chr1	10900545	10902335	CLAFUR4_02258	Chr1	10815777	10817567	CLAFUW4_02263	Chr1	10848519	10850309	CLAFUW7_02263	Chr1	10982348	10984138
N0.HOG0003509	S10	Secreted	CLAFUR5_02458	Chr2	372480	374147	CLAFUR0_02467	Chr2	375477	377144	CLAFUR4_02463	Chr2	375432	377099	CLAFUW4_02468	Chr2	375446	377113	CLAFUW7_02468	Chr2	375442	377109
N0.HOG0003576	C26		CLAFUR5_02531	Chr2	684317	686572	CLAFUR0_02541	Chr2	679167	681422	CLAFUR4_02537	Chr2	679122	681377	CLAFUW4_02542	Chr2	679136	681391	CLAFUW7_02542	Chr2	679135	681390
N0.HOG0003590	S09	Secreted	CLAFUR5_02548	Chr2	765732	767792	CLAFUR0_02558	Chr2	760582	762642	CLAFUR4_02554	Chr2	760537	762597	CLAFUW4_02559	Chr2	760551	762611	CLAFUW7_02559	Chr2	760550	762610
N0.HOG0003611	M24		CLAFUR5_02570	Chr2	811226	812821	CLAFUR0_02578	Chr2	806404	807999	CLAFUR4_02576	Chr2	806031	807626	CLAFUW4_02581	Chr2	806045	807640	CLAFUW7_02581	Chr2	806044	807639
N0.HOG0003662	C97		CLAFUR5_02622	Chr2	1282579	1284333	CLAFUR0_02629	Chr2	1337959	1339713	CLAFUR4_02627	Chr2	1286114	1287868	CLAFUW4_02632	Chr2	1277399	1279153	CLAFUW7_02632	Chr2	1280628	1282382
N0.HOG0003741	M16		CLAFUR5_02704	Chr2	1530258	1531955	CLAFUR0_02713	Chr2	1588621	1590318	CLAFUR4_02711	Chr2	1541935	1543632	CLAFUW4_02716	Chr2	1525077	1526774	CLAFUW7_02715	Chr2	1536449	1538146
N0.HOG0003748	C12		CLAFUR5_02711	Chr2	1545994	1547078	CLAFUR0_02720	Chr2	1604357	1605441	CLAFUR4_02718	Chr2	1557671	1558755	CLAFUW4_02723	Chr2	1540813	1541897	CLAFUW7_02722	Chr2	1552185	1553269
N0.HOG0003782	C110		CLAFUR5_02749	Chr2	1639123	1641681	CLAFUR0_02758	Chr2	1693686	1696244	CLAFUR4_02756	Chr2	1646875	1649433	CLAFUW4_02762	Chr2	1633942	1636500	CLAFUW7_02760	Chr2	1641389	1643947
N0.HOG0003836	M80		CLAFUR5_02806	Chr2	1765553	1766749	CLAFUR0_02815	Chr2	1820102	1821298	CLAFUR4_02813	Chr2	1773261	1774457	CLAFUW4_02819	Chr2	1760358	1761554	CLAFUW7_02817	Chr2	1767774	1768970
N0.HOG0003860	C19		CLAFUR5_02834	Chr2	1834049	1835944	CLAFUR0_02843	Chr2	1888610	1890505	CLAFUR4_02841	Chr2	1841779	1843674	CLAFUW4_02847	Chr2	1828860	1830755	CLAFUW7_02845	Chr2	1836289	1838184
N0.HOG0003900	C19		CLAFUR5_02878	Chr2	2156330	2157730	CLAFUR0_02886	Chr2	2220928	2222328	CLAFUR4_02883	Chr2	2174097	2175497	CLAFUW4_02890	Chr2	2151141	2152541	CLAFUW7_02887	Chr2	2168607	2170007
N0.HOG0003901	C19		CLAFUR5_02879	Chr2	2158317	2159939	CLAFUR0_02887	Chr2	2222915	2224537	CLAFUR4_02884	Chr2	2176084	2177706	CLAFUW4_02891	Chr2	2153128	2154750	CLAFUW7_02888	Chr2	2170594	2172216
N0.HOG0003986	C26		CLAFUR5_02970	Chr2	2655457	2656355	CLAFUR0_02981	Chr2	2623183	2624081	CLAFUR4_02978	Chr2	2677272	2678170	CLAFUW4_02985	Chr2	2650268	2651166	CLAFUW7_02982	Chr2	2671782	2672680
N0.HOG0003999	S33	Secreted	CLAFUR5_02983	Chr2	2820940	2822733	CLAFUR0_02994	Chr2	2769844	2771637	CLAFUR4_02991	Chr2	2834224	2836017	CLAFUW4_02998	Chr2	2807203	2808996	CLAFUW7_02995	Chr2	2828718	2830511
N0.HOG0004063	T01		CLAFUR5_03051	Chr2	3462659	3463512	CLAFUR0_03063	Chr2	3401413	3402266	CLAFUR4_03060	Chr2	3454336	3455189	CLAFUW4_03067	Chr2	3427339	3428192	CLAFUW7_03064	Chr2	3448857	3449710
N0.HOG0004114	M16		CLAFUR5_03109	Chr2	3582984	3584459	CLAFUR0_03121	Chr2	3521735	3523210	CLAFUR4_03116	Chr2	3574656	3576131	CLAFUW4_03125	Chr2	3547664	3549139	CLAFUW7_03120	Chr2	3569177	3570652
N0.HOG0004119	T01		CLAFUR5_03115	Chr2	3593969	3594864	CLAFUR0_03127	Chr2	3532720	3533615	CLAFUR4_03122	Chr2	3585641	3586536	CLAFUW4_03131	Chr2	3558649	3559544	CLAFUW7_03126	Chr2	3580162	3581057
N0.HOG0004131	S09		CLAFUR5_03131	Chr2	3637179	3638161	CLAFUR0_03141	Chr2	3571367	3572349	CLAFUR4_03136	Chr2	3624312	3625294	CLAFUW4_03147	Chr2	3601851	3602833	CLAFUW7_03140	Chr2	3618833	3619815
N0.HOG0004137	M43	Secreted	CLAFUR5_03137	Chr2	3652651	3653583	CLAFUR0_03147	Chr2	3586840	3587772	CLAFUR4_03142	Chr2	3639784	3640716	CLAFUW4_03153	Chr2	3617323	3618255	CLAFUW7_03146	Chr2	3634305	3635237
N0.HOG0004143	S54		CLAFUR5_03144	Chr2	3667925	3669494	CLAFUR0_03154	Chr2	3602114	3603683	CLAFUR4_03149	Chr2	3655058	3656627	CLAFUW4_03160	Chr2	3632597	3634166	CLAFUW7_03153	Chr2	3649579	3651148
N0.HOG0004173	C44		CLAFUR5_03176	Chr2	3906183	3912731	CLAFUR0_03185	Chr2	3837940	3844488	CLAFUR4_03181	Chr2	3886634	3893182	CLAFUW4_03192	Chr2	3870858	3877406	CLAFUW7_03185	Chr2	3881148	3887696
N0.HOG0004178	C19		CLAFUR5_03181	Chr2	3921618	3923258	CLAFUR0_03190	Chr2	3853375	3855015	CLAFUR4_03186	Chr2	3902069	3903709	CLAFUW4_03197	Chr2	3886293	3887933	CLAFUW7_03190	Chr2	3896583	3898223
N0.HOG0004373	S10		CLAFUR5_20155	Chr2	5174545	5174883	CLAFUR0_03405	Chr2	5001896	5002234	CLAFUR4_03400	Chr2	5088957	5089295	CLAFUW4_03411	Chr2	5041452	5041790	CLAFUW7_03403	Chr2	5076431	5076769
N0.HOG0004374	S10		CLAFUR5_03392	Chr2	5174965	5175499	CLAFUR0_03406	Chr2	5002316	5002850	CLAFUR4_03401	Chr2	5089377	5089911	CLAFUW4_03412	Chr2	5041872	5042406	CLAFUW7_03404	Chr2	5076851	5077385
N0.HOG0004375	S53		CLAFUR5_03393	Chr2	5176214	5177638	CLAFUR0_03407	Chr2	5003565	5004989	CLAFUR4_03402	Chr2	5090626	5092050	CLAFUW4_03413	Chr2	5043121	5044545	CLAFUW7_03405	Chr2	5078100	5079524
N0.HOG0004396	M38		CLAFUR5_03416	Chr2	5390042	5391448	CLAFUR0_03430	Chr2	5289500	5290912	CLAFUR4_03425	Chr2	5374036	5375448	CLAFUW4_03436	Chr2	5326531	5327943	CLAFUW7_03428	Chr2	5361510	5362922
N0.HOG0004422	S33		CLAFUR5_03442	Chr2	5526781	5528358	CLAFUR0_03457	Chr2	5368150	5369727	CLAFUR4_03452	Chr2	5457385	5458962	CLAFUW4_03463	Chr2	5412041	5413618	CLAFUW7_03455	Chr2	5444859	5446436
N0.HOG0004486	M67		CLAFUR5_03509	Chr2	5699857	5700968	CLAFUR0_03523	Chr2	5543247	5544358	CLAFUR4_03518	Chr2	5629627	5630738	CLAFUW4_03529	Chr2	5584267	5585378	CLAFUW7_03521	Chr2	5617085	5618196
N0.HOG0004522	S26		CLAFUR5_03546	Chr2	5793115	5793780	CLAFUR0_03560	Chr2	5636507	5637172	CLAFUR4_03555	Chr2	5722887	5723552	CLAFUW4_03566	Chr2	5677527	5678192	CLAFUW7_03558	Chr2	5710345	5711010
N0.HOG0004610	M79		CLAFUR5_03644	Chr2	6361318	6362522	CLAFUR0_03657	Chr2	6301052	6302256	CLAFUR4_03654	Chr2	6464460	6465664	CLAFUW4_03666	Chr2	6408671	6409875	CLAFUW7_03658	Chr2	6448268	6449472
N0.HOG0004614	A01		CLAFUR5_03649	Chr2	6370304	6371728	CLAFUR0_03662	Chr2	6310038	6311462	CLAFUR4_03659	Chr2	6473446	6474870	CLAFUW4_03671	Chr2	6417657	6419081	CLAFUW7_03663	Chr2	6457254	6458678
N0.HOG0004617	S33		CLAFUR5_03652	Chr2	6374757	6376219	CLAFUR0_03665	Chr2	6314491	6315953	CLAFUR4_03662	Chr2	6477899	6479361	CLAFUW4_03674	Chr2	6422110	6423572	CLAFUW7_03666	Chr2	6461707	6463169
N0.HOG0004723	M67		CLAFUR5_03760	Chr2	6603814	6605028	CLAFUR0_03775	Chr2	6538416	6539630	CLAFUR4_03776	Chr2	6706959	6708173	CLAFUW4_03788	Chr2	6651164	6652378	CLAFUW7_03780	Chr2	6690767	6691981
N0.HOG0004825	S53		CLAFUR5_03866	Chr2	6910117	6911253	CLAFUR0_03883	Chr2	6844730	6845866	CLAFUR4_03884	Chr2	7026456	7027592	CLAFUW4_03896	Chr2	6957475	6958611	CLAFUW7_03887	Chr2	7010264	7011400
N0.HOG0004863	S09		CLAFUR5_07767	Chr3	68223	70511	CLAFUR0_07644	Chr3	68295	70583	CLAFUR4_07644	Chr3	169602	171890	CLAFUW4_07639	Chr3	163842	166130	CLAFUW7_07640	Chr3	169650	171938
N0.HOG0004888	S33	Secreted	CLAFUR5_07793	Chr3	122741	123885	CLAFUR0_07669	Chr3	122813	123957	CLAFUR4_07669	Chr3	224120	225264	CLAFUW4_07664	Chr3	218360	219504	CLAFUW7_07665	Chr3	224168	225312
N0.HOG0005035	S10	Secreted	CLAFUR5_07954	Chr3	795391	797268	CLAFUR0_07832	Chr3	793080	794957	CLAFUR4_07835	Chr3	885229	887106	CLAFUW4_07830	Chr3	879485	881362	CLAFUW7_07831	Chr3	896778	898655
N0.HOG0005133	S33		CLAFUR5_08059	Chr3	1588752	1589921	CLAFUR0_07938	Chr3	1587385	1588554	CLAFUR4_07941	Chr3	1675649	1676818	CLAFUW4_07936	Chr3	1673302	1674471	CLAFUW7_07937	Chr3	1689025	1690194
N0.HOG0005154	S12		CLAFUR5_08079	Chr3	1644439	1644886	CLAFUR0_07959	Chr3	1643072	1643519	CLAFUR4_07962	Chr3	1731723	1732170	CLAFUW4_07957	Chr3	1729376	1729823	CLAFUW7_07958	Chr3	1745099	1745546
N0.HOG0005202	S16		CLAFUR5_08128	Chr3	2158541	2162013	CLAFUR0_08007	Chr3	2161179	2164651	CLAFUR4_08011	Chr3	2277380	2280852	CLAFUW4_08006	Chr3	2248020	2251492	CLAFUW7_08006	Chr3	2290758	2294230
N0.HOG0005230	M20		CLAFUR5_08160	Chr3	2474406	2476185	CLAFUR0_08042	Chr3	2477044	2478823	CLAFUR4_08047	Chr3	2593245	2595024	CLAFUW4_08042	Chr3	2563885	2565664	CLAFUW7_08042	Chr3	2606623	2608402
N0.HOG0005269	S08	Secreted	CLAFUR5_08204	Chr3	2769956	2772478	CLAFUR0_08087	Chr3	2767051	2769573	CLAFUR4_08092	Chr3	2883253	2885775	CLAFUW4_08087	Chr3	2853887	2856409	CLAFUW7_08087	Chr3	2896631	2899153
N0.HOG0005307	S53	Secreted	CLAFUR5_08241	Chr3	3056535	3058641	CLAFUR0_08126	Chr3	3053631	3055737	CLAFUR4_08131	Chr3	3147591	3149697	CLAFUW4_08126	Chr3	3140468	3142574	CLAFUW7_08126	Chr3	3160965	3163071
N0.HOG0005316	M28	Secreted	CLAFUR5_08249	Chr3	3077199	3078450	CLAFUR0_08135	Chr3	3074295	3075546	CLAFUR4_08140	Chr3	3168255	3169506	CLAFUW4_08135	Chr3	3161132	3162383	CLAFUW7_08135	Chr3	3181629	3182880
N0.HOG0005407	M03		CLAFUR5_08346	Chr3	3659173	3663265	CLAFUR0_08234	Chr3	3649484	3653576	CLAFUR4_08239	Chr3	3743462	3747554	CLAFUW4_08234	Chr3	3736342	3740434	CLAFUW7_08234	Chr3	3756845	3760937
N0.HOG0005484	M80		CLAFUR5_08427	Chr3	4581041	4582480	CLAFUR0_08319	Chr3	4565644	4567083	CLAFUR4_08324	Chr3	4659625	4661064	CLAFUW4_08319	Chr3	4658200	4659639	CLAFUW7_08319	Chr3	4673022	4674461
N0.HOG0005503	M76		CLAFUR5_08448	Chr3	4680642	4681355	CLAFUR0_08341	Chr3	4647946	4648665	CLAFUR4_08346	Chr3	4759220	4759933	CLAFUW4_08341	Chr3	4757795	4758508	CLAFUW7_08341	Chr3	4772620	4773333
N0.HOG0005592	C19		CLAFUR5_08544	Chr3	5230255	5232673	CLAFUR0_08440	Chr3	5236084	5238502	CLAFUR4_08445	Chr3	5333785	5336203	CLAFUW4_08440	Chr3	5304887	5307305	CLAFUW7_08440	Chr3	5340393	5342811
N0.HOG0005622	M20		CLAFUR5_08580	Chr3	5299728	5301079	CLAFUR0_08476	Chr3	5305494	5306845	CLAFUR4_08481	Chr3	5403195	5404546	CLAFUW4_08476	Chr3	5374360	5375711	CLAFUW7_08476	Chr3	5409803	5411154
N0.HOG0005699	M24		CLAFUR5_08669	Chr3	5749401	5750885	CLAFUR0_08565	Chr3	5715793	5717277	CLAFUR4_08570	Chr3	5825316	5826800	CLAFUW4_08567	Chr3	5812493	5813977	CLAFUW7_08565	Chr3	5821410	5822894
N0.HOG0005706	M01		CLAFUR5_08676	Chr3	5759470	5761847	CLAFUR0_08572	Chr3	5725862	5728239	CLAFUR4_08577	Chr3	5835385	5837762	CLAFUW4_08574	Chr3	5822562	5824939	CLAFUW7_08572	Chr3	5831479	5833856
N0.HOG0005712	S53		CLAFUR5_08682	Chr3	5769804	5770275	CLAFUR0_08578	Chr3	5736196	5736667	CLAFUR4_08583	Chr3	5845719	5846190	CLAFUW4_08580	Chr3	5832896	5833367	CLAFUW7_08578	Chr3	5841813	5842284
N0.HOG0005765	M01		CLAFUR5_08737	Chr3	5987281	5991879	CLAFUR0_08636	Chr3	5953670	5958268	CLAFUR4_08640	Chr3	6082417	6087015	CLAFUW4_08638	Chr3	6050371	6054969	CLAFUW7_08635	Chr3	6078511	6083109
N0.HOG0005778	A28		CLAFUR5_08750	Chr3	6112339	6113875	CLAFUR0_08649	Chr3	6078830	6080366	CLAFUR4_08653	Chr3	6220123	6221659	CLAFUW4_08651	Chr3	6175532	6177068	CLAFUW7_08648	Chr3	6209921	6211457
N0.HOG0005870	C48		CLAFUR5_03957	Chr4	444402	446726	CLAFUR0_03979	Chr4	443343	445667	CLAFUR4_03978	Chr4	444405	446729	CLAFUW4_03992	Chr4	451307	453631	CLAFUW7_03981	Chr4	444458	446782
N0.HOG0005877	M16		CLAFUR5_03964	Chr4	459030	460540	CLAFUR0_03986	Chr4	457971	459481	CLAFUR4_03985	Chr4	459033	460543	CLAFUW4_03999	Chr4	465935	467445	CLAFUW7_03988	Chr4	459086	460596
N0.HOG0005898	M67		CLAFUR5_03990	Chr4	519673	521244	CLAFUR0_04012	Chr4	518615	520186	CLAFUR4_04011	Chr4	519661	521232	CLAFUW4_04025	Chr4	526562	528133	CLAFUW7_04014	Chr4	519714	521285
N0.HOG0005916	S09		CLAFUR5_04009	Chr4	640402	642059	CLAFUR0_04032	Chr4	639344	641001	CLAFUR4_04031	Chr4	640392	642049	CLAFUW4_04045	Chr4	647294	648951	CLAFUW7_04034	Chr4	640447	642104
N0.HOG0005996	S53		CLAFUR5_04092	Chr4	984245	984634	CLAFUR0_04118	Chr4	963743	964132	CLAFUR4_04117	Chr4	968016	968405	CLAFUW4_04131	Chr4	972847	973236	CLAFUW7_04120	Chr4	968072	968461
N0.HOG0005997	S53		CLAFUR5_04093	Chr4	984981	985671	CLAFUR0_04119	Chr4	964479	965169	CLAFUR4_04118	Chr4	968752	969442	CLAFUW4_04132	Chr4	973583	974273	CLAFUW7_04121	Chr4	968808	969498
N0.HOG0006050	S33		CLAFUR5_04158	Chr4	1115661	1117083	CLAFUR0_04181	Chr4	1093849	1095271	CLAFUR4_04181	Chr4	1098175	1099597	CLAFUW4_04195	Chr4	1103051	1104473	CLAFUW7_04184	Chr4	1098231	1099653
N0.HOG0006081	S33		CLAFUR5_04192	Chr4	1240487	1241495	CLAFUR0_04214	Chr4	1211899	1212907	CLAFUR4_04212	Chr4	1211753	1212761	CLAFUW4_04226	Chr4	1216629	1217637	CLAFUW7_04215	Chr4	1211809	1212817
N0.HOG0006087	S09	Secreted	CLAFUR5_04200	Chr4	1254723	1256571	CLAFUR0_04222	Chr4	1226135	1227983	CLAFUR4_04220	Chr4	1226003	1227851	CLAFUW4_04234	Chr4	1230879	1232727	CLAFUW7_04223	Chr4	1226059	1227907
N0.HOG0006132	M38		CLAFUR5_04249	Chr4	1379488	1381051	CLAFUR0_04272	Chr4	1350896	1352459	CLAFUR4_04270	Chr4	1350697	1352260	CLAFUW4_04284	Chr4	1355573	1357136	CLAFUW7_04273	Chr4	1350782	1352345
N0.HOG0006152	S10	Secreted	CLAFUR5_04272	Chr4	1417013	1419063	CLAFUR0_04296	Chr4	1388421	1390471	CLAFUR4_04294	Chr4	1388219	1390269	CLAFUW4_04308	Chr4	1393095	1395145	CLAFUW7_04297	Chr4	1388307	1390357
N0.HOG0006188	M36	Secreted	CLAFUR5_04312	Chr4	1523731	1525708	CLAFUR0_04337	Chr4	1495142	1497119	CLAFUR4_04335	Chr4	1494937	1496914	CLAFUW4_04349	Chr4	1499813	1501790	CLAFUW7_04338	Chr4	1495025	1497002
N0.HOG0006213	S09		CLAFUR5_04339	Chr4	1580716	1581744	CLAFUR0_04363	Chr4	1552128	1553156	CLAFUR4_04362	Chr4	1551922	1552950	CLAFUW4_04376	Chr4	1556798	1557826	CLAFUW7_04365	Chr4	1552010	1553038
N0.HOG0006291	M77		CLAFUR5_04422	Chr4	1975378	1975922	CLAFUR0_04446	Chr4	1978313	1978857	CLAFUR4_04443	Chr4	1956433	1956977	CLAFUW4_04457	Chr4	1961309	1961853	CLAFUW7_04449	Chr4	1946673	1947217
N0.HOG0006302	S33	Secreted	CLAFUR5_04433	Chr4	2192836	2193762	CLAFUR0_04457	Chr4	2115042	2115968	CLAFUR4_04454	Chr4	2093172	2094098	CLAFUW4_04468	Chr4	2098048	2098974	CLAFUW7_04460	Chr4	2164130	2165056
N0.HOG0006349	S09		CLAFUR5_04482	Chr4	2301968	2302903	CLAFUR0_04508	Chr4	2224142	2225077	CLAFUR4_04505	Chr4	2202263	2203198	CLAFUW4_04519	Chr4	2207139	2208074	CLAFUW7_04511	Chr4	2273262	2274197
N0.HOG0006354	S10	Secreted	CLAFUR5_04487	Chr4	2310654	2315094	CLAFUR0_04513	Chr4	2232828	2237268	CLAFUR4_04510	Chr4	2210949	2215389	CLAFUW4_04524	Chr4	2215825	2220265	CLAFUW7_04516	Chr4	2281948	2286388
N0.HOG0006361	C85		CLAFUR5_04495	Chr4	2332317	2333210	CLAFUR0_04521	Chr4	2254491	2255384	CLAFUR4_04518	Chr4	2232612	2233505	CLAFUW4_04532	Chr4	2237488	2238381	CLAFUW7_04524	Chr4	2303611	2304504
N0.HOG0006383	C13	Secreted	CLAFUR5_04516	Chr4	2481135	2482370	CLAFUR0_04543	Chr4	2389007	2390242	CLAFUR4_04540	Chr4	2381431	2382666	CLAFUW4_04554	Chr4	2386306	2387541	CLAFUW7_04546	Chr4	2452432	2453667
N0.HOG0006409	S09		CLAFUR5_04546	Chr4	2551172	2552904	CLAFUR0_04573	Chr4	2452241	2453973	CLAFUR4_04570	Chr4	2451468	2453200	CLAFUW4_04584	Chr4	2456343	2458075	CLAFUW7_04576	Chr4	2522466	2524198
N0.HOG0006411	M38		CLAFUR5_04548	Chr4	2554424	2555770	CLAFUR0_04575	Chr4	2455493	2456839	CLAFUR4_04572	Chr4	2454720	2456066	CLAFUW4_04586	Chr4	2459595	2460941	CLAFUW7_04578	Chr4	2525718	2527064
N0.HOG0006466	S33		CLAFUR5_04609	Chr4	2918342	2919414	CLAFUR0_04638	Chr4	2838355	2839427	CLAFUR4_04634	Chr4	2883459	2884531	CLAFUW4_04648	Chr4	2888334	2889406	CLAFUW7_04642	Chr4	2889637	2890709
N0.HOG0006478	A01		CLAFUR5_04622	Chr4	2945472	2945834	CLAFUR0_04651	Chr4	2865485	2865847	CLAFUR4_04647	Chr4	2910589	2910951	CLAFUW4_04661	Chr4	2915464	2915826	CLAFUW7_04655	Chr4	2916767	2917129
N0.HOG0006479	A01		CLAFUR5_04623	Chr4	2945907	2947287	CLAFUR0_04652	Chr4	2865920	2867300	CLAFUR4_04648	Chr4	2911024	2912404	CLAFUW4_04662	Chr4	2915899	2917279	CLAFUW7_04656	Chr4	2917202	2918582
N0.HOG0006523	T01		CLAFUR5_04670	Chr4	3211931	3212939	CLAFUR0_04700	Chr4	3115819	3116827	CLAFUR4_04696	Chr4	3085313	3086321	CLAFUW4_04710	Chr4	3090188	3091196	CLAFUW7_04704	Chr4	3179300	3180308
N0.HOG0006551	T03		CLAFUR5_12158	Chr10	2379190	2381013	CLAFUR0_04731	Chr4	3545647	3547470	CLAFUR4_04727	Chr4	3497977	3499800	CLAFUW4_04741	Chr4	3502855	3504678	CLAFUW7_04735	Chr4	3593091	3594914
N0.HOG0006713	M20		CLAFUR5_11980	Chr10	1315715	1317214	CLAFUR0_04915	Chr4	4595432	4596931	CLAFUR4_04911	Chr4	4552715	4554214	CLAFUW4_04925	Chr4	4557601	4559100	CLAFUW7_04919	Chr4	4642863	4644362
N0.HOG0006738	S53	Secreted	CLAFUR5_11952	Chr10	1174033	1175938	CLAFUR0_04944	Chr4	4736678	4738583	CLAFUR4_04940	Chr4	4693991	4695896	CLAFUW4_04954	Chr4	4698877	4700782	CLAFUW7_04948	Chr4	4784139	4786044
N0.HOG0006756	M28	Secreted	CLAFUR5_11934	Chr10	1138786	1140414	CLAFUR0_04963	Chr4	4772202	4773830	CLAFUR4_04959	Chr4	4729515	4731143	CLAFUW4_04973	Chr4	4734401	4736029	CLAFUW7_04967	Chr4	4819663	4821291
N0.HOG0006757	I32		CLAFUR5_11933	Chr10	1135338	1137915	CLAFUR0_04964	Chr4	4774701	4777278	CLAFUR4_04960	Chr4	4732014	4734591	CLAFUW4_04974	Chr4	4736900	4739477	CLAFUW7_04968	Chr4	4822162	4824739
N0.HOG0006789	C01		CLAFUR5_11897	Chr10	976432	978098	CLAFUR0_05000	Chr4	4934518	4936184	CLAFUR4_04996	Chr4	4901900	4903566	CLAFUW4_05010	Chr4	4906786	4908452	CLAFUW7_05004	Chr4	4992048	4993714
N0.HOG0006807	S09		CLAFUR5_11879	Chr10	930710	932528	CLAFUR0_05018	Chr4	4980088	4981906	CLAFUR4_05014	Chr4	4947410	4949228	CLAFUW4_05028	Chr4	4952296	4954114	CLAFUW7_05022	Chr4	5037558	5039376
N0.HOG0006896	A01	Secreted	CLAFUR5_11777	Chr10	449307	450388	CLAFUR0_05120	Chr4	5455932	5457013	CLAFUR4_05115	Chr4	5401994	5403075	CLAFUW4_05129	Chr4	5400099	5401180	CLAFUW7_05124	Chr4	5513450	5514531
N0.HOG0006958	S08		CLAFUR5_11714	Chr10	102478	105300	CLAFUR0_05184	Chr4	5801029	5803851	CLAFUR4_05178	Chr4	5771961	5774783	CLAFUW4_05192	Chr4	5771395	5774217	CLAFUW7_05188	Chr4	5858539	5861361
N0.HOG0006975	M38		CLAFUR5_11694	Chr10	60814	63698	CLAFUR0_05204	Chr4	5842631	5845515	CLAFUR4_05198	Chr4	5813565	5816449	CLAFUW4_05212	Chr4	5812997	5815881	CLAFUW7_05208	Chr4	5900141	5903025
N0.HOG0006989	S10	Secreted	CLAFUR5_11678	Chr10	23320	25015	CLAFUR0_05220	Chr4	5881313	5883008	CLAFUR4_05214	Chr4	5852250	5853945	CLAFUW4_05228	Chr4	5851680	5853375	CLAFUW7_05224	Chr4	5938826	5940521
N0.HOG0006994	S33		CLAFUR5_11674	Chr10	12176	13267	CLAFUR0_05225	Chr4	5893061	5894152	CLAFUR4_05219	Chr4	5862417	5863508	CLAFUW4_05233	Chr4	5861847	5862938	CLAFUW7_05229	Chr4	5948993	5950084
N0.HOG0007005	S33		CLAFUR5_05393	Chr5	78783	80903	CLAFUR0_05246	Chr5	85589	87709	CLAFUR4_05240	Chr5	85551	87671	CLAFUW4_05246	Chr5	31884	34004	CLAFUW7_05245	Chr5	77923	80043
N0.HOG0007009	M48		CLAFUR5_05397	Chr5	86177	87298	CLAFUR0_05250	Chr5	92983	94104	CLAFUR4_05244	Chr5	92945	94066	CLAFUW4_05250	Chr5	39278	40399	CLAFUW7_05249	Chr5	85317	86438
N0.HOG0007023	C19		CLAFUR5_05413	Chr5	119496	128058	CLAFUR0_05266	Chr5	126302	134864	CLAFUR4_05259	Chr5	126285	134847	CLAFUW4_05265	Chr5	72618	81180	CLAFUW7_05264	Chr5	118657	127219
N0.HOG0007060	S26		CLAFUR5_05456	Chr5	243878	244622	CLAFUR0_05310	Chr5	250685	251429	CLAFUR4_05303	Chr5	250664	251408	CLAFUW4_05309	Chr5	196997	197741	CLAFUW7_05308	Chr5	243036	243780
N0.HOG0007073	S09	Secreted	CLAFUR5_05470	Chr5	456133	457792	CLAFUR0_05324	Chr5	462946	464605	CLAFUR4_05317	Chr5	441650	443309	CLAFUW4_05323	Chr5	387985	389644	CLAFUW7_05322	Chr5	434022	435681
N0.HOG0007246	C19		CLAFUR5_05656	Chr5	1098024	1105151	CLAFUR0_05517	Chr5	1112667	1119794	CLAFUR4_05509	Chr5	1111813	1118940	CLAFUW4_05515	Chr5	1044799	1051926	CLAFUW7_05513	Chr5	1103944	1111071
N0.HOG0007278	S12		CLAFUR5_05693	Chr5	1180587	1181900	CLAFUR0_05554	Chr5	1195230	1196543	CLAFUR4_05545	Chr5	1194373	1195686	CLAFUW4_05551	Chr5	1127359	1128672	CLAFUW7_05549	Chr5	1186504	1187817
N0.HOG0007294	S10	Secreted	CLAFUR5_05715	Chr5	1237368	1239649	CLAFUR0_05576	Chr5	1252011	1254292	CLAFUR4_05567	Chr5	1251151	1253432	CLAFUW4_05573	Chr5	1184137	1186418	CLAFUW7_05571	Chr5	1243282	1245563
N0.HOG0007307	S33		CLAFUR5_05730	Chr5	1275306	1276493	CLAFUR0_05591	Chr5	1289949	1291136	CLAFUR4_05582	Chr5	1289089	1290276	CLAFUW4_05588	Chr5	1222075	1223262	CLAFUW7_05586	Chr5	1281220	1282407
N0.HOG0007345	C26		CLAFUR5_05773	Chr5	1388347	1389120	CLAFUR0_05635	Chr5	1402966	1403739	CLAFUR4_05627	Chr5	1402108	1402881	CLAFUW4_05632	Chr5	1335094	1335867	CLAFUW7_05631	Chr5	1394245	1395018
N0.HOG0007384	M14	Secreted	CLAFUR5_05813	Chr5	1584691	1586445	CLAFUR0_05674	Chr5	1599310	1601064	CLAFUR4_05666	Chr5	1605281	1607035	CLAFUW4_05672	Chr5	1538264	1540018	CLAFUW7_05671	Chr5	1597415	1599169
N0.HOG0007404	A01		CLAFUR5_05837	Chr5	1760280	1762048	CLAFUR0_05699	Chr5	1774899	1776667	CLAFUR4_05689	Chr5	1770928	1772696	CLAFUW4_05695	Chr5	1703914	1705682	CLAFUW7_05693	Chr5	1763065	1764833
N0.HOG0007409	S09	Secreted	CLAFUR5_05842	Chr5	1770318	1772327	CLAFUR0_05704	Chr5	1784937	1786946	CLAFUR4_05694	Chr5	1780968	1782977	CLAFUW4_05700	Chr5	1713954	1715963	CLAFUW7_05698	Chr5	1773105	1775114
N0.HOG0007585	S09		CLAFUR5_06034	Chr5	2974265	2975440	CLAFUR0_05897	Chr5	2995083	2996258	CLAFUR4_05884	Chr5	3081513	3082688	CLAFUW4_05890	Chr5	3004455	3005630	CLAFUW7_05888	Chr5	3061221	3062396
N0.HOG0007599	C26		CLAFUR5_06048	Chr5	3036332	3038532	CLAFUR0_05911	Chr5	3057120	3059320	CLAFUR4_05898	Chr5	3134807	3137007	CLAFUW4_05904	Chr5	3057746	3059946	CLAFUW7_05902	Chr5	3114518	3116718
N0.HOG0007606	S09		CLAFUR5_06057	Chr5	3281219	3282504	CLAFUR0_05920	Chr5	3302007	3303292	CLAFUR4_05918	Chr5	3365240	3366525	CLAFUW4_05913	Chr5	3288179	3289464	CLAFUW7_05911	Chr5	3344951	3346236
N0.HOG0007652	C26		CLAFUR5_06107	Chr5	3389028	3390401	CLAFUR0_05970	Chr5	3409811	3411184	CLAFUR4_05968	Chr5	3475083	3476456	CLAFUW4_05963	Chr5	3398020	3399393	CLAFUW7_05961	Chr5	3454792	3456165
N0.HOG0007686	S33		CLAFUR5_06142	Chr5	3462722	3464299	CLAFUR0_06006	Chr5	3483505	3485082	CLAFUR4_06003	Chr5	3548791	3550368	CLAFUW4_05998	Chr5	3471728	3473305	CLAFUW7_05996	Chr5	3528500	3530077
N0.HOG0007697	S09	Secreted	CLAFUR5_06154	Chr5	3485534	3487448	CLAFUR0_06018	Chr5	3506317	3508231	CLAFUR4_06015	Chr5	3571603	3573519	CLAFUW4_06010	Chr5	3494540	3496456	CLAFUW7_06008	Chr5	3551312	3553228
N0.HOG0007710	M41		CLAFUR5_06167	Chr5	3516299	3518681	CLAFUR0_06031	Chr5	3537082	3539464	CLAFUR4_06028	Chr5	3602352	3604734	CLAFUW4_06023	Chr5	3525283	3527665	CLAFUW7_06021	Chr5	3582061	3584443
N0.HOG0007720	S09		CLAFUR5_06177	Chr5	3539535	3540773	CLAFUR0_06041	Chr5	3560318	3561556	CLAFUR4_06038	Chr5	3625595	3626833	CLAFUW4_06033	Chr5	3548522	3549760	CLAFUW7_06031	Chr5	3605303	3606541
N0.HOG0007831	M03		CLAFUR5_06298	Chr5	4312461	4315036	CLAFUR0_06161	Chr5	4317729	4320304	CLAFUR4_06157	Chr5	4396300	4398875	CLAFUW4_06154	Chr5	4321449	4324024	CLAFUW7_06150	Chr5	4376008	4378583
N0.HOG0007912	S08	Secreted	CLAFUR5_06383	Chr5	4612235	4614001	CLAFUR0_06247	Chr5	4551053	4552819	CLAFUR4_06243	Chr5	4629831	4631597	CLAFUW4_06240	Chr5	4621176	4622942	CLAFUW7_06236	Chr5	4609527	4611293
N0.HOG0008038	S33		CLAFUR5_06526	Chr5	5219814	5221423	CLAFUR0_06386	Chr5	5080441	5082050	CLAFUR4_06385	Chr5	5230776	5232385	CLAFUW4_06382	Chr5	5222431	5224040	CLAFUW7_06380	Chr5	5217067	5218676
N0.HOG0008084	S33		CLAFUR5_06576	Chr5	5472986	5474146	CLAFUR0_06437	Chr5	5317042	5318202	CLAFUR4_06436	Chr5	5466298	5467458	CLAFUW4_06433	Chr5	5474555	5475715	CLAFUW7_06432	Chr5	5520160	5521320
N0.HOG0008089	S59		CLAFUR5_06581	Chr5	5485146	5491638	CLAFUR0_06442	Chr5	5329202	5335693	CLAFUR4_06441	Chr5	5478458	5484954	CLAFUW4_06438	Chr5	5486715	5493210	CLAFUW7_06437	Chr5	5532320	5538814
N0.HOG0008167	C02		CLAFUR5_06673	Chr6	207017	209686	CLAFUR0_06529	Chr6	206375	209044	CLAFUR4_06533	Chr6	206316	208985	CLAFUW4_06525	Chr6	206340	209009	CLAFUW7_06524	Chr6	206382	209051
N0.HOG0008231	N09		CLAFUR5_06741	Chr6	522636	526358	CLAFUR0_06598	Chr6	509382	513104	CLAFUR4_06604	Chr6	515300	519022	CLAFUW4_06596	Chr6	515324	519046	CLAFUW7_06595	Chr6	515366	519088
N0.HOG0008275	C19		CLAFUR5_06802	Chr6	1005455	1009189	CLAFUR0_06660	Chr6	983616	987350	CLAFUR4_06666	Chr6	995963	999697	CLAFUW4_06658	Chr6	995987	999721	CLAFUW7_06657	Chr6	996029	999763
N0.HOG0008358	S10		CLAFUR5_06892	Chr6	1811957	1812774	CLAFUR0_06758	Chr6	1848616	1849433	CLAFUR4_06763	Chr6	1778504	1779321	CLAFUW4_06755	Chr6	1778529	1779346	CLAFUW7_06754	Chr6	1778572	1779389
N0.HOG0008359	S10		CLAFUR5_06893	Chr6	1812777	1813740	CLAFUR0_06759	Chr6	1849436	1850399	CLAFUR4_06764	Chr6	1779324	1780287	CLAFUW4_06756	Chr6	1779349	1780312	CLAFUW7_06755	Chr6	1779392	1780355
N0.HOG0008383	S09		CLAFUR5_06918	Chr6	1868384	1870196	CLAFUR0_06784	Chr6	1905043	1906855	CLAFUR4_06789	Chr6	1834933	1836745	CLAFUW4_06781	Chr6	1834959	1836771	CLAFUW7_06780	Chr6	1835000	1836812
N0.HOG0008403	M54		CLAFUR5_06941	Chr6	1911767	1913111	CLAFUR0_06807	Chr6	1948438	1949782	CLAFUR4_06812	Chr6	1878340	1879684	CLAFUW4_06804	Chr6	1878369	1879713	CLAFUW7_06803	Chr6	1878410	1879754
N0.HOG0008431	S09		CLAFUR5_06971	Chr6	2020348	2022419	CLAFUR0_06838	Chr6	2056994	2059065	CLAFUR4_06843	Chr6	1986904	1988975	CLAFUW4_06835	Chr6	1986932	1989003	CLAFUW7_06834	Chr6	1986973	1989044
N0.HOG0008477	M28		CLAFUR5_07022	Chr6	2132989	2134233	CLAFUR0_06889	Chr6	2169635	2170879	CLAFUR4_06892	Chr6	2099654	2100898	CLAFUW4_06884	Chr6	2099682	2100926	CLAFUW7_06883	Chr6	2099723	2100967
N0.HOG0008596	C78		CLAFUR5_07143	Chr6	2828505	2830176	CLAFUR0_07014	Chr6	2918149	2919820	CLAFUR4_07016	Chr6	2874100	2875771	CLAFUW4_07007	Chr6	2844238	2845909	CLAFUW7_07007	Chr6	2874169	2875840
N0.HOG0008640	M18		CLAFUR5_07190	Chr6	3081400	3083970	CLAFUR0_07060	Chr6	3163094	3165664	CLAFUR4_07062	Chr6	3127249	3129819	CLAFUW4_07053	Chr6	3103529	3106099	CLAFUW7_07053	Chr6	3127318	3129888
N0.HOG0008677	M16		CLAFUR5_07226	Chr6	3162610	3166087	CLAFUR0_07097	Chr6	3244308	3247785	CLAFUR4_07099	Chr6	3207401	3210878	CLAFUW4_07090	Chr6	3183681	3187158	CLAFUW7_07090	Chr6	3207472	3210949
N0.HOG0008726	S33		CLAFUR5_07274	Chr6	3466514	3467887	CLAFUR0_07147	Chr6	3538699	3540072	CLAFUR4_07149	Chr6	3541169	3542542	CLAFUW4_07140	Chr6	3517451	3518824	CLAFUW7_07141	Chr6	3511380	3512753
N0.HOG0008754	S33		CLAFUR5_07302	Chr6	3511052	3512406	CLAFUR0_07175	Chr6	3583242	3584596	CLAFUR4_07177	Chr6	3585688	3587042	CLAFUW4_07168	Chr6	3561970	3563324	CLAFUW7_07169	Chr6	3555918	3557272
N0.HOG0008854	S28		CLAFUR5_07407	Chr6	3866887	3868944	CLAFUR0_07282	Chr6	3942667	3944724	CLAFUR4_07284	Chr6	3967115	3969172	CLAFUW4_07276	Chr6	3943394	3945451	CLAFUW7_07278	Chr6	3911753	3913810
N0.HOG0008870	M19		CLAFUR5_07424	Chr6	3912506	3913579	CLAFUR0_07300	Chr6	3988286	3989359	CLAFUR4_07302	Chr6	4012723	4013796	CLAFUW4_07294	Chr6	3989002	3990075	CLAFUW7_07296	Chr6	3957372	3958445
N0.HOG0008871	C48		CLAFUR5_07425	Chr6	3913922	3918319	CLAFUR0_07301	Chr6	3989702	3994099	CLAFUR4_07303	Chr6	4014139	4018536	CLAFUW4_07295	Chr6	3990418	3994815	CLAFUW7_07297	Chr6	3958788	3963185
N0.HOG0008903	S33		CLAFUR5_07460	Chr6	4050300	4051469	CLAFUR0_07336	Chr6	4126084	4127253	CLAFUR4_07338	Chr6	4150619	4151788	CLAFUW4_07331	Chr6	4126894	4128063	CLAFUW7_07332	Chr6	4095171	4096340
N0.HOG0008923	T01		CLAFUR5_07482	Chr6	4105497	4106425	CLAFUR0_07357	Chr6	4181279	4182207	CLAFUR4_07360	Chr6	4205819	4206747	CLAFUW4_07353	Chr6	4182094	4183022	CLAFUW7_07354	Chr6	4150371	4151299
N0.HOG0008979	C115		CLAFUR5_07542	Chr6	4298543	4301464	CLAFUR0_07418	Chr6	4380894	4383815	CLAFUR4_07419	Chr6	4398354	4401275	CLAFUW4_07412	Chr6	4374631	4377552	CLAFUW7_07415	Chr6	4347853	4350774
N0.HOG0008999	M24		CLAFUR5_07563	Chr6	4355229	4357226	CLAFUR0_07439	Chr6	4437571	4439568	CLAFUR4_07440	Chr6	4455040	4457037	CLAFUW4_07433	Chr6	4431317	4433314	CLAFUW7_07436	Chr6	4404539	4406536
N0.HOG0009000	T05		CLAFUR5_07564	Chr6	4357649	4359184	CLAFUR0_07440	Chr6	4439991	4441526	CLAFUR4_07441	Chr6	4457460	4458995	CLAFUW4_07434	Chr6	4433737	4435272	CLAFUW7_07437	Chr6	4406959	4408494
N0.HOG0009081	S33		CLAFUR5_07653	Chr6	4645598	4646608	CLAFUR0_07528	Chr6	4716103	4717113	CLAFUR4_07529	Chr6	4737378	4738388	CLAFUW4_07523	Chr6	4713861	4714871	CLAFUW7_07525	Chr6	4694907	4695917
N0.HOG0009163	C56		CLAFUR5_07743	Chr6	4954337	4958422	CLAFUR0_07618	Chr6	5033424	5037509	CLAFUR4_07619	Chr6	5051797	5055882	CLAFUW4_07613	Chr6	5022604	5026689	CLAFUW7_07614	Chr6	5012218	5016303
N0.HOG0009172	S10	Secreted	CLAFUR5_09819	Chr7	88915	90819	CLAFUR0_10788	Chr7	89778	91682	CLAFUR4_10781	Chr7	89883	91787	CLAFUW4_10776	Chr7	89814	91718	CLAFUW7_10774	Chr7	95040	96944
N0.HOG0009206	S09		CLAFUR5_09861	Chr7	251311	255597	CLAFUR0_10829	Chr7	254226	258512	CLAFUR4_10822	Chr7	254323	258609	CLAFUW4_10817	Chr7	254254	258540	CLAFUW7_10815	Chr7	259479	263765
N0.HOG0009266	S08		CLAFUR5_09927	Chr7	511070	513909	CLAFUR0_10897	Chr7	511905	514744	CLAFUR4_10890	Chr7	512024	514863	CLAFUW4_10885	Chr7	511971	514810	CLAFUW7_10883	Chr7	517179	520018
N0.HOG0009279	S09		CLAFUR5_09941	Chr7	532339	533280	CLAFUR0_10911	Chr7	533174	534115	CLAFUR4_10904	Chr7	533293	534234	CLAFUW4_10899	Chr7	533240	534181	CLAFUW7_10897	Chr7	538448	539389
N0.HOG0009396	S08	Secreted	CLAFUR5_10064	Chr7	856385	857750	CLAFUR0_11033	Chr7	857159	858524	CLAFUR4_11027	Chr7	857278	858643	CLAFUW4_11022	Chr7	857225	858590	CLAFUW7_11019	Chr7	862433	863798
N0.HOG0009563	S09	Secreted	CLAFUR5_10251	Chr7	2107343	2109613	CLAFUR0_11218	Chr7	1970577	1972847	CLAFUR4_11213	Chr7	1964924	1967194	CLAFUW4_11208	Chr7	1970633	1972903	CLAFUW7_11204	Chr7	1975847	1978117
N0.HOG0009622	M14	Secreted	CLAFUR5_10317	Chr7	2528980	2530830	CLAFUR0_11285	Chr7	2456361	2458211	CLAFUR4_11280	Chr7	2450708	2452558	CLAFUW4_11274	Chr7	2448147	2449997	CLAFUW7_11270	Chr7	2453359	2455209
N0.HOG0009668	M38		CLAFUR5_10364	Chr7	2823542	2824846	CLAFUR0_11335	Chr7	2750916	2752220	CLAFUR4_11329	Chr7	2726094	2727398	CLAFUW4_11323	Chr7	2723244	2724548	CLAFUW7_11319	Chr7	2728456	2729760
N0.HOG0009688	S09		CLAFUR5_10385	Chr7	2897056	2898844	CLAFUR0_11356	Chr7	2824430	2826218	CLAFUR4_11350	Chr7	2799604	2801392	CLAFUW4_11344	Chr7	2796754	2798542	CLAFUW7_11340	Chr7	2801966	2803754
N0.HOG0009699	S09		CLAFUR5_10396	Chr7	2916201	2917679	CLAFUR0_11367	Chr7	2843575	2845053	CLAFUR4_11361	Chr7	2818749	2820227	CLAFUW4_11355	Chr7	2815899	2817377	CLAFUW7_11351	Chr7	2821111	2822589
N0.HOG0009822	C19		CLAFUR5_10536	Chr7	3541135	3543060	CLAFUR0_11506	Chr7	3459296	3461221	CLAFUR4_11498	Chr7	3445409	3447334	CLAFUW4_11492	Chr7	3442557	3444482	CLAFUW7_11497	Chr7	3512753	3514678
N0.HOG0009862	M28		CLAFUR5_10578	Chr7	3793606	3796338	CLAFUR0_11549	Chr7	3711795	3714527	CLAFUR4_11541	Chr7	3697937	3700669	CLAFUW4_11535	Chr7	3695056	3697788	CLAFUW7_11540	Chr7	3765252	3767984
N0.HOG0009888	S09		CLAFUR5_10611	Chr7	3866232	3867992	CLAFUR0_11582	Chr7	3784420	3786180	CLAFUR4_11573	Chr7	3770389	3772149	CLAFUW4_11568	Chr7	3767684	3769444	CLAFUW7_11572	Chr7	3837704	3839464
N0.HOG0009941	S26		CLAFUR5_10672	Chr7	4239173	4239763	CLAFUR0_11641	Chr7	4157359	4157949	CLAFUR4_11631	Chr7	4138756	4139346	CLAFUW4_11626	Chr7	4146403	4146993	CLAFUW7_11631	Chr7	4216415	4217005
N0.HOG0009968	M38		CLAFUR5_10701	Chr7	4379606	4381076	CLAFUR0_11670	Chr7	4297792	4299262	CLAFUR4_11660	Chr7	4279192	4280662	CLAFUW4_11655	Chr7	4286839	4288309	CLAFUW7_11660	Chr7	4356849	4358319
N0.HOG0009991	S09		CLAFUR5_10727	Chr7	4452120	4453772	CLAFUR0_11697	Chr7	4370306	4371958	CLAFUR4_11685	Chr7	4351710	4353362	CLAFUW4_11680	Chr7	4359357	4361009	CLAFUW7_11687	Chr7	4429363	4431015
N0.HOG0010045	S33		CLAFUR5_10783	Chr8	115526	116751	CLAFUR0_11757	Chr8	115597	116822	CLAFUR4_11744	Chr8	99021	100246	CLAFUW4_11739	Chr8	99043	100268	CLAFUW7_11746	Chr8	99098	100323
N0.HOG0010084	S16		CLAFUR5_10825	Chr8	380562	383378	CLAFUR0_11799	Chr8	380633	383449	CLAFUR4_11786	Chr8	364064	366880	CLAFUW4_11781	Chr8	370867	373683	CLAFUW7_11788	Chr8	364137	366953
N0.HOG0010093	T02		CLAFUR5_10833	Chr8	402512	404500	CLAFUR0_11808	Chr8	402583	404571	CLAFUR4_11795	Chr8	386014	388002	CLAFUW4_11790	Chr8	392817	394805	CLAFUW7_11797	Chr8	386087	388075
N0.HOG0010150	C48		CLAFUR5_10893	Chr8	530008	532671	CLAFUR0_11869	Chr8	528936	531599	CLAFUR4_11856	Chr8	512371	515034	CLAFUW4_11851	Chr8	519174	521837	CLAFUW7_11858	Chr8	512444	515107
N0.HOG0010229	A01	Secreted	CLAFUR5_10979	Chr8	1138302	1140050	CLAFUR0_11952	Chr8	1054354	1056102	CLAFUR4_11941	Chr8	1145023	1146771	CLAFUW4_11936	Chr8	1146133	1147881	CLAFUW7_11943	Chr8	1151663	1153411
N0.HOG0010250	M43		CLAFUR5_11001	Chr8	1181883	1182396	CLAFUR0_11975	Chr8	1097935	1098448	CLAFUR4_11964	Chr8	1188604	1189117	CLAFUW4_11959	Chr8	1189714	1190227	CLAFUW7_11966	Chr8	1195244	1195757
N0.HOG0010294	M03		CLAFUR5_11047	Chr8	1280711	1281360	CLAFUR0_12024	Chr8	1196474	1197123	CLAFUR4_12013	Chr8	1287364	1288013	CLAFUW4_12008	Chr8	1288474	1289123	CLAFUW7_12015	Chr8	1293783	1294432
N0.HOG0010295	M03		CLAFUR5_11048	Chr8	1281902	1282309	CLAFUR0_12025	Chr8	1197665	1198072	CLAFUR4_12014	Chr8	1288555	1288962	CLAFUW4_12009	Chr8	1289665	1290072	CLAFUW7_12016	Chr8	1294974	1295381
N0.HOG0010327	S09		CLAFUR5_11085	Chr8	1536056	1538321	CLAFUR0_12062	Chr8	1451822	1454087	CLAFUR4_12051	Chr8	1559885	1562150	CLAFUW4_12046	Chr8	1567810	1570075	CLAFUW7_12053	Chr8	1549128	1551393
N0.HOG0010665	C26		CLAFUR5_11435	Chr8	3191563	3193191	CLAFUR0_12423	Chr8	3103217	3104845	CLAFUR4_12412	Chr8	3109772	3111400	CLAFUW4_12407	Chr8	3225912	3227540	CLAFUW7_12414	Chr8	3215202	3216830
N0.HOG0010715	S09		CLAFUR5_11488	Chr8	3371273	3374124	CLAFUR0_12477	Chr8	3282927	3285778	CLAFUR4_12466	Chr8	3288374	3291225	CLAFUW4_12461	Chr8	3405621	3408472	CLAFUW7_12468	Chr8	3394912	3397763
N0.HOG0010737	C26		CLAFUR5_11513	Chr8	3499182	3502696	CLAFUR0_12503	Chr8	3410863	3414377	CLAFUR4_12492	Chr8	3416307	3419821	CLAFUW4_12487	Chr8	3533552	3537066	CLAFUW7_12494	Chr8	3522843	3526357
N0.HOG0010752	A01	Secreted	CLAFUR5_11529	Chr8	3569955	3571358	CLAFUR0_12519	Chr8	3481655	3483058	CLAFUR4_12508	Chr8	3487088	3488491	CLAFUW4_12503	Chr8	3604340	3605743	CLAFUW7_12510	Chr8	3593631	3595034
N0.HOG0010756	S09	Secreted	CLAFUR5_11533	Chr8	3576801	3578313	CLAFUR0_12523	Chr8	3488501	3490013	CLAFUR4_12512	Chr8	3493934	3495446	CLAFUW4_12507	Chr8	3611186	3612698	CLAFUW7_12514	Chr8	3600477	3601989
N0.HOG0010788	C26		CLAFUR5_11569	Chr8	3792320	3793240	CLAFUR0_12559	Chr8	3704192	3705112	CLAFUR4_12548	Chr8	3709625	3710545	CLAFUW4_12543	Chr8	3826878	3827798	CLAFUW7_12550	Chr8	3816169	3817089
N0.HOG0010991	T01		CLAFUR5_08914	Chr9	552347	553472	CLAFUR0_08805	Chr9	514628	515753	CLAFUR4_08813	Chr9	468497	469622	CLAFUW4_08807	Chr9	468497	469622	CLAFUW7_08808	Chr9	468480	469605
N0.HOG0011043	M24		CLAFUR5_08966	Chr9	674992	676384	CLAFUR0_08858	Chr9	637170	638562	CLAFUR4_08866	Chr9	591042	592434	CLAFUW4_08860	Chr9	591039	592431	CLAFUW7_08861	Chr9	591022	592414
N0.HOG0011049	A01		CLAFUR5_08972	Chr9	696364	697668	CLAFUR0_08864	Chr9	658542	659846	CLAFUR4_08872	Chr9	612130	613434	CLAFUW4_08866	Chr9	612411	613715	CLAFUW7_08867	Chr9	612394	613698
N0.HOG0011059	S33		CLAFUR5_08985	Chr9	759235	760053	CLAFUR0_08877	Chr9	721413	722231	CLAFUR4_08885	Chr9	675001	675819	CLAFUW4_08879	Chr9	675282	676100	CLAFUW7_08880	Chr9	675265	676083
N0.HOG0011265	S51	Secreted	CLAFUR5_09211	Chr9	1740060	1740941	CLAFUR0_09100	Chr9	1649887	1650768	CLAFUR4_09108	Chr9	1617390	1618271	CLAFUW4_09102	Chr9	1603752	1604633	CLAFUW7_09103	Chr9	1603735	1604616
N0.HOG0011315	S53	Secreted	CLAFUR5_09261	Chr9	1986821	1988675	CLAFUR0_09149	Chr9	1858798	1860652	CLAFUR4_09157	Chr9	1826301	1828155	CLAFUW4_09151	Chr9	1812663	1814517	CLAFUW7_09152	Chr9	1812645	1814499
N0.HOG0011459	S01		CLAFUR5_09420	Chr9	2637376	2640798	CLAFUR0_09318	Chr9	2581659	2585081	CLAFUR4_09326	Chr9	2549181	2552603	CLAFUW4_09320	Chr9	2535535	2538957	CLAFUW7_09321	Chr9	2535512	2538934
N0.HOG0011497	C26		CLAFUR5_09464	Chr9	3010899	3012605	CLAFUR0_09362	Chr9	2943251	2944957	CLAFUR4_09371	Chr9	2922228	2923934	CLAFUW4_09365	Chr9	2884789	2886495	CLAFUW7_09366	Chr9	2902261	2903967
N0.HOG0011527	C02		CLAFUR5_09500	Chr9	3093865	3096617	CLAFUR0_09398	Chr9	3026476	3029228	CLAFUR4_09407	Chr9	3005194	3007946	CLAFUW4_09401	Chr9	2967755	2970507	CLAFUW7_09402	Chr9	2985227	2987979
N0.HOG0011544	C19		CLAFUR5_09516	Chr9	3186496	3188889	CLAFUR0_09416	Chr9	3119106	3121499	CLAFUR4_09425	Chr9	3097825	3100218	CLAFUW4_09419	Chr9	3060386	3062779	CLAFUW7_09420	Chr9	3077858	3080251
N0.HOG0011655	S09		CLAFUR5_09630	Chr9	3435865	3437945	CLAFUR0_09532	Chr9	3368487	3370567	CLAFUR4_09541	Chr9	3347194	3349274	CLAFUW4_09535	Chr9	3309755	3311835	CLAFUW7_09536	Chr9	3327227	3329307
N0.HOG0011777	M38		CLAFUR5_09761	Chr9	3833505	3835073	CLAFUR0_09663	Chr9	3766234	3767802	CLAFUR4_09672	Chr9	3744842	3746410	CLAFUW4_09667	Chr9	3707393	3708961	CLAFUW7_09668	Chr9	3724869	3726437
N0.HOG0011783	S09	Secreted	CLAFUR5_09767	Chr9	3843734	3846217	CLAFUR0_09669	Chr9	3776463	3778946	CLAFUR4_09678	Chr9	3755071	3757554	CLAFUW4_09673	Chr9	3717622	3720105	CLAFUW7_09674	Chr9	3735098	3737581
N0.HOG0011872	M19		CLAFUR5_12467	Chr10	3882337	3883779	CLAFUR0_09768	Chr10	134015	135457	CLAFUR4_09775	Chr10	134007	135449	CLAFUW4_09770	Chr10	134005	135447	CLAFUW7_09773	Chr10	134013	135455
N0.HOG0011884	T01		CLAFUR5_12456	Chr10	3857139	3857890	CLAFUR0_09780	Chr10	159904	160655	CLAFUR4_09787	Chr10	159895	160646	CLAFUW4_09782	Chr10	159894	160645	CLAFUW7_09785	Chr10	159902	160653
N0.HOG0011885	S09		CLAFUR5_12455	Chr10	3855755	3856737	CLAFUR0_09781	Chr10	161057	162039	CLAFUR4_09788	Chr10	161048	162030	CLAFUW4_09783	Chr10	161047	162029	CLAFUW7_09786	Chr10	161055	162037
N0.HOG0011894	M18		CLAFUR5_12446	Chr10	3831534	3833296	CLAFUR0_09791	Chr10	184498	186260	CLAFUR4_09798	Chr10	184491	186253	CLAFUW4_09792	Chr10	184487	186249	CLAFUW7_09795	Chr10	184495	186257
N0.HOG0011932	C19		CLAFUR5_12408	Chr10	3681051	3682679	CLAFUR0_09831	Chr10	334950	336578	CLAFUR4_09838	Chr10	328376	330004	CLAFUW4_09832	Chr10	335095	336723	CLAFUW7_09835	Chr10	335088	336716
N0.HOG0011941	M16		CLAFUR5_12398	Chr10	3534681	3537875	CLAFUR0_09840	Chr10	479757	482951	CLAFUR4_09847	Chr10	467645	470839	CLAFUW4_09841	Chr10	482273	485467	CLAFUW7_09844	Chr10	479895	483089
N0.HOG0011953	T01		CLAFUR5_12386	Chr10	3472274	3473115	CLAFUR0_09852	Chr10	544517	545358	CLAFUR4_09859	Chr10	535045	535886	CLAFUW4_09853	Chr10	547033	547874	CLAFUW7_09856	Chr10	547295	548136
N0.HOG0012020	S09	Secreted	CLAFUR5_12319	Chr10	3323428	3325139	CLAFUR0_09923	Chr10	692493	694204	CLAFUR4_09928	Chr10	683065	684776	CLAFUW4_09924	Chr10	695009	696720	CLAFUW7_09925	Chr10	695315	697026
N0.HOG0012084	S12		CLAFUR5_12250	Chr10	3123027	3125026	CLAFUR0_09996	Chr10	892605	894604	CLAFUR4_09999	Chr10	889053	891052	CLAFUW4_09995	Chr10	900997	902996	CLAFUW7_09996	Chr10	901303	903302
N0.HOG0012099	S33		CLAFUR5_12232	Chr10	3086117	3087331	CLAFUR0_10014	Chr10	930300	931514	CLAFUR4_10016	Chr10	926726	927940	CLAFUW4_10012	Chr10	938670	939884	CLAFUW7_10013	Chr10	938976	940190
N0.HOG0012152	T01		CLAFUR5_12178	Chr10	2896401	2897111	CLAFUR0_10069	Chr10	1116134	1116844	CLAFUR4_10071	Chr10	1101355	1102065	CLAFUW4_10067	Chr10	1124499	1125209	CLAFUW7_10068	Chr10	1131101	1131811
N0.HOG0012189	T01		CLAFUR5_04719	Chr4	3509030	3509778	CLAFUR0_10108	Chr10	1726848	1727596	CLAFUR4_10110	Chr10	1712070	1712818	CLAFUW4_10106	Chr10	1735210	1735958	CLAFUW7_10107	Chr10	1741812	1742560
N0.HOG0012194	C48		CLAFUR5_04724	Chr4	3521732	3522631	CLAFUR0_10113	Chr10	1739839	1740738	CLAFUR4_10115	Chr10	1725061	1725960	CLAFUW4_10111	Chr10	1748201	1749100	CLAFUW7_10112	Chr10	1754803	1755702
N0.HOG0012324	T01		CLAFUR5_04869	Chr4	4237721	4238599	CLAFUR0_10256	Chr10	2449839	2450717	CLAFUR4_10258	Chr10	2441225	2442103	CLAFUW4_10254	Chr10	2479302	2480180	CLAFUW7_10254	Chr10	2472810	2473688
N0.HOG0012372	M16		CLAFUR5_04919	Chr4	4369674	4372984	CLAFUR0_10308	Chr10	2582971	2586281	CLAFUR4_10310	Chr10	2574354	2577664	CLAFUW4_10306	Chr10	2612432	2615742	CLAFUW7_10306	Chr10	2605940	2609250
N0.HOG0012392	M48		CLAFUR5_04939	Chr4	4457384	4458829	CLAFUR0_10328	Chr10	2677457	2678902	CLAFUR4_10330	Chr10	2668840	2670285	CLAFUW4_10326	Chr10	2706918	2708363	CLAFUW7_10326	Chr10	2700426	2701871
N0.HOG0012397	S33		CLAFUR5_04945	Chr4	4478381	4479391	CLAFUR0_10334	Chr10	2698454	2699464	CLAFUR4_10336	Chr10	2689837	2690847	CLAFUW4_10332	Chr10	2727915	2728925	CLAFUW7_10332	Chr10	2721423	2722433
N0.HOG0012427	C44		CLAFUR5_04980	Chr4	4635813	4638236	CLAFUR0_10370	Chr10	2855886	2858309	CLAFUR4_10369	Chr10	2908413	2910836	CLAFUW4_10365	Chr10	2931120	2933543	CLAFUW7_10365	Chr10	2924628	2927051
N0.HOG0012471	T01		CLAFUR5_05027	Chr4	4730024	4731020	CLAFUR0_10417	Chr10	2950097	2951093	CLAFUR4_10416	Chr10	3002636	3003632	CLAFUW4_10412	Chr10	3025343	3026339	CLAFUW7_10412	Chr10	3018851	3019847
N0.HOG0012474	S09		CLAFUR5_05030	Chr4	4736867	4737880	CLAFUR0_10420	Chr10	2956940	2957953	CLAFUR4_10419	Chr10	3009479	3010492	CLAFUW4_10415	Chr10	3032186	3033199	CLAFUW7_10415	Chr10	3025694	3026707
N0.HOG0012476	S09		CLAFUR5_05032	Chr4	4740212	4742606	CLAFUR0_10422	Chr10	2960285	2962679	CLAFUR4_10421	Chr10	3012824	3015218	CLAFUW4_10417	Chr10	3035531	3037925	CLAFUW7_10417	Chr10	3029039	3031433
N0.HOG0012498	M20	Secreted	CLAFUR5_05054	Chr4	4778796	4780090	CLAFUR0_10444	Chr10	2998869	3000163	CLAFUR4_10443	Chr10	3051408	3052702	CLAFUW4_10439	Chr10	3074115	3075409	CLAFUW7_10439	Chr10	3067623	3068917
N0.HOG0012574	S28	Secreted	CLAFUR5_05137	Chr4	5159723	5161393	CLAFUR0_10531	Chr10	3360296	3361966	CLAFUR4_10529	Chr10	3322550	3324220	CLAFUW4_10524	Chr10	3318822	3320492	CLAFUW7_10526	Chr10	3332107	3333777
N0.HOG0012747	S33		CLAFUR5_05325	Chr4	5988629	5989619	CLAFUR0_10722	Chr10	4200245	4201235	CLAFUR4_10715	Chr10	4095322	4096312	CLAFUW4_10710	Chr10	4091594	4092584	CLAFUW7_10712	Chr10	4110772	4111762
N0.HOG0012855	C85		CLAFUR5_12571	Chr11	181330	182400	CLAFUR0_12717	Chr11	176356	177426	CLAFUR4_12711	Chr11	181269	182339	CLAFUW4_12706	Chr11	181228	182298	CLAFUW7_12713	Chr11	181272	182342
N0.HOG0012890	S54		CLAFUR5_12611	Chr11	267271	268215	CLAFUR0_12756	Chr11	262303	263247	CLAFUR4_12749	Chr11	267216	268160	CLAFUW4_12745	Chr11	267175	268119	CLAFUW7_12752	Chr11	267215	268159
N0.HOG0012914	C12		CLAFUR5_12636	Chr11	326711	328459	CLAFUR0_12780	Chr11	321745	323493	CLAFUR4_12774	Chr11	326656	328404	CLAFUW4_12770	Chr11	326615	328363	CLAFUW7_12777	Chr11	326655	328403
N0.HOG0012943	M67		CLAFUR5_12668	Chr11	500016	501605	CLAFUR0_12810	Chr11	500947	502536	CLAFUR4_12804	Chr11	500954	502543	CLAFUW4_12800	Chr11	500913	502502	CLAFUW7_12808	Chr11	499960	501549
N0.HOG0012979	C19		CLAFUR5_12705	Chr11	575799	580085	CLAFUR0_12849	Chr11	576734	581020	CLAFUR4_12843	Chr11	576736	581022	CLAFUW4_12839	Chr11	576695	580981	CLAFUW7_12847	Chr11	575743	580029
N0.HOG0012987	C02		CLAFUR5_12713	Chr11	598475	601266	CLAFUR0_12857	Chr11	599410	602201	CLAFUR4_12851	Chr11	599409	602200	CLAFUW4_12847	Chr11	599368	602159	CLAFUW7_12855	Chr11	598419	601210
N0.HOG0013078	M03		CLAFUR5_12809	Chr11	1085034	1088060	CLAFUR0_12954	Chr11	1088800	1091826	CLAFUR4_12948	Chr11	1085523	1088549	CLAFUW4_12944	Chr11	1087855	1090881	CLAFUW7_12951	Chr11	1084553	1087579
N0.HOG0013084	S54		CLAFUR5_12816	Chr11	1099148	1100077	CLAFUR0_12960	Chr11	1103213	1104142	CLAFUR4_12955	Chr11	1099637	1100566	CLAFUW4_12951	Chr11	1101969	1102898	CLAFUW7_12958	Chr11	1098667	1099596
N0.HOG0013104	S33		CLAFUR5_12835	Chr11	1171065	1172507	CLAFUR0_12982	Chr11	1175123	1176565	CLAFUR4_12977	Chr11	1171557	1172999	CLAFUW4_12973	Chr11	1173889	1175331	CLAFUW7_12980	Chr11	1170587	1172029
N0.HOG0013117	C54		CLAFUR5_12848	Chr11	1196782	1198162	CLAFUR0_12995	Chr11	1200840	1202220	CLAFUR4_12990	Chr11	1197274	1198654	CLAFUW4_12986	Chr11	1199606	1200986	CLAFUW7_12993	Chr11	1196304	1197684
N0.HOG0013150	S14		CLAFUR5_12884	Chr11	1271976	1272862	CLAFUR0_13031	Chr11	1276006	1276892	CLAFUR4_13027	Chr11	1272468	1273354	CLAFUW4_13023	Chr11	1274800	1275686	CLAFUW7_13030	Chr11	1271498	1272384
N0.HOG0013235	S33	Secreted	CLAFUR5_12978	Chr11	1958990	1960755	CLAFUR0_13128	Chr11	1991197	1992962	CLAFUR4_13123	Chr11	1837295	1839060	CLAFUW4_13119	Chr11	1839651	1841416	CLAFUW7_13127	Chr11	1928733	1930498
N0.HOG0013261	T01		CLAFUR5_13004	Chr11	2025833	2026726	CLAFUR0_13155	Chr11	2058040	2058933	CLAFUR4_13151	Chr11	1904150	1905043	CLAFUW4_13146	Chr11	1906511	1907404	CLAFUW7_13154	Chr11	1995593	1996486
N0.HOG0013376	C14		CLAFUR5_13122	Chr11	2554518	2556372	CLAFUR0_13276	Chr11	2539634	2541488	CLAFUR4_13271	Chr11	2436674	2438528	CLAFUW4_13266	Chr11	2438122	2439976	CLAFUW7_13273	Chr11	2527204	2529058
N0.HOG0013441	S09		CLAFUR5_13197	Chr11	2748718	2749939	CLAFUR0_13352	Chr11	2733755	2734976	CLAFUR4_13346	Chr11	2630880	2632101	CLAFUW4_13342	Chr11	2632327	2633548	CLAFUW7_13349	Chr11	2721409	2722630
N0.HOG0013443	S09	Secreted	CLAFUR5_13199	Chr11	2752477	2754164	CLAFUR0_13354	Chr11	2737514	2739201	CLAFUR4_13348	Chr11	2634639	2636326	CLAFUW4_13344	Chr11	2636086	2637773	CLAFUW7_13351	Chr11	2725168	2726855
N0.HOG0013551	C26		CLAFUR5_13316	Chr11	3206432	3207321	CLAFUR0_13474	Chr11	3189103	3189992	CLAFUR4_13466	Chr11	3117406	3118295	CLAFUW4_13463	Chr11	3127450	3128339	CLAFUW7_13470	Chr11	3207936	3208825
N0.HOG0013556	M20		CLAFUR5_13323	Chr11	3218143	3219225	CLAFUR0_13481	Chr11	3200814	3201896	CLAFUR4_13473	Chr11	3129117	3130199	CLAFUW4_13470	Chr11	3139161	3140243	CLAFUW7_13477	Chr11	3219647	3220729
N0.HOG0013582	C19		CLAFUR5_13349	Chr11	3279144	3280824	CLAFUR0_13508	Chr11	3261806	3263486	CLAFUR4_13500	Chr11	3190110	3191790	CLAFUW4_13497	Chr11	3200159	3201839	CLAFUW7_13504	Chr11	3280640	3282320
N0.HOG0013593	S09	Secreted	CLAFUR5_13362	Chr11	3304210	3305861	CLAFUR0_13521	Chr11	3286874	3288525	CLAFUR4_13512	Chr11	3215177	3216828	CLAFUW4_13510	Chr11	3225230	3226881	CLAFUW7_13517	Chr11	3305708	3307359
N0.HOG0013676	C78		CLAFUR5_13454	Chr12	439102	440009	CLAFUR0_13610	Chr12	456572	457479	CLAFUR4_13605	Chr12	471850	472757	CLAFUW4_13602	Chr12	471880	472787	CLAFUW7_13610	Chr12	471889	472796
N0.HOG0013699	S10	Secreted	CLAFUR5_13481	Chr12	539931	541883	CLAFUR0_13636	Chr12	557405	559357	CLAFUR4_13632	Chr12	572683	574635	CLAFUW4_13629	Chr12	572713	574665	CLAFUW7_13637	Chr12	572722	574674
N0.HOG0013936	S33		CLAFUR5_13731	Chr12	1475330	1476561	CLAFUR0_13895	Chr12	1496825	1498056	CLAFUR4_13891	Chr12	1519704	1520935	CLAFUW4_13888	Chr12	1517162	1518393	CLAFUW7_13896	Chr12	1510382	1511613
N0.HOG0013942	S09	Secreted	CLAFUR5_13738	Chr12	1500145	1501326	CLAFUR0_13903	Chr12	1521640	1522821	CLAFUR4_13899	Chr12	1544519	1545700	CLAFUW4_13896	Chr12	1541977	1543158	CLAFUW7_13904	Chr12	1535197	1536378
N0.HOG0014023	C56		CLAFUR5_13820	Chr12	1685490	1686411	CLAFUR0_13989	Chr12	1713290	1714211	CLAFUR4_13985	Chr12	1736166	1737087	CLAFUW4_13982	Chr12	1733633	1734554	CLAFUW7_13990	Chr12	1720554	1721475
N0.HOG0014072	C44		CLAFUR5_13873	Chr12	1803294	1805336	CLAFUR0_14041	Chr12	1829808	1831850	CLAFUR4_14037	Chr12	1852542	1854584	CLAFUW4_14034	Chr12	1850009	1852051	CLAFUW7_14045	Chr12	1838358	1840400
N0.HOG0014100	C44		CLAFUR5_13900	Chr12	2060926	2062868	CLAFUR0_14069	Chr12	2087437	2089379	CLAFUR4_14065	Chr12	2136967	2138909	CLAFUW4_14062	Chr12	2153647	2155589	CLAFUW7_14073	Chr12	2101612	2103554
N0.HOG0014153	S09		CLAFUR5_13955	Chr12	2214148	2215203	CLAFUR0_14128	Chr12	2240659	2241714	CLAFUR4_14124	Chr12	2287835	2288890	CLAFUW4_14121	Chr12	2304515	2305570	CLAFUW7_14132	Chr12	2254834	2255889
N0.HOG0014184	M67		CLAFUR5_13989	Chr12	2304660	2305750	CLAFUR0_14162	Chr12	2331172	2332262	CLAFUR4_14158	Chr12	2377632	2378722	CLAFUW4_14155	Chr12	2394312	2395402	CLAFUW7_14166	Chr12	2344592	2345682
N0.HOG0014204	C45		CLAFUR5_14009	Chr12	2450052	2451159	CLAFUR0_14183	Chr12	2476589	2477696	CLAFUR4_14179	Chr12	2529291	2530398	CLAFUW4_14176	Chr12	2539156	2540263	CLAFUW7_14187	Chr12	2489436	2490543
N0.HOG0014275	S09		CLAFUR5_14088	Chr13	48840	49819	CLAFUR0_14261	Chr13	47688	48667	CLAFUR4_14257	Chr13	47645	48624	CLAFUW4_14255	Chr13	48900	49879	CLAFUW7_14265	Chr13	47675	48654
N0.HOG0014290	S53		CLAFUR5_14108	Chr13	124426	126213	CLAFUR0_14279	Chr13	184952	186739	CLAFUR4_14275	Chr13	184910	186697	CLAFUW4_14275	Chr13	130030	131817	CLAFUW7_14283	Chr13	191082	192869
N0.HOG0014363	S33		CLAFUR5_14188	Chr13	309623	311362	CLAFUR0_14358	Chr13	370031	371770	CLAFUR4_14355	Chr13	369983	371722	CLAFUW4_14357	Chr13	315226	316965	CLAFUW7_14363	Chr13	376155	377894
N0.HOG0014381	M20		CLAFUR5_14210	Chr13	362126	363433	CLAFUR0_14380	Chr13	422538	423845	CLAFUR4_14375	Chr13	423278	424585	CLAFUW4_14379	Chr13	367729	369036	CLAFUW7_14384	Chr13	429450	430757
N0.HOG0014385	S09		CLAFUR5_14214	Chr13	369216	369752	CLAFUR0_14384	Chr13	429631	430167	CLAFUR4_14379	Chr13	430368	430904	CLAFUW4_14383	Chr13	374819	375355	CLAFUW7_14388	Chr13	436540	437076
N0.HOG0014404	M24		CLAFUR5_14233	Chr13	415218	418301	CLAFUR0_14403	Chr13	475633	478716	CLAFUR4_14399	Chr13	476369	479452	CLAFUW4_14403	Chr13	420821	423904	CLAFUW7_14408	Chr13	482541	485624
N0.HOG0014409	C19		CLAFUR5_14241	Chr13	523139	526167	CLAFUR0_14408	Chr13	583191	586219	CLAFUR4_14404	Chr13	569901	572929	CLAFUW4_14408	Chr13	534046	537074	CLAFUW7_14413	Chr13	576073	579101
N0.HOG0014421	S09		CLAFUR5_14256	Chr13	584535	585742	CLAFUR0_14422	Chr13	644668	645875	CLAFUR4_14420	Chr13	646154	647361	CLAFUW4_14424	Chr13	595442	596649	CLAFUW7_14429	Chr13	652326	653533
N0.HOG0014599	S12		CLAFUR5_14452	Chr13	1152717	1154122	CLAFUR0_14617	Chr13	1219199	1220604	CLAFUR4_14617	Chr13	1233660	1235065	CLAFUW4_14623	Chr13	1194554	1195959	CLAFUW7_14626	Chr13	1234066	1235471
N0.HOG0014661	C65		CLAFUR5_14525	Chr13	1459082	1461334	CLAFUR0_14689	Chr13	1525567	1527819	CLAFUR4_14689	Chr13	1532157	1534409	CLAFUW4_14697	Chr13	1500921	1503173	CLAFUW7_14698	Chr13	1532564	1534816
N0.HOG0014678	S28		CLAFUR5_14542	Chr13	1683283	1685049	CLAFUR0_14707	Chr13	1713380	1715146	CLAFUR4_14707	Chr13	1754628	1756394	CLAFUW4_14715	Chr13	1725122	1726888	CLAFUW7_14716	Chr13	1755035	1756801
N0.HOG0014858	M80		CLAFUR5_13176	Chr11	2682455	2684089					CLAFUR4_13326	Chr11	2564616	2566250	CLAFUW4_13321	Chr11	2566064	2567698	CLAFUW7_13328	Chr11	2655146	2656780
N0.HOG0014874	A01	Secreted	CLAFUR5_03107	Chr2	3576883	3578130	CLAFUR0_03119	Chr2	3515635	3516881					CLAFUW4_03123	Chr2	3541563	3542810
N0.HOG0014895	I79	Secreted	CLAFUR5_12448	Chr10	3838366	3838653	CLAFUR0_09788	Chr10	179141	179428	CLAFUR4_09795	Chr10	179131	179421

## Sheet: Table S9
Table S9. Genes encoding cytochromes P450 in five Cladosporium fulvum genomes. The table shows the genes organized into hierarchical orthogroups HOGs) and their location in the C. fulvum genomes. These cytochrome P450s are classified based on homology searches (BLASTn 40% identity, 50% query coverage, e-value< 1E-10) against Dr. Nelson's database of curated fungal cytochrome P450s (https://drnels…
		Race 5				Race 0WU				Race 4				Race 2.4.5.9.11 IPO				Race 2.4.9.11
HOG ID	Classification	Gene	Chromo-some	Start	End	Gene	Chromo-some	Start	End	Gene	Chromo-some	Start	End	Gene	Chromo-some	Start	End	Gene	Chromo-some	Start	End
N0.HOG0000056	CYP5196	CLAFUR5_04660	Chr4	3193563	3195339	CLAFUR0_04690	Chr4	3097452	3099228	CLAFUR4_04686	Chr4	3066949	3068725	CLAFUW4_04700	Chr4	3071824	3073600	CLAFUW7_04694	Chr4	3160932	3162708
N0.HOG0000057	CYP5196	CLAFUR5_07322	Chr6	3560292	3561985	CLAFUR0_07193	Chr6	3632438	3634131	CLAFUR4_07196	Chr6	3634930	3636623	CLAFUW4_07188	Chr6	3611211	3612904	CLAFUW7_07189	Chr6	3605158	3606851
N0.HOG0000058	CYP5196	CLAFUR5_05599	Chr5	962644	964457	CLAFUR0_05458	Chr5	977000	979120	CLAFUR4_05450	Chr5	976423	978236	CLAFUW4_05456	Chr5	909358	911171	CLAFUW7_05454	Chr5	968571	970384
N0.HOG0000059	CYP5196	CLAFUR5_13277	Chr11	2998967	3000781	CLAFUR0_13434	Chr11	2985136	2986950	CLAFUR4_13426	Chr11	2918017	2919831	CLAFUW4_13423	Chr11	2919463	2921277	CLAFUW7_13430	Chr11	3008545	3010359
N0.HOG0000060	CYP5196	CLAFUR5_11600	Chr8	3943681	3944435	CLAFUR0_12591	Chr8	3860000	3861924	CLAFUR4_12580	Chr8	3860985	3861739	CLAFUW4_12575	Chr8	3978238	3978992	CLAFUW7_12582	Chr8	3972263	3973017
N0.HOG0000341	CYP62	CLAFUR5_07583	Chr6	4488826	4490516	CLAFUR0_07459	Chr6	4560000	4561044	CLAFUR4_07460	Chr6	4580650	4582340	CLAFUW4_07453	Chr6	4556927	4558617	CLAFUW7_07456	Chr6	4538136	4539826
N0.HOG0000342	CYP62	CLAFUR5_13303	Chr11	3183699	3185374	CLAFUR0_13460	Chr11	3170000	3168047	CLAFUR4_13452	Chr11	3094644	3096319	CLAFUW4_13449	Chr11	3104717	3106392	CLAFUW7_13456	Chr11	3185174	3186849
N0.HOG0000343	CYP62	CLAFUR5_05699	Chr5	1196849	1198431	CLAFUR0_05560	Chr5	1210000	1213074	CLAFUR4_05551	Chr5	1210635	1212217	CLAFUW4_05557	Chr5	1143621	1145203	CLAFUW7_05555	Chr5	1202766	1204348
N0.HOG0000401	CYP5195	CLAFUR5_12001	Chr10	1420055	1421740	CLAFUR0_04894	Chr4	4490906	4492591	CLAFUR4_04890	Chr4	4448189	4449874	CLAFUW4_04904	Chr4	4453093	4454778	CLAFUW7_04898	Chr4	4538355	4540040
N0.HOG0000402	CYP5195	CLAFUR5_09456	Chr9	2999187	3000546					CLAFUR4_09362	Chr9	2910516	2911875	CLAFUW4_09356	Chr9	2873077	2874436	CLAFUW7_09357	Chr9	2890549	2891908
N0.HOG0000403	CYP5195	CLAFUR5_04076	Chr4	908402	910091	CLAFUR0_04101	Chr4	890079	891768	CLAFUR4_04100	Chr4	899307	900996	CLAFUW4_04114	Chr4	904138	905827	CLAFUW7_04103	Chr4	899363	901052
N0.HOG0000439	CYP620	CLAFUR5_00185	Chr1	594980	596872	CLAFUR0_00185	Chr1	591000	592775	CLAFUR4_00185	Chr1	593562	595454	CLAFUW4_00185	Chr1	593638	595530	CLAFUW7_00187	Chr1	594651	596543
N0.HOG0000440	CYP620	CLAFUR5_08332	Chr3	3571793	3573681	CLAFUR0_08220	Chr3	3570000	3570781	CLAFUR4_08225	Chr3	3662871	3664759	CLAFUW4_08220	Chr3	3655751	3657639	CLAFUW7_08220	Chr3	3676254	3678142
N0.HOG0000519	CYP65	CLAFUR5_10773	Chr8	87050	88573	CLAFUR0_11747	Chr8	87121	88644	CLAFUR4_11734	Chr8	70441	71964	CLAFUW4_11729	Chr8	70463	71986	CLAFUW7_11737	Chr8	70519	72042
N0.HOG0000520	CYP65	CLAFUR5_01514	Chr1	7813414	7815258	CLAFUR0_01514	Chr1	7760000	7761060	CLAFUR4_01513	Chr1	7683694	7685538	CLAFUW4_01512	Chr1	7592238	7594082	CLAFUW7_01517	Chr1	7723671	7725515
N0.HOG0000579	CYP60	CLAFUR5_14302	Chr13	680523	682224	CLAFUR0_14467	Chr13	741000	742354	CLAFUR4_14465	Chr13	742144	743845	CLAFUW4_14470	Chr13	698220	699921	CLAFUW7_14474	Chr13	748316	750017
N0.HOG0000580	CYP60	CLAFUR5_02298	Chr1	11284736	11286325	CLAFUR0_02308	Chr1	11200000	11214872	CLAFUR4_02304	Chr1	11135525	11137114	CLAFUW4_02309	Chr1	11168266	11169855	CLAFUW7_02309	Chr1	11295800	11297389
N0.HOG0000647	CYP548	CLAFUR5_03167	Chr2	3885643	3887492	CLAFUR0_03176	Chr2	3817400	3819249	CLAFUR4_03172	Chr2	3866092	3867941	CLAFUW4_03183	Chr2	3850318	3852167	CLAFUW7_03176	Chr2	3860606	3862455
N0.HOG0000648	CYP548	CLAFUR5_14118	Chr13	146375	147925	CLAFUR0_14289	Chr13	207000	208451	CLAFUR4_14285	Chr13	206859	208409	CLAFUW4_14285	Chr13	151979	153529	CLAFUW7_14293	Chr13	213031	214581
N0.HOG0000723	CYP5095	CLAFUR5_07910	Chr3	484449	486072	CLAFUR0_07787	Chr3	482135	483758	CLAFUR4_07790	Chr3	574287	575910	CLAFUW4_07785	Chr3	568549	570172	CLAFUW7_07786	Chr3	585839	587462
N0.HOG0000724	CYP5095	CLAFUR5_12262	Chr10	3194031	3194943	CLAFUR0_09982	Chr10	822688	823600	CLAFUR4_09985	Chr10	819136	820048	CLAFUW4_09981	Chr10	831080	831992	CLAFUW7_09982	Chr10	831386	832298
N0.HOG0000893	CYP598	CLAFUR5_05648	Chr5	1081070	1082905	CLAFUR0_05509	Chr5	1100000	1097548	CLAFUR4_05501	Chr5	1094859	1096694	CLAFUW4_05507	Chr5	1027845	1029680	CLAFUW7_05505	Chr5	1086990	1088825
N0.HOG0000894	CYP598	CLAFUR5_05767	Chr5	1372885	1374149	CLAFUR0_05629	Chr5	1390000	1388768	CLAFUR4_05621	Chr5	1386646	1387910	CLAFUW4_05626	Chr5	1319632	1320896	CLAFUW7_05625	Chr5	1378783	1380047
N0.HOG0001047	CYP5134	CLAFUR5_09277	Chr9	2175246	2178680	CLAFUR0_09175	Chr9	2078356	2081838	CLAFUR4_09183	Chr9	2045859	2049335	CLAFUW4_09177	Chr9	2032221	2035697	CLAFUW7_09178	Chr9	2032199	2035675
N0.HOG0001048	CYP5134	CLAFUR5_14385	Chr13	985040	987024	CLAFUR0_14549	Chr13	1050000	1053271	CLAFUR4_14549	Chr13	1058959	1060943	CLAFUW4_14555	Chr13	1020068	1022052	CLAFUW7_14558	Chr13	1059362	1061346
N0.HOG0001240		CLAFUR5_00037	Chr1	162192	168155	CLAFUR0_00037	Chr1	159000	164491	CLAFUR4_00038	Chr1	162254	168217	CLAFUW4_00038	Chr1	162273	168236	CLAFUW7_00038	Chr1	162293	168256
N0.HOG0001341	CYP5080	CLAFUR5_00147	Chr1	418640	420243	CLAFUR0_00147	Chr1	415000	416557	CLAFUR4_00149	Chr1	418645	420248	CLAFUW4_00149	Chr1	418718	420321	CLAFUW7_00149	Chr1	418722	420325
N0.HOG0001354		CLAFUR5_00163	Chr1	475154	476475	CLAFUR0_00163	Chr1	471468	472789	CLAFUR4_00165	Chr1	474464	475785	CLAFUW4_00165	Chr1	474537	475858	CLAFUW7_00165	Chr1	475236	476557
N0.HOG0001652	CYP596	CLAFUR5_00483	Chr1	2033968	2034599	CLAFUR0_00484	Chr1	1972818	1973449	CLAFUR4_00483	Chr1	1998947	1999578	CLAFUW4_00483	Chr1	1992923	1993554	CLAFUW7_00487	Chr1	2027740	2028371
N0.HOG0001818	CYP617	CLAFUR5_00658	Chr1	3195294	3197063	CLAFUR0_00661	Chr1	3146322	3148091	CLAFUR4_00660	Chr1	3106119	3107888	CLAFUW4_00659	Chr1	3008690	3010459	CLAFUW7_00664	Chr1	3134914	3136683
N0.HOG0002064		CLAFUR5_00921	Chr1	4779112	4780592	CLAFUR0_00917	Chr1	4730000	4731597	CLAFUR4_00917	Chr1	4642660	4644140	CLAFUW4_00916	Chr1	4545102	4546582	CLAFUW7_00900	Chr1	4365502	4366982
N0.HOG0002081	CYP52	CLAFUR5_00940	Chr1	4856357	4857913	CLAFUR0_00936	Chr1	4807363	4808919	CLAFUR4_00935	Chr1	4719907	4721463	CLAFUW4_00934	Chr1	4624721	4626277	CLAFUW7_00882	Chr1	4288179	4289735
N0.HOG0002113	CYP504	CLAFUR5_00972	Chr1	5078325	5080046	CLAFUR0_00968	Chr1	5029331	5031052	CLAFUR4_00967	Chr1	4951132	4952853	CLAFUW4_00966	Chr1	4855946	4857667	CLAFUW7_00850	Chr1	4056789	4058510
N0.HOG0002636	CYP505	CLAFUR5_01525	Chr1	7838158	7841552	CLAFUR0_01525	Chr1	7780000	7787354	CLAFUR4_01524	Chr1	7708438	7711832	CLAFUW4_01523	Chr1	7616982	7620376	CLAFUW7_01528	Chr1	7748415	7751809
N0.HOG0002725	CYP504	CLAFUR5_01627	Chr1	8300876	8302543	CLAFUR0_01627	Chr1	8246126	8247793	CLAFUR4_01626	Chr1	8171183	8172850	CLAFUW4_01628	Chr1	8185298	8186965	CLAFUW7_01630	Chr1	8211175	8212842
N0.HOG0002793	CYP543	CLAFUR5_01698	Chr1	8450477	8450983	CLAFUR0_01700	Chr1	8395741	8396247	CLAFUR4_01699	Chr1	8320787	8321293	CLAFUW4_01701	Chr1	8334901	8335407	CLAFUW7_01703	Chr1	8360775	8361281
N0.HOG0002794	CYP543	CLAFUR5_01699	Chr1	8451213	8451764	CLAFUR0_01701	Chr1	8396477	8397028	CLAFUR4_01700	Chr1	8321523	8322074	CLAFUW4_01702	Chr1	8335637	8336188	CLAFUW7_01704	Chr1	8361511	8362062
N0.HOG0002833	CYP619	CLAFUR5_01740	Chr1	8863471	8864048	CLAFUR0_01743	Chr1	8760000	8765004	CLAFUR4_01742	Chr1	8728009	8728586	CLAFUW4_01744	Chr1	8742121	8742698	CLAFUW7_01746	Chr1	8767997	8768574
N0.HOG0002834	CYP619	CLAFUR5_01741	Chr1	8864049	8865382	CLAFUR0_01744	Chr1	8770000	8766338	CLAFUR4_01743	Chr1	8728587	8729920	CLAFUW4_01745	Chr1	8742699	8744032	CLAFUW7_01747	Chr1	8768575	8769908
N0.HOG0002844	CYP545	CLAFUR5_01752	Chr1	8889209	8890990	CLAFUR0_01756	Chr1	8790000	8792389	CLAFUR4_01754	Chr1	8753747	8755528	CLAFUW4_01756	Chr1	8767859	8769640	CLAFUW7_01758	Chr1	8793735	8795516
N0.HOG0002951	CYP65	CLAFUR5_01868	Chr1	9309855	9311591	CLAFUR0_01871	Chr1	9240000	9244445	CLAFUR4_01869	Chr1	9200804	9202540	CLAFUW4_01874	Chr1	9188497	9190233	CLAFUW7_01873	Chr1	9245809	9247545
N0.HOG0002968	CYP532	CLAFUR5_01885	Chr1	9341741	9343744	CLAFUR0_01888	Chr1	9274609	9276612	CLAFUR4_01886	Chr1	9232736	9234739	CLAFUW4_01891	Chr1	9220383	9222386	CLAFUW7_01890	Chr1	9277721	9279724
N0.HOG0003005		CLAFUR5_01922	Chr1	9418059	9421071	CLAFUR0_01925	Chr1	9350927	9353939	CLAFUR4_01923	Chr1	9309063	9312075	CLAFUW4_01928	Chr1	9296698	9299710	CLAFUW7_01927	Chr1	9354048	9357060
N0.HOG0003020	CYP536	CLAFUR5_01938	Chr1	9486098	9487772	CLAFUR0_01941	Chr1	9425933	9427607	CLAFUR4_01939	Chr1	9377102	9378776	CLAFUW4_01944	Chr1	9364737	9366411	CLAFUW7_01943	Chr1	9422087	9423761
N0.HOG0003190	CYP6004	CLAFUR5_02117	Chr1	10488690	10492063	CLAFUR0_02123	Chr1	10428526	10431899	CLAFUR4_02120	Chr1	10379703	10383076	CLAFUW4_02124	Chr1	10367339	10370712	CLAFUW7_02124	Chr1	10540130	10543503
N0.HOG0003215	CYP584	CLAFUR5_02141	Chr1	10546357	10547952	CLAFUR0_02149	Chr1	10486208	10487803	CLAFUR4_02146	Chr1	10437403	10438998	CLAFUW4_02150	Chr1	10425039	10426634	CLAFUW7_02150	Chr1	10597827	10599422
N0.HOG0003286	CYP6001	CLAFUR5_02218	Chr1	10873182	10876774	CLAFUR0_02226	Chr1	10803893	10807485	CLAFUR4_02223	Chr1	10719120	10722712	CLAFUW4_02228	Chr1	10751861	10755453	CLAFUW7_02228	Chr1	10885689	10889281
N0.HOG0003443	CYP61	CLAFUR5_02386	Chr2	230240	231965	CLAFUR0_02397	Chr2	233275	235000	CLAFUR4_02393	Chr2	233237	234962	CLAFUW4_02398	Chr2	233245	234970	CLAFUW7_02398	Chr2	233241	234966
N0.HOG0003766		CLAFUR5_02730	Chr2	1590931	1592834	CLAFUR0_02740	Chr2	1649294	1651197	CLAFUR4_02738	Chr2	1602479	1604382	CLAFUW4_02743	Chr2	1585750	1587653	CLAFUW7_02742	Chr2	1596993	1598896
N0.HOG0004144	CYP677	CLAFUR5_03145	Chr2	3670198	3671772	CLAFUR0_03155	Chr2	3604387	3605961	CLAFUR4_03150	Chr2	3657331	3658905	CLAFUW4_03161	Chr2	3634870	3636444	CLAFUW7_03154	Chr2	3651852	3653426
N0.HOG0004380	CYP5093	CLAFUR5_03399	Chr2	5209502	5210353	CLAFUR0_03413	Chr2	5034484	5035335	CLAFUR4_03408	Chr2	5121545	5122396	CLAFUW4_03419	Chr2	5074040	5074891	CLAFUW7_03411	Chr2	5109019	5109870
N0.HOG0004416	CYP5105	CLAFUR5_03435	Chr2	5511569	5512864	CLAFUR0_03450	Chr2	5352938	5354233	CLAFUR4_03445	Chr2	5442173	5443468	CLAFUW4_03456	Chr2	5396829	5398124	CLAFUW7_03448	Chr2	5429647	5430942
N0.HOG0004532	CYP5304	CLAFUR5_03557	Chr2	5817554	5819410	CLAFUR0_03571	Chr2	5660000	5662801	CLAFUR4_03566	Chr2	5747325	5749181	CLAFUW4_03577	Chr2	5701965	5703821	CLAFUW7_03569	Chr2	5734783	5736639
N0.HOG0004794	CYP682	CLAFUR5_03832	Chr2	6770235	6771990	CLAFUR0_03847	Chr2	6704849	6706604	CLAFUR4_03848	Chr2	6873297	6875052	CLAFUW4_03860	Chr2	6817593	6819348	CLAFUW7_03852	Chr2	6857105	6858860
N0.HOG0004877		CLAFUR5_07782	Chr3	100919	101763	CLAFUR0_07658	Chr3	101000	101835	CLAFUR4_07658	Chr3	202298	203142	CLAFUW4_07653	Chr3	196538	197382	CLAFUW7_07654	Chr3	202346	203190
N0.HOG0004935	CYP5200	CLAFUR5_07843	Chr3	292397	293143	CLAFUR0_07718	Chr3	290085	290831	CLAFUR4_07720	Chr3	382224	382970	CLAFUW4_07715	Chr3	376488	377234	CLAFUW7_07716	Chr3	393777	394523
N0.HOG0005104	CYP5039	CLAFUR5_08031	Chr3	1337059	1338647	CLAFUR0_07908	Chr3	1335694	1337282	CLAFUR4_07911	Chr3	1426020	1427608	CLAFUW4_07906	Chr3	1423673	1425261	CLAFUW7_07907	Chr3	1439394	1440982
N0.HOG0005313	CYP5070	CLAFUR5_08246	Chr3	3070542	3071882	CLAFUR0_08132	Chr3	3070000	3068978	CLAFUR4_08137	Chr3	3161598	3162938	CLAFUW4_08132	Chr3	3154475	3155815	CLAFUW7_08132	Chr3	3174972	3176312
N0.HOG0005650	CYP5260	CLAFUR5_08613	Chr3	5469247	5470469	CLAFUR0_08511	Chr3	5471876	5473098	CLAFUR4_08516	Chr3	5569577	5570799	CLAFUW4_08511	Chr3	5543879	5545101	CLAFUW7_08511	Chr3	5576185	5577407
N0.HOG0005784	CYP59	CLAFUR5_08756	Chr3	6123492	6125612	CLAFUR0_08655	Chr3	6090000	6092103	CLAFUR4_08659	Chr3	6231276	6233396	CLAFUW4_08657	Chr3	6186685	6188805	CLAFUW7_08654	Chr3	6221074	6223194
N0.HOG0005845	CYP548	CLAFUR5_03921	Chr4	264289	265999	CLAFUR0_03943	Chr4	263000	264955	CLAFUR4_03942	Chr4	264292	266002	CLAFUW4_03956	Chr4	271194	272904	CLAFUW7_03945	Chr4	264345	266055
N0.HOG0006171	CYP530	CLAFUR5_04292	Chr4	1467075	1468774	CLAFUR0_04316	Chr4	1438483	1440182	CLAFUR4_04314	Chr4	1438281	1439980	CLAFUW4_04328	Chr4	1443157	1444856	CLAFUW7_04317	Chr4	1438369	1440068
N0.HOG0006283	CYP5042	CLAFUR5_04412	Chr4	1878193	1879449	CLAFUR0_04437	Chr4	1844764	1846020	CLAFUR4_04434	Chr4	1849179	1850435	CLAFUW4_04448	Chr4	1854055	1855311	CLAFUW7_04439	Chr4	1849488	1850744
N0.HOG0006328	CYP5306	CLAFUR5_20181	Chr4	2248920	2250227	CLAFUR0_04485	Chr4	2171093	2172400	CLAFUR4_04482	Chr4	2149216	2150523	CLAFUW4_04496	Chr4	2154092	2155399	CLAFUW7_04488	Chr4	2220214	2221521
N0.HOG0006540	CYP5188	CLAFUR5_04688	Chr4	3307544	3308505	CLAFUR0_04719	Chr4	3220000	3224789	CLAFUR4_04715	Chr4	3174636	3175597	CLAFUW4_04729	Chr4	3179511	3180472	CLAFUW7_04723	Chr4	3274916	3275877
N0.HOG0006872	CYP505	CLAFUR5_11806	Chr10	739850	743264	CLAFUR0_05091	Chr4	5169352	5172766	CLAFUR4_05087	Chr4	5137025	5140439	CLAFUW4_05101	Chr4	5141910	5145324	CLAFUW7_05095	Chr4	5226870	5230284
N0.HOG0006873	CYP56	CLAFUR5_11803	Chr10	675438	675994	CLAFUR0_05094	Chr4	5240000	5237178	CLAFUR4_05089	Chr4	5188980	5189536	CLAFUW4_05103	Chr4	5187085	5187641	CLAFUW7_05098	Chr4	5294140	5294696
N0.HOG0006874	CYP56	CLAFUR5_11802	Chr10	674311	675311	CLAFUR0_05095	Chr4	5237305	5238305	CLAFUR4_05090	Chr4	5189663	5190663	CLAFUW4_05104	Chr4	5187768	5188768	CLAFUW7_05099	Chr4	5294823	5295823
N0.HOG0006966	CYP584	CLAFUR5_11704	Chr10	77792	79354	CLAFUR0_05194	Chr4	5830000	5828537	CLAFUR4_05188	Chr4	5797909	5799471	CLAFUW4_05202	Chr4	5797341	5798903	CLAFUW7_05198	Chr4	5884485	5886047
N0.HOG0007172	CYP570	CLAFUR5_05573	Chr5	801974	803868	CLAFUR0_05430	Chr5	809000	810683	CLAFUR4_05422	Chr5	808938	810832	CLAFUW4_05428	Chr5	748689	750583	CLAFUW7_05426	Chr5	807902	809796
N0.HOG0007243	CYP578	CLAFUR5_05653	Chr5	1088595	1090220	CLAFUR0_05514	Chr5	1103238	1104863	CLAFUR4_05506	Chr5	1102384	1104009	CLAFUW4_05512	Chr5	1035370	1036995	CLAFUW7_05510	Chr5	1094515	1096140
N0.HOG0007301	CYP572	CLAFUR5_05724	Chr5	1260828	1262519	CLAFUR0_05585	Chr5	1275471	1277162	CLAFUR4_05576	Chr5	1274611	1276302	CLAFUW4_05582	Chr5	1207597	1209288	CLAFUW7_05580	Chr5	1266742	1268433
N0.HOG0007327		CLAFUR5_05751	Chr5	1337428	1338796	CLAFUR0_05613	Chr5	1352047	1353415	CLAFUR4_05605	Chr5	1351189	1352557	CLAFUW4_05610	Chr5	1284175	1285543	CLAFUW7_05609	Chr5	1343326	1344694
N0.HOG0007631	CYP563	CLAFUR5_06083	Chr5	3339056	3340751	CLAFUR0_05946	Chr5	3359844	3361539	CLAFUR4_05944	Chr5	3425109	3426804	CLAFUW4_05939	Chr5	3348048	3349743	CLAFUW7_05937	Chr5	3404820	3406515
N0.HOG0007659	CYP504	CLAFUR5_06115	Chr5	3405926	3406532	CLAFUR0_05979	Chr5	3426709	3427315	CLAFUR4_05976	Chr5	3491995	3492601	CLAFUW4_05971	Chr5	3414932	3415538	CLAFUW7_05969	Chr5	3471704	3472310
N0.HOG0007769	CYP62	CLAFUR5_06230	Chr5	3748874	3750475	CLAFUR0_06094	Chr5	3769657	3771258	CLAFUR4_06090	Chr5	3848232	3849833	CLAFUW4_06086	Chr5	3757861	3759462	CLAFUW7_06083	Chr5	3827940	3829541
N0.HOG0007915	CYP5197	CLAFUR5_06387	Chr5	4632200	4633807	CLAFUR0_06251	Chr5	4570000	4572618	CLAFUR4_06247	Chr5	4649754	4651361	CLAFUW4_06244	Chr5	4641127	4642734	CLAFUW7_06240	Chr5	4629450	4631057
N0.HOG0008173	CYP5192	CLAFUR5_06681	Chr6	226712	228539	CLAFUR0_06537	Chr6	226070	227897	CLAFUR4_06541	Chr6	226011	227838	CLAFUW4_06533	Chr6	226035	227862	CLAFUW7_06532	Chr6	226077	227904
N0.HOG0008250		CLAFUR5_06773	Chr6	586383	588206	CLAFUR0_06630	Chr6	573000	574959	CLAFUR4_06636	Chr6	579047	580870	CLAFUW4_06628	Chr6	579071	580897	CLAFUW7_06627	Chr6	579113	580939
N0.HOG0008279	CYP504	CLAFUR5_06806	Chr6	1205119	1205985	CLAFUR0_06664	Chr6	1183280	1184146	CLAFUR4_06670	Chr6	1195626	1196492	CLAFUW4_06662	Chr6	1195650	1196516	CLAFUW7_06661	Chr6	1195692	1196558
N0.HOG0008309	CYP630	CLAFUR5_06840	Chr6	1273950	1275496	CLAFUR0_06699	Chr6	1252111	1253657	CLAFUR4_06705	Chr6	1264457	1266003	CLAFUW4_06697	Chr6	1264481	1266027	CLAFUW7_06696	Chr6	1264523	1266069
N0.HOG0008326	CYP5301	CLAFUR5_06858	Chr6	1480666	1482254	CLAFUR0_06718	Chr6	1460000	1460436	CLAFUR4_06724	Chr6	1471172	1472760	CLAFUW4_06716	Chr6	1471196	1472784	CLAFUW7_06715	Chr6	1471238	1472826
N0.HOG0008367		CLAFUR5_06902	Chr6	1837849	1840311	CLAFUR0_06768	Chr6	1874508	1876970	CLAFUR4_06773	Chr6	1804396	1806858	CLAFUW4_06765	Chr6	1804421	1806883	CLAFUW7_06764	Chr6	1804464	1806926
N0.HOG0008527	CYP53	CLAFUR5_07071	Chr6	2523584	2524972	CLAFUR0_06941	Chr6	2560000	2558595	CLAFUR4_06943	Chr6	2487686	2489074	CLAFUW4_06934	Chr6	2457824	2459212	CLAFUW7_06934	Chr6	2487755	2489143
N0.HOG0008528	CYP543	CLAFUR5_07072	Chr6	2526157	2528061	CLAFUR0_06942	Chr6	2559780	2561684	CLAFUR4_06944	Chr6	2490259	2492163	CLAFUW4_06935	Chr6	2460397	2462301	CLAFUW7_06935	Chr6	2490328	2492232
N0.HOG0008560	CYP682	CLAFUR5_07105	Chr6	2655683	2656288	CLAFUR0_06976	Chr6	2690000	2689901	CLAFUR4_06978	Chr6	2617322	2617927	CLAFUW4_06969	Chr6	2587460	2588065	CLAFUW7_06969	Chr6	2617391	2617996
N0.HOG0008604	CYP684	CLAFUR5_07151	Chr6	2846351	2847995	CLAFUR0_07022	Chr6	2935996	2937640	CLAFUR4_07024	Chr6	2891947	2893591	CLAFUW4_07015	Chr6	2862085	2863729	CLAFUW7_07015	Chr6	2892016	2893660
N0.HOG0008764		CLAFUR5_07314	Chr6	3544871	3546533	CLAFUR0_07186	Chr6	3620000	3618705	CLAFUR4_07188	Chr6	3619509	3621171	CLAFUW4_07180	Chr6	3595790	3597452	CLAFUW7_07181	Chr6	3589737	3591399
N0.HOG0008778		CLAFUR5_07330	Chr6	3577772	3579130	CLAFUR0_07201	Chr6	3647630	3648988	CLAFUR4_07204	Chr6	3652410	3653768	CLAFUW4_07196	Chr6	3628691	3630049	CLAFUW7_07197	Chr6	3622638	3623996
N0.HOG0008902	CYP683	CLAFUR5_07459	Chr6	4048679	4049999	CLAFUR0_07335	Chr6	4124463	4125783	CLAFUR4_07337	Chr6	4148998	4150318	CLAFUW4_07330	Chr6	4125273	4126593	CLAFUW7_07331	Chr6	4093550	4094870
N0.HOG0009147	CYP5201	CLAFUR5_07725	Chr6	4916448	4918169	CLAFUR0_07600	Chr6	4995538	4997259	CLAFUR4_07601	Chr6	5013908	5015629	CLAFUW4_07595	Chr6	4984715	4986436	CLAFUW7_07597	Chr6	4974329	4976050
N0.HOG0009613	CYP65	CLAFUR5_10307	Chr7	2507022	2508613	CLAFUR0_11275	Chr7	2434403	2435994	CLAFUR4_11270	Chr7	2428750	2430341	CLAFUW4_11264	Chr7	2426189	2427780	CLAFUW7_11260	Chr7	2431401	2432992
N0.HOG0009838		CLAFUR5_10551	Chr7	3678367	3680195	CLAFUR0_11522	Chr7	3596557	3598385	CLAFUR4_11514	Chr7	3582670	3584498	CLAFUW4_11508	Chr7	3579818	3581646	CLAFUW7_11513	Chr7	3650014	3651842
N0.HOG0010005		CLAFUR5_10740	Chr7	4503055	4503819	CLAFUR0_11712	Chr7	4420000	4422005	CLAFUR4_11700	Chr7	4402645	4403409	CLAFUW4_11695	Chr7	4410292	4411056	CLAFUW7_11702	Chr7	4480298	4481062
N0.HOG0010036	CYP5053	CLAFUR5_10771	Chr8	82900	84662	CLAFUR0_11745	Chr8	82971	84733	CLAFUR4_11732	Chr8	66291	68053	CLAFUW4_11727	Chr8	66313	68075	CLAFUW7_11735	Chr8	66369	68131
N0.HOG0010037	CYP5189	CLAFUR5_10772	Chr8	84672	86309	CLAFUR0_11746	Chr8	84743	86380	CLAFUR4_11733	Chr8	68063	69700	CLAFUW4_11728	Chr8	68085	69722	CLAFUW7_11736	Chr8	68141	69778
N0.HOG0010047	CYP5095	CLAFUR5_10785	Chr8	146569	148191	CLAFUR0_11759	Chr8	146640	148262	CLAFUR4_11746	Chr8	130066	131688	CLAFUW4_11741	Chr8	130089	131711	CLAFUW7_11748	Chr8	130139	131761
N0.HOG0010220	CYP680	CLAFUR5_10970	Chr8	1120549	1122141	CLAFUR0_11943	Chr8	1040000	1038193	CLAFUR4_11932	Chr8	1127270	1128862	CLAFUW4_11927	Chr8	1128380	1129972	CLAFUW7_11934	Chr8	1133910	1135502
N0.HOG0010354	CYP5199	CLAFUR5_11115	Chr8	1603035	1604703	CLAFUR0_12092	Chr8	1518801	1520469	CLAFUR4_12081	Chr8	1626844	1628512	CLAFUW4_12076	Chr8	1634769	1636437	CLAFUW7_12083	Chr8	1616107	1617775
N0.HOG0010728	CYP5104	CLAFUR5_11504	Chr8	3474550	3474981	CLAFUR0_12493	Chr8	3390000	3386662	CLAFUR4_12482	Chr8	3391675	3392106	CLAFUW4_12477	Chr8	3508920	3509351	CLAFUW7_12484	Chr8	3498211	3498642
N0.HOG0010941		CLAFUR5_08853	Chr9	208701	209652	CLAFUR0_08753	Chr9	255181	256132	CLAFUR4_08758	Chr9	209050	210001	CLAFUW4_08753	Chr9	209048	209999	CLAFUW7_08753	Chr9	209031	209982
N0.HOG0011363	CYP570	CLAFUR5_09316	Chr9	2270499	2272106	CLAFUR0_09213	Chr9	2170000	2175295	CLAFUR4_09221	Chr9	2141215	2142822	CLAFUW4_09215	Chr9	2127568	2129175	CLAFUW7_09216	Chr9	2127546	2129153
N0.HOG0011489	CYP5195	CLAFUR5_09457	Chr9	3002011	3002838	CLAFUR0_09354	Chr9	2934363	2935190	CLAFUR4_09363	Chr9	2913340	2914167	CLAFUW4_09357	Chr9	2875901	2876728	CLAFUW7_09358	Chr9	2893373	2894200
N0.HOG0011541	CYP5268	CLAFUR5_09513	Chr9	3122581	3124272	CLAFUR0_09413	Chr9	3060000	3056883	CLAFUR4_09422	Chr9	3033910	3035601	CLAFUW4_09416	Chr9	2996471	2998162	CLAFUW7_09417	Chr9	3013943	3015634
N0.HOG0011578	CYP534	CLAFUR5_09550	Chr9	3252107	3254095	CLAFUR0_09450	Chr9	3180000	3186721	CLAFUR4_09459	Chr9	3163436	3165424	CLAFUW4_09453	Chr9	3125997	3127985	CLAFUW7_09454	Chr9	3143469	3145457
N0.HOG0011588	CYP539	CLAFUR5_09560	Chr9	3284248	3285926	CLAFUR0_09460	Chr9	3216874	3218552	CLAFUR4_09469	Chr9	3195577	3197255	CLAFUW4_09463	Chr9	3158138	3159816	CLAFUW7_09464	Chr9	3175610	3177288
N0.HOG0011868	CYP51	CLAFUR5_12471	Chr10	3892318	3893999	CLAFUR0_09764	Chr10	123795	125476	CLAFUR4_09771	Chr10	123787	125468	CLAFUW4_09766	Chr10	123785	125466	CLAFUW7_09769	Chr10	123793	125474
N0.HOG0012073	CYP5095	CLAFUR5_12263	Chr10	3195001	3195713	CLAFUR0_09981	Chr10	821918	822630	CLAFUR4_09984	Chr10	818366	819078	CLAFUW4_09980	Chr10	830310	831022	CLAFUW7_09981	Chr10	830616	831328
N0.HOG0012518	CYP682	CLAFUR5_05075	Chr4	4824616	4826239	CLAFUR0_10464	Chr10	3044689	3046312	CLAFUR4_10463	Chr10	3097153	3098776	CLAFUW4_10459	Chr10	3119860	3121483	CLAFUW7_10459	Chr10	3113368	3114991
N0.HOG0012830	CYP52	CLAFUR5_12542	Chr11	119913	121624	CLAFUR0_12688	Chr11	116000	117305	CLAFUR4_12681	Chr11	119852	121563	CLAFUW4_12676	Chr11	119811	121522	CLAFUW7_12683	Chr11	119855	121566
N0.HOG0012895	CYP5299	CLAFUR5_12616	Chr11	280443	282144	CLAFUR0_12761	Chr11	275000	277176	CLAFUR4_12754	Chr11	280388	282089	CLAFUW4_12750	Chr11	280347	282048	CLAFUW7_12757	Chr11	280387	282088
N0.HOG0012919	CYP547	CLAFUR5_12641	Chr11	341941	343660	CLAFUR0_12785	Chr11	336984	338703	CLAFUR4_12779	Chr11	341886	343605	CLAFUW4_12775	Chr11	341845	343564	CLAFUW7_12782	Chr11	341885	343604
N0.HOG0013018	CYP65	CLAFUR5_12747	Chr11	667493	667886	CLAFUR0_12891	Chr11	668425	668818	CLAFUR4_12885	Chr11	668396	668789	CLAFUW4_12881	Chr11	668358	668751	CLAFUW7_12888	Chr11	667428	667821
N0.HOG0013060		CLAFUR5_12791	Chr11	799414	801725	CLAFUR0_12935	Chr11	795207	797513	CLAFUR4_12929	Chr11	799903	802214	CLAFUW4_12925	Chr11	799864	802175	CLAFUW7_12932	Chr11	798933	801244
N0.HOG0013169	CYP5282	CLAFUR5_12902	Chr11	1402090	1403807	CLAFUR0_13052	Chr11	1410000	1407882	CLAFUR4_13048	Chr11	1402582	1404299	CLAFUW4_13044	Chr11	1404914	1406631	CLAFUW7_13051	Chr11	1401613	1403330
N0.HOG0013224	CYP65	CLAFUR5_12967	Chr11	1923870	1925143	CLAFUR0_13117	Chr11	1956077	1957350	CLAFUR4_13112	Chr11	1802175	1803448	CLAFUW4_13108	Chr11	1804531	1805804	CLAFUW7_13116	Chr11	1893613	1894886
N0.HOG0013297	CYP596	CLAFUR5_13042	Chr11	2267054	2268904	CLAFUR0_13194	Chr11	2250000	2254009	CLAFUR4_13190	Chr11	2142996	2144846	CLAFUW4_13185	Chr11	2144444	2146294	CLAFUW7_13193	Chr11	2233526	2235376
N0.HOG0013429	CYP527	CLAFUR5_13182	Chr11	2699992	2701170	CLAFUR0_13337	Chr11	2690000	2686207	CLAFUR4_13331	Chr11	2582154	2583332	CLAFUW4_13327	Chr11	2583601	2584779	CLAFUW7_13334	Chr11	2672683	2673861
N0.HOG0013430	CYP527	CLAFUR5_13183	Chr11	2701204	2701499	CLAFUR0_13338	Chr11	2690000	2686536	CLAFUR4_13332	Chr11	2583366	2583661	CLAFUW4_13328	Chr11	2584813	2585108	CLAFUW7_13335	Chr11	2673895	2674190
N0.HOG0013431	CYP563	CLAFUR5_13184	Chr11	2702083	2703606	CLAFUR0_13339	Chr11	2690000	2688643	CLAFUR4_13333	Chr11	2584245	2585768	CLAFUW4_13329	Chr11	2585692	2587215	CLAFUW7_13336	Chr11	2674774	2676297
N0.HOG0013922	CYP595	CLAFUR5_13716	Chr12	1433588	1435140	CLAFUR0_13880	Chr12	1460000	1456640	CLAFUR4_13876	Chr12	1477967	1479519	CLAFUW4_13873	Chr12	1475420	1476972	CLAFUW7_13881	Chr12	1468640	1470192
N0.HOG0014116	CYP52	CLAFUR5_13918	Chr12	2112854	2114596	CLAFUR0_14087	Chr12	2139365	2141107	CLAFUR4_14083	Chr12	2188894	2190636	CLAFUW4_14080	Chr12	2205574	2207316	CLAFUW7_14091	Chr12	2153540	2155282
N0.HOG0014194	CYP528	CLAFUR5_13998	Chr12	2410535	2412112	CLAFUR0_14172	Chr12	2437072	2438649	CLAFUR4_14168	Chr12	2489620	2491197	CLAFUW4_14165	Chr12	2499485	2501062	CLAFUW7_14176	Chr12	2449765	2451342
N0.HOG0014302	CYP578	CLAFUR5_14122	Chr13	155446	155811	CLAFUR0_14293	Chr13	216000	216337	CLAFUR4_14289	Chr13	215930	216295	CLAFUW4_14289	Chr13	161050	161415	CLAFUW7_14297	Chr13	222102	222467
N0.HOG0014303		CLAFUR5_14123	Chr13	155877	156923	CLAFUR0_14294	Chr13	216403	217447	CLAFUR4_14290	Chr13	216361	217405	CLAFUW4_14290	Chr13	161481	162526	CLAFUW7_14298	Chr13	222533	223577
N0.HOG0014340	CYP62	CLAFUR5_14163	Chr13	248788	250205	CLAFUR0_14333	Chr13	309000	310746	CLAFUR4_14329	Chr13	309286	310703	CLAFUW4_14330	Chr13	254391	255808	CLAFUW7_14337	Chr13	315457	316874
N0.HOG0014361	CYP632	CLAFUR5_14186	Chr13	304694	305652	CLAFUR0_14356	Chr13	365101	366059	CLAFUR4_14353	Chr13	365054	366012	CLAFUW4_14355	Chr13	310298	311256	CLAFUW7_14361	Chr13	371225	372183
N0.HOG0014438		CLAFUR5_14276	Chr13	622298	630514	CLAFUR0_14441	Chr13	682433	690649	CLAFUR4_14439	Chr13	683916	692132	CLAFUW4_14444	Chr13	639995	648211	CLAFUW7_14448	Chr13	690088	698304
N0.HOG0014455	CYP5259	CLAFUR5_14296	Chr13	666742	668432	CLAFUR0_14461	Chr13	727000	728567	CLAFUR4_14459	Chr13	728361	730051	CLAFUW4_14464	Chr13	684439	686129	CLAFUW7_14468	Chr13	734533	736223
N0.HOG0014565	CYP657	CLAFUR5_14417	Chr13	1059724	1060191	CLAFUR0_14581	Chr13	1126188	1126655	CLAFUR4_14581	Chr13	1133859	1134326	CLAFUW4_14587	Chr13	1094750	1095217	CLAFUW7_14590	Chr13	1134262	1134729
N0.HOG0014595		CLAFUR5_14448	Chr13	1143130	1144428	CLAFUR0_14613	Chr13	1209612	1210910	CLAFUR4_14613	Chr13	1224073	1225371	CLAFUW4_14619	Chr13	1184967	1186265	CLAFUW7_14622	Chr13	1224479	1225777
N0.HOG0014753	CYP526	CLAFUR5_14623	Chr13	2053028	2053400	CLAFUR0_14790	Chr13	2070000	2072277	CLAFUR4_14802	ptg000017l	45971	46343	CLAFUW4_14798	Chr13	2083636	2084008	CLAFUW7_14799	Chr13	2113558	2113930
N0.HOG0014754		CLAFUR5_14624	Chr13	2053443	2054510	CLAFUR0_14791	Chr13	2072320	2073387	CLAFUR4_14801	ptg000017l	44861	45928	CLAFUW4_14799	Chr13	2084051	2085118	CLAFUW7_14800	Chr13	2113973	2115040
N0.HOG0014827	CYP5077					CLAFUR0_13818	Chr12	1140000	1139297	CLAFUR4_13814	Chr12	1160589	1161392	CLAFUW4_13812	Chr12	1155333	1156051	CLAFUW7_13820	Chr12	1155340	1156058

## Sheet: Table S10
Table S10. Genes encoding ABC and MFS transporters in five Cladosporium fulvum genomes. The table shows the genes organized into hierarchical orthogroups (HOGs) and their location in the C. fulvum genomes. The table shows the genes organized into orthogroups and their location in the C. fulvum genomes. These transporters are classified based on homology searches (e-value< 1E-10) against the TCDB …
			Race 5				Race 0WU				Race 4				Race 2.4.5.9.11 IPO				Race 2.4.9.11
HOG ID	Family ID	Family description	Gene	Chromo-some	Start	End	Gene	Chromo-some	Start	End	Gene	Chromo-some	Start	End	Gene	Chromo-some	Start	End	Gene	Chromo-some	Start	End
N0.HOG0000000	9.A.3	The Sorting Nexin27 (SNX27)-Retromer Assembly Apparatus (RetromerAA) Family RetromerAA	CLAFUR5_14610	Chr13	2009646	2010528	CLAFUR0_14775	Chr13	2034134	2035016	CLAFUR4_14775	Chr13	2075380	2076262	CLAFUW4_14783	Chr13	2045866	2046748	CLAFUW7_14784	Chr13	2075787	2076669
N0.HOG0000001	9.A.63	The Retromer-dependent Vacuolar Protein Sorting (R-VPS) Family R-VPS	CLAFUR5_06098	Chr5	3372461	3373245	CLAFUR0_05961	Chr5	3393244	3394028	CLAFUR4_05959	Chr5	3458516	3459300	CLAFUW4_05954	Chr5	3381453	3382237	CLAFUW7_05952	Chr5	3438225	3439009
N0.HOG0000002	9.A.50	The Nuclear t-RNA exporter (tRNA-E) Family tRNA-E	CLAFUR5_13871	Chr12	1798023	1798922	CLAFUR0_14039	Chr12	1824537	1825436	CLAFUR4_14035	Chr12	1847270	1848169	CLAFUW4_14032	Chr12	1844737	1845636	CLAFUW7_14043	Chr12	1833087	1833986
N0.HOG0000003	9.A.3	The Sorting Nexin27 (SNX27)-Retromer Assembly Apparatus (RetromerAA) Family RetromerAA	CLAFUR5_14528	Chr13	1468227	1469053	CLAFUR0_14692	Chr13	1534713	1535539	CLAFUR4_14692	Chr13	1541302	1542128	CLAFUW4_14700	Chr13	1510066	1510892	CLAFUW7_14701	Chr13	1541709	1542535
N0.HOG0000004	9.A.50	The Nuclear t-RNA exporter (tRNA-E) Family tRNA-E	CLAFUR5_10629	Chr7	3911272	3912057	CLAFUR0_11601	Chr7	3829460	3830245	CLAFUR4_11592	Chr7	3815430	3816215	CLAFUW4_11587	Chr7	3812725	3813510	CLAFUW7_11591	Chr7	3882745	3883530
N0.HOG0000005	9.A.60	The Small Nuclear RNA Exporter (snRNA-E) snRNA-E	CLAFUR5_11168	Chr8	1824806	1825716	CLAFUR0_12145	Chr8	1740572	1741482	CLAFUR4_12134	Chr8	1848615	1849525	CLAFUW4_12129	Chr8	1856542	1857452	CLAFUW7_12136	Chr8	1837878	1838788
N0.HOG0000018	2.A.3	The Amino Acid-Polyamine-Organocation (APC) Family APC	CLAFUR5_14125	Chr13	160240	161940	CLAFUR0_14296	Chr13	220764	222464	CLAFUR4_14292	Chr13	220722	222422	CLAFUW4_14292	Chr13	165843	167543	CLAFUW7_14300	Chr13	226894	228594
N0.HOG0000019	2.A.3	The Amino Acid-Polyamine-Organocation (APC) Family APC	CLAFUR5_01505	Chr1	7785770	7787847	CLAFUR0_01505	Chr1	7731572	7733649	CLAFUR4_01504	Chr1	7656050	7658127	CLAFUW4_01503	Chr1	7564594	7566671	CLAFUW7_01508	Chr1	7696027	7698104
N0.HOG0000020	2.A.3	The Amino Acid-Polyamine-Organocation (APC) Family APC	CLAFUR5_05854	Chr5	1804752	1806457	CLAFUR0_05716	Chr5	1819343	1821048	CLAFUR4_05706	Chr5	1815394	1817099	CLAFUW4_05712	Chr5	1748380	1750085	CLAFUW7_05710	Chr5	1807529	1809234
N0.HOG0000021	2.A.3	The Amino Acid-Polyamine-Organocation (APC) Family APC	CLAFUR5_09876	Chr7	284190	285981	CLAFUR0_10845	Chr7	287105	288896	CLAFUR4_10838	Chr7	287202	288993	CLAFUW4_10833	Chr7	287133	288924	CLAFUW7_10831	Chr7	292358	294149
N0.HOG0000022	2.A.3	The Amino Acid-Polyamine-Organocation (APC) Family APC	CLAFUR5_08142	Chr3	2431153	2432609	CLAFUR0_08024	Chr3	2433791	2435247	CLAFUR4_08029	Chr3	2549992	2551448	CLAFUW4_08024	Chr3	2520632	2522088	CLAFUW7_08024	Chr3	2563370	2564826
N0.HOG0000023	2.A.3	The Amino Acid-Polyamine-Organocation (APC) Family APC	CLAFUR5_02150	Chr1	10564578	10566456	CLAFUR0_02158	Chr1	10504416	10506294	CLAFUR4_02155	Chr1	10455612	10457490	CLAFUW4_02159	Chr1	10443260	10445138	CLAFUW7_02159	Chr1	10616036	10617914
N0.HOG0000041	3.A.16	The Endoplasmic Reticular Retrotranslocon (ER-RT) Family ER-RT	CLAFUR5_07661	Chr6	4661565	4663021	CLAFUR0_07536	Chr6	4732070	4733526	CLAFUR4_07537	Chr6	4753345	4754801	CLAFUW4_07531	Chr6	4729828	4731284	CLAFUW7_07533	Chr6	4710874	4712330
N0.HOG0000042	3.A.16	The Endoplasmic Reticular Retrotranslocon (ER-RT) Family ER-RT	CLAFUR5_13302	Chr11	3180817	3182079	CLAFUR0_13459	Chr11	3163490	3164752	CLAFUR4_13451	Chr11	3091762	3093024	CLAFUW4_13448	Chr11	3101835	3103097	CLAFUW7_13455	Chr11	3182292	3183554
N0.HOG0000043	3.A.29	The Mitochondrial Inner Membrane i-AAA Protease Complex (MIMP) Familly MIMP	CLAFUR5_00144	Chr1	408774	410149	CLAFUR0_00144	Chr1	405088	406463	CLAFUR4_00146	Chr1	408779	410154	CLAFUW4_00146	Chr1	408852	410227	CLAFUW7_00146	Chr1	408856	410231
N0.HOG0000044	3.A.29	The Mitochondrial Inner Membrane i-AAA Protease Complex (MIMP) Familly MIMP	CLAFUR5_04702	Chr4	3417450	3418726	CLAFUR0_10091	Chr10	1478357	1479633	CLAFUR4_10093	Chr10	1463579	1464855	CLAFUW4_10089	Chr10	1486723	1487999	CLAFUW7_10090	Chr10	1493325	1494601
N0.HOG0000045	3.A.16	The Endoplasmic Reticular Retrotranslocon (ER-RT) Family ER-RT	CLAFUR5_10187	Chr7	1775412	1776633	CLAFUR0_11154	Chr7	1645750	1646971	CLAFUR4_11149	Chr7	1640104	1641325	CLAFUW4_11144	Chr7	1645815	1647036	CLAFUW7_11140	Chr7	1651025	1652246
N0.HOG0000046	2.A.1	The Major Facilitator Superfamily (MFS) MFS	CLAFUR5_05758	Chr5	1352016	1353672	CLAFUR0_05620	Chr5	1366635	1368291	CLAFUR4_05612	Chr5	1365777	1367433	CLAFUW4_05617	Chr5	1298763	1300419	CLAFUW7_05616	Chr5	1357914	1359570
N0.HOG0000047	2.A.1	The Major Facilitator Superfamily (MFS) MFS	CLAFUR5_04001	Chr4	625138	626857	CLAFUR0_04024	Chr4	624080	625799	CLAFUR4_04023	Chr4	625125	626844	CLAFUW4_04037	Chr4	632026	633745	CLAFUW7_04026	Chr4	625178	626897
N0.HOG0000048	2.A.1	The Major Facilitator Superfamily (MFS) MFS	CLAFUR5_02222	Chr1	10888030	10889698	CLAFUR0_02230	Chr1	10818741	10820409	CLAFUR4_02227	Chr1	10733968	10735636	CLAFUW4_02232	Chr1	10766709	10768377	CLAFUW7_02232	Chr1	10900537	10902205
N0.HOG0000049	2.A.1	The Major Facilitator Superfamily (MFS) MFS	CLAFUR5_02731	Chr2	1593153	1594763	CLAFUR0_02741	Chr2	1651516	1653126	CLAFUR4_02739	Chr2	1604701	1606311	CLAFUW4_02744	Chr2	1587972	1589582	CLAFUW7_02743	Chr2	1599215	1600825
N0.HOG0000050	2.A.1	The Major Facilitator Superfamily (MFS) MFS	CLAFUR5_07258	Chr6	3381488	3383038	CLAFUR0_07131	Chr6	3446893	3448443	CLAFUR4_07133	Chr6	3453701	3455251	CLAFUW4_07124	Chr6	3429981	3431531	CLAFUW7_07125	Chr6	3426352	3427902
N0.HOG0000051	2.A.3	The Amino Acid-Polyamine-Organocation (APC) Family APC	CLAFUR5_09434	Chr9	2665500	2667137	CLAFUR0_09332	Chr9	2609808	2611445	CLAFUR4_09340	Chr9	2577330	2578967	CLAFUW4_09334	Chr9	2563684	2565321	CLAFUW7_09335	Chr9	2563661	2565298
N0.HOG0000052	2.A.3	The Amino Acid-Polyamine-Organocation (APC) Family APC	CLAFUR5_08195	Chr3	2666192	2667929	CLAFUR0_08077	Chr3	2668831	2670568	CLAFUR4_08082	Chr3	2785033	2786770	CLAFUW4_08077	Chr3	2755667	2757404	CLAFUW7_08077	Chr3	2798411	2800148
N0.HOG0000053	2.A.3	The Amino Acid-Polyamine-Organocation (APC) Family APC	CLAFUR5_11097	Chr8	1569113	1570741	CLAFUR0_12074	Chr8	1484879	1486507	CLAFUR4_12063	Chr8	1592941	1594569	CLAFUW4_12058	Chr8	1600866	1602494	CLAFUW7_12065	Chr8	1582185	1583813
N0.HOG0000054	2.A.3	The Amino Acid-Polyamine-Organocation (APC) Family APC	CLAFUR5_06986	Chr6	2050858	2052489	CLAFUR0_06853	Chr6	2087504	2089135	CLAFUR4_06857	Chr6	2017412	2019043	CLAFUW4_06849	Chr6	2017440	2019071	CLAFUW7_06848	Chr6	2017481	2019112
N0.HOG0000055	2.A.3	The Amino Acid-Polyamine-Organocation (APC) Family APC	CLAFUR5_11083	Chr8	1409366	1411035	CLAFUR0_12060	Chr8	1325132	1326801	CLAFUR4_12049	Chr8	1432284	1433953	CLAFUW4_12044	Chr8	1440209	1441878	CLAFUW7_12051	Chr8	1422438	1424107
N0.HOG0000056	2.A.57	The Equilibrative Nucleoside Transporter (ENT) Family ENT	CLAFUR5_04660	Chr4	3193563	3195339	CLAFUR0_04690	Chr4	3097452	3099228	CLAFUR4_04686	Chr4	3066949	3068725	CLAFUW4_04700	Chr4	3071824	3073600	CLAFUW7_04694	Chr4	3160932	3162708
N0.HOG0000057	2.A.57	The Equilibrative Nucleoside Transporter (ENT) Family ENT	CLAFUR5_07322	Chr6	3560292	3561985	CLAFUR0_07193	Chr6	3632438	3634131	CLAFUR4_07196	Chr6	3634930	3636623	CLAFUW4_07188	Chr6	3611211	3612904	CLAFUW7_07189	Chr6	3605158	3606851
N0.HOG0000058	2.A.57	The Equilibrative Nucleoside Transporter (ENT) Family ENT	CLAFUR5_05599	Chr5	962644	964457	CLAFUR0_05458	Chr5	977307	979120	CLAFUR4_05450	Chr5	976423	978236	CLAFUW4_05456	Chr5	909358	911171	CLAFUW7_05454	Chr5	968571	970384
N0.HOG0000059	2.A.57	The Equilibrative Nucleoside Transporter (ENT) Family ENT	CLAFUR5_13277	Chr11	2998967	3000781	CLAFUR0_13434	Chr11	2985136	2986950	CLAFUR4_13426	Chr11	2918017	2919831	CLAFUW4_13423	Chr11	2919463	2921277	CLAFUW7_13430	Chr11	3008545	3010359
N0.HOG0000060	2.A.57	The Equilibrative Nucleoside Transporter (ENT) Family ENT	CLAFUR5_11600	Chr8	3943681	3944435	CLAFUR0_12591	Chr8	3861170	3861924	CLAFUR4_12580	Chr8	3860985	3861739	CLAFUW4_12575	Chr8	3978238	3978992	CLAFUW7_12582	Chr8	3972263	3973017
N0.HOG0000066	2.A.1	The Major Facilitator Superfamily (MFS) MFS	CLAFUR5_05189	Chr4	5355730	5356650	CLAFUR0_10665	Chr10	4064904	4065824	CLAFUR4_10579	Chr10	3495510	3496430	CLAFUW4_10574	Chr10	3491782	3492702	CLAFUW7_10576	Chr10	3509801	3510721
N0.HOG0000067	2.A.1	The Major Facilitator Superfamily (MFS) MFS	CLAFUR5_01244	Chr1	6461115	6463177	CLAFUR0_01241	Chr1	6412142	6414204	CLAFUR4_01240	Chr1	6324078	6326140	CLAFUW4_01239	Chr1	6234156	6236218	CLAFUW7_01244	Chr1	6364032	6366094
N0.HOG0000068	2.A.1	The Major Facilitator Superfamily (MFS) MFS	CLAFUR5_13190	Chr11	2724269	2726129	CLAFUR0_13345	Chr11	2709306	2711166	CLAFUR4_13339	Chr11	2606431	2608291	CLAFUW4_13335	Chr11	2607878	2609738	CLAFUW7_13342	Chr11	2696960	2698820
N0.HOG0000069	2.A.1	The Major Facilitator Superfamily (MFS) MFS	CLAFUR5_01363	Chr1	7337079	7338699	CLAFUR0_01362	Chr1	7282880	7284500	CLAFUR4_01361	Chr1	7200130	7201750	CLAFUW4_01360	Chr1	7115928	7117548	CLAFUW7_01365	Chr1	7240084	7241704
N0.HOG0000071	2.A.1	The Major Facilitator Superfamily (MFS) MFS	CLAFUR5_12302	Chr10	3288774	3290580	CLAFUR0_09940	Chr10	727052	728858	CLAFUR4_09943	Chr10	717614	719420	CLAFUW4_09939	Chr10	729558	731364	CLAFUW7_09940	Chr10	729864	731670
N0.HOG0000072	2.A.1	The Major Facilitator Superfamily (MFS) MFS	CLAFUR5_05114	Chr4	5052052	5053925	CLAFUR0_10504	Chr10	3272125	3273998	CLAFUR4_10502	Chr10	3234168	3236041	CLAFUW4_10499	Chr10	3250085	3251958	CLAFUW7_10499	Chr10	3243593	3245466
N0.HOG0000073	2.A.1	The Major Facilitator Superfamily (MFS) MFS	CLAFUR5_00474	Chr1	2010334	2012295	CLAFUR0_00475	Chr1	1949154	1951145	CLAFUR4_00474	Chr1	1975313	1977274	CLAFUW4_00474	Chr1	1969289	1971250	CLAFUW7_00478	Chr1	2004106	2006067
N0.HOG0000079	2.A.18	The Amino Acid/Auxin Permease (AAAP) Family AAAP	CLAFUR5_05710	Chr5	1228364	1229441	CLAFUR0_05571	Chr5	1243007	1244084	CLAFUR4_05562	Chr5	1242147	1243224	CLAFUW4_05568	Chr5	1175133	1176210	CLAFUW7_05566	Chr5	1234278	1235355
N0.HOG0000080	2.A.18	The Amino Acid/Auxin Permease (AAAP) Family AAAP	CLAFUR5_08635	Chr3	5529023	5530723	CLAFUR0_08533	Chr3	5531651	5533351	CLAFUR4_08538	Chr3	5629352	5631052	CLAFUW4_08533	Chr3	5603655	5605355	CLAFUW7_08533	Chr3	5635961	5637661
N0.HOG0000081	2.A.18	The Amino Acid/Auxin Permease (AAAP) Family AAAP	CLAFUR5_00025	Chr1	140163	142041	CLAFUR0_00026	Chr1	136495	138373	CLAFUR4_00026	Chr1	140226	142104	CLAFUW4_00026	Chr1	140245	142123	CLAFUW7_00026	Chr1	140265	142143
N0.HOG0000082	2.A.18	The Amino Acid/Auxin Permease (AAAP) Family AAAP	CLAFUR5_11782	Chr10	464072	465639	CLAFUR0_05115	Chr4	5440681	5442248	CLAFUR4_05110	Chr4	5386743	5388310	CLAFUW4_05124	Chr4	5384848	5386415	CLAFUW7_05119	Chr4	5498199	5499766
N0.HOG0000083	3.A.16	The Endoplasmic Reticular Retrotranslocon (ER-RT) Family ER-RT	CLAFUR5_02867	Chr2	2128299	2130305	CLAFUR0_02875	Chr2	2192897	2194903	CLAFUR4_02872	Chr2	2146066	2148072	CLAFUW4_02879	Chr2	2123110	2125116	CLAFUW7_02876	Chr2	2140576	2142582
N0.HOG0000084	1.A.33	The Cation Channel-forming Heat Shock Protein-70 (Hsp70) Family Hsp70	CLAFUR5_07990	Chr3	884065	887138	CLAFUR0_07867	Chr3	881754	884827	CLAFUR4_07870	Chr3	973903	976976	CLAFUW4_07865	Chr3	968159	971232	CLAFUW7_07866	Chr3	985452	988525
N0.HOG0000085	1.A.33	The Cation Channel-forming Heat Shock Protein-70 (Hsp70) Family Hsp70	CLAFUR5_07941	Chr3	763422	765605	CLAFUR0_07819	Chr3	761111	763294	CLAFUR4_07822	Chr3	853260	855443	CLAFUW4_07817	Chr3	847516	849699	CLAFUW7_07818	Chr3	864809	866992
N0.HOG0000086	1.A.33	The Cation Channel-forming Heat Shock Protein-70 (Hsp70) Family Hsp70	CLAFUR5_00044	Chr1	183558	185798	CLAFUR0_00043	Chr1	179876	182116	CLAFUR4_00044	Chr1	183602	185842	CLAFUW4_00045	Chr1	183639	185879	CLAFUW7_00045	Chr1	183659	185899
N0.HOG0000091	3.A.30	The Endoplasmic Reticulum Surface Retrieval Pathway (ER-SURF) ER-SURF	CLAFUR5_01115	Chr1	5877997	5878673	CLAFUR0_01112	Chr1	5829003	5829679	CLAFUR4_01111	Chr1	5740968	5741644	CLAFUW4_01110	Chr1	5651070	5651746	CLAFUW7_01115	Chr1	5780919	5781595
N0.HOG0000092	3.A.30	The Endoplasmic Reticulum Surface Retrieval Pathway (ER-SURF) ER-SURF	CLAFUR5_01038	Chr1	5310448	5311115	CLAFUR0_01035	Chr1	5261460	5262127	CLAFUR4_01034	Chr1	5177956	5178623	CLAFUW4_01033	Chr1	5088076	5088743	CLAFUW7_01038	Chr1	5217901	5218568
N0.HOG0000093	3.A.30	The Endoplasmic Reticulum Surface Retrieval Pathway (ER-SURF) ER-SURF	CLAFUR5_02943	Chr2	2441520	2442343	CLAFUR0_02953	Chr2	2506124	2506947	CLAFUR4_02950	Chr2	2469480	2470303	CLAFUW4_02957	Chr2	2436331	2437154	CLAFUW7_02954	Chr2	2463990	2464813
N0.HOG0000094	3.A.30	The Endoplasmic Reticulum Surface Retrieval Pathway (ER-SURF) ER-SURF	CLAFUR5_10482	Chr7	3327668	3328272	CLAFUR0_11454	Chr7	3229652	3230256	CLAFUR4_11448	Chr7	3191649	3192253	CLAFUW4_11442	Chr7	3188798	3189402	CLAFUW7_11438	Chr7	3194012	3194616
N0.HOG0000099	2.A.3	The Amino Acid-Polyamine-Organocation (APC) Family APC	CLAFUR5_14160	Chr13	240348	242255	CLAFUR0_14330	Chr13	300889	302796	CLAFUR4_14326	Chr13	300846	302753	CLAFUW4_14327	Chr13	245951	247858	CLAFUW7_14334	Chr13	307017	308924
N0.HOG0000100	2.A.3	The Amino Acid-Polyamine-Organocation (APC) Family APC	CLAFUR5_10601	Chr7	3847547	3849378	CLAFUR0_11572	Chr7	3765736	3767567	CLAFUR4_11564	Chr7	3751695	3753526	CLAFUW4_11558	Chr7	3748994	3750825	CLAFUW7_11563	Chr7	3819010	3820841
N0.HOG0000101	2.A.3	The Amino Acid-Polyamine-Organocation (APC) Family APC	CLAFUR5_06848	Chr6	1463250	1465208	CLAFUR0_06708	Chr6	1441432	1443390	CLAFUR4_06714	Chr6	1453756	1455714	CLAFUW4_06706	Chr6	1453780	1455738	CLAFUW7_06705	Chr6	1453822	1455780
N0.HOG0000102	2.A.3	The Amino Acid-Polyamine-Organocation (APC) Family APC	CLAFUR5_01606	Chr1	8240366	8242331	CLAFUR0_01605	Chr1	8186200	8188165	CLAFUR4_01604	Chr1	8110673	8112638	CLAFUW4_01606	Chr1	8124788	8126753	CLAFUW7_01608	Chr1	8150665	8152630
N0.HOG0000107	2.A.1	The Major Facilitator Superfamily (MFS) MFS	CLAFUR5_01713	Chr1	8489952	8492015	CLAFUR0_01716	Chr1	8435218	8437281	CLAFUR4_01715	Chr1	8360262	8362325	CLAFUW4_01717	Chr1	8374376	8376439	CLAFUW7_01719	Chr1	8400250	8402313
N0.HOG0000108	2.A.1	The Major Facilitator Superfamily (MFS) MFS	CLAFUR5_08633	Chr3	5526131	5527681	CLAFUR0_08531	Chr3	5528759	5530309	CLAFUR4_08536	Chr3	5626460	5628010	CLAFUW4_08531	Chr3	5600763	5602313	CLAFUW7_08531	Chr3	5633069	5634619
N0.HOG0000109	2.A.1	The Major Facilitator Superfamily (MFS) MFS	CLAFUR5_14490	Chr13	1309891	1311691	CLAFUR0_14655	Chr13	1376375	1378175	CLAFUR4_14656	Chr13	1390916	1392716	CLAFUW4_14662	Chr13	1351728	1353528	CLAFUW7_14665	Chr13	1391323	1393123
N0.HOG0000110	2.A.1	The Major Facilitator Superfamily (MFS) MFS	CLAFUR5_05684	Chr5	1159687	1161587	CLAFUR0_05545	Chr5	1174330	1176230	CLAFUR4_05536	Chr5	1173473	1175373	CLAFUW4_05542	Chr5	1106459	1108359	CLAFUW7_05540	Chr5	1165604	1167504
N0.HOG0000111	2.A.108	The Iron/Lead Transporter (ILT) Family ILT	CLAFUR5_04175	Chr4	1160234	1162194	CLAFUR0_04197	Chr4	1138436	1140396	CLAFUR4_04196	Chr4	1142754	1144714	CLAFUW4_04210	Chr4	1147630	1149590	CLAFUW7_04199	Chr4	1142810	1144770
N0.HOG0000112	2.A.108	The Iron/Lead Transporter (ILT) Family ILT	CLAFUR5_09851	Chr7	154981	156984	CLAFUR0_10820	Chr7	155814	157817	CLAFUR4_10813	Chr7	155911	157914	CLAFUW4_10808	Chr7	155842	157845	CLAFUW7_10806	Chr7	161067	163070
N0.HOG0000113	2.A.108	The Iron/Lead Transporter (ILT) Family ILT	CLAFUR5_01908	Chr1	9397756	9400002	CLAFUR0_01911	Chr1	9330624	9332870	CLAFUR4_01909	Chr1	9288760	9291006	CLAFUW4_01914	Chr1	9276395	9278641	CLAFUW7_01913	Chr1	9333745	9335991
N0.HOG0000114	2.A.108	The Iron/Lead Transporter (ILT) Family ILT	CLAFUR5_07414	Chr6	3888315	3890433	CLAFUR0_07289	Chr6	3964095	3966213	CLAFUR4_07291	Chr6	3988532	3990650	CLAFUW4_07283	Chr6	3964811	3966929	CLAFUW7_07285	Chr6	3933181	3935299
N0.HOG0000119	8.A.5	The Voltage-gated K+ Channel β-subunit (Kvβ) Family KTN	CLAFUR5_04842	Chr4	4023163	4024323	CLAFUR0_10230	Chr10	2236649	2237809	CLAFUR4_10232	Chr10	2228155	2229315	CLAFUW4_10228	Chr10	2266097	2267257	CLAFUW7_10228	Chr10	2251604	2252764
N0.HOG0000120	8.A.5	The Voltage-gated K+ Channel β-subunit (Kvβ) Family KTN	CLAFUR5_02347	Chr2	127552	128876	CLAFUR0_02357	Chr2	130541	131865	CLAFUR4_02353	Chr2	130503	131827	CLAFUW4_02358	Chr2	130511	131835	CLAFUW7_02358	Chr2	130507	131831
N0.HOG0000121	8.A.5	The Voltage-gated K+ Channel β-subunit (Kvβ) Family KTN	CLAFUR5_11401	Chr8	3051670	3053047	CLAFUR0_12388	Chr8	2956170	2957547	CLAFUR4_12377	Chr8	2969883	2971260	CLAFUW4_12372	Chr8	3086023	3087400	CLAFUW7_12379	Chr8	3075313	3076690
N0.HOG0000122	8.A.5	The Voltage-gated K+ Channel β-subunit (Kvβ) Family KTN	CLAFUR5_02908	Chr2	2254055	2255439	CLAFUR0_02917	Chr2	2318653	2320037	CLAFUR4_02914	Chr2	2279547	2280931	CLAFUW4_02921	Chr2	2248866	2250250	CLAFUW7_02918	Chr2	2274057	2275441
N0.HOG0000131	1.A.115	The Pore-forming NADPH-dependent 1-Acyldihydroxyacetone Phosphate Reductase (Ayr1) Family Ayr1	CLAFUR5_14375	Chr13	957012	957932	CLAFUR0_14538	Chr13	1023274	1024194	CLAFUR4_14538	Chr13	1030934	1031854	CLAFUW4_14544	Chr13	992041	992961	CLAFUW7_14547	Chr13	1031337	1032257
N0.HOG0000132	1.A.115	The Pore-forming NADPH-dependent 1-Acyldihydroxyacetone Phosphate Reductase (Ayr1) Family Ayr1	CLAFUR5_02752	Chr2	1651202	1652076	CLAFUR0_02761	Chr2	1705765	1706639	CLAFUR4_02759	Chr2	1658954	1659828	CLAFUW4_02765	Chr2	1646021	1646895	CLAFUW7_02763	Chr2	1653468	1654342
N0.HOG0000133	1.A.115	The Pore-forming NADPH-dependent 1-Acyldihydroxyacetone Phosphate Reductase (Ayr1) Family Ayr1	CLAFUR5_12910	Chr11	1423262	1424065	CLAFUR0_13060	Chr11	1427337	1428140	CLAFUR4_13056	Chr11	1430544	1431347	CLAFUW4_13052	Chr11	1432876	1433679	CLAFUW7_13059	Chr11	1422785	1423588
N0.HOG0000134	1.A.115	The Pore-forming NADPH-dependent 1-Acyldihydroxyacetone Phosphate Reductase (Ayr1) Family Ayr1	CLAFUR5_12822	Chr11	1118558	1119544	CLAFUR0_12967	Chr11	1122616	1123602	CLAFUR4_12962	Chr11	1119050	1120036	CLAFUW4_12958	Chr11	1121382	1122368	CLAFUW7_12965	Chr11	1118080	1119066
N0.HOG0000135	1.C.96	The Haemolytic Lectin, CEL-III (CEL-III) Family CEL-III	CLAFUR5_13754	Chr12	1526733	1529273	CLAFUR0_13919	Chr12	1548231	1550771	CLAFUR4_13915	Chr12	1571110	1573650	CLAFUW4_13912	Chr12	1568568	1571108	CLAFUW7_13920	Chr12	1561785	1564325
N0.HOG0000136	1.C.96	The Haemolytic Lectin, CEL-III (CEL-III) Family CEL-III	CLAFUR5_07587	Chr6	4498782	4501065	CLAFUR0_07463	Chr6	4569310	4571757	CLAFUR4_07464	Chr6	4590606	4593053	CLAFUW4_07457	Chr6	4566883	4569330	CLAFUW7_07460	Chr6	4548092	4550375
N0.HOG0000137	1.C.96	The Haemolytic Lectin, CEL-III (CEL-III) Family CEL-III	CLAFUR5_11622	Chr8	4023617	4026160	CLAFUR0_12613	Chr8	3941103	3943646	CLAFUR4_12602	Chr8	3940918	3943461	CLAFUW4_12597	Chr8	4058172	4060715	CLAFUW7_12604	Chr8	4052196	4054739
N0.HOG0000138	1.C.96	The Haemolytic Lectin, CEL-III (CEL-III) Family CEL-III	CLAFUR5_03378	Chr2	5000210	5002759	CLAFUR0_03392	Chr2	4855327	4857876	CLAFUR4_03387	Chr2	4952845	4955394	CLAFUW4_03398	Chr2	4905340	4907889	CLAFUW7_03390	Chr2	4940319	4942868
N0.HOG0000139	2.A.1	The Major Facilitator Superfamily (MFS) MFS	CLAFUR5_13916	Chr12	2101138	2103231	CLAFUR0_14085	Chr12	2127649	2129742	CLAFUR4_14081	Chr12	2177178	2179271	CLAFUW4_14078	Chr12	2193858	2195951	CLAFUW7_14089	Chr12	2141824	2143917
N0.HOG0000140	2.A.1	The Major Facilitator Superfamily (MFS) MFS	CLAFUR5_10568	Chr7	3721429	3723264	CLAFUR0_11538	Chr7	3639619	3641454	CLAFUR4_11530	Chr7	3625732	3627567	CLAFUW4_11524	Chr7	3622880	3624715	CLAFUW7_11529	Chr7	3693076	3694911
N0.HOG0000141	2.A.1	The Major Facilitator Superfamily (MFS) MFS	CLAFUR5_03483	Chr2	5614802	5616562	CLAFUR0_03498	Chr2	5456181	5457941	CLAFUR4_03493	Chr2	5545416	5547176	CLAFUW4_03504	Chr2	5500072	5501832	CLAFUW7_03496	Chr2	5532890	5534650
N0.HOG0000142	2.A.1	The Major Facilitator Superfamily (MFS) MFS	CLAFUR5_12700	Chr11	568527	570457	CLAFUR0_12844	Chr11	569462	571392	CLAFUR4_12838	Chr11	569463	571393	CLAFUW4_12834	Chr11	569422	571352	CLAFUW7_12842	Chr11	568471	570401
N0.HOG0000143	2.A.1	The Major Facilitator Superfamily (MFS) MFS	CLAFUR5_14102	Chr13	108801	110684	CLAFUR0_14273	Chr13	169328	171211	CLAFUR4_14269	Chr13	169286	171169	CLAFUW4_14269	Chr13	114405	116288	CLAFUW7_14277	Chr13	175458	177341
N0.HOG0000144	2.A.1	The Major Facilitator Superfamily (MFS) MFS	CLAFUR5_08148	Chr3	2447956	2450116	CLAFUR0_08030	Chr3	2450594	2452754	CLAFUR4_08035	Chr3	2566795	2568955	CLAFUW4_08030	Chr3	2537435	2539595	CLAFUW7_08030	Chr3	2580173	2582333
N0.HOG0000145	2.A.1	The Major Facilitator Superfamily (MFS) MFS	CLAFUR5_06932	Chr6	1898222	1899978	CLAFUR0_06798	Chr6	1934893	1936649	CLAFUR4_06803	Chr6	1864795	1866551	CLAFUW4_06795	Chr6	1864824	1866580	CLAFUW7_06794	Chr6	1864865	1866621
N0.HOG0000146	2.A.1	The Major Facilitator Superfamily (MFS) MFS	CLAFUR5_09276	Chr9	2105762	2107689	CLAFUR0_09174	Chr9	2015395	2017322	CLAFUR4_09182	Chr9	1982898	1984825	CLAFUW4_09176	Chr9	1969260	1971187	CLAFUW7_09177	Chr9	1969238	1971165
N0.HOG0000147	2.A.1	The Major Facilitator Superfamily (MFS) MFS	CLAFUR5_08279	Chr3	3154349	3156185	CLAFUR0_08165	Chr3	3151442	3153278	CLAFUR4_08170	Chr3	3245420	3247256	CLAFUW4_08165	Chr3	3238300	3240136	CLAFUW7_08165	Chr3	3258803	3260639
N0.HOG0000148	2.A.1	The Major Facilitator Superfamily (MFS) MFS	CLAFUR5_05348	Chr4	6048448	6050317	CLAFUR0_10746	Chr10	4260064	4261933	CLAFUR4_10739	Chr10	4155140	4157009	CLAFUW4_10734	Chr10	4151412	4153281	CLAFUW7_10736	Chr10	4170590	4172459
N0.HOG0000149	2.A.1	The Major Facilitator Superfamily (MFS) MFS	CLAFUR5_10591	Chr7	3825882	3827572	CLAFUR0_11562	Chr7	3744071	3745761	CLAFUR4_11554	Chr7	3730210	3731900	CLAFUW4_11548	Chr7	3727329	3729019	CLAFUW7_11553	Chr7	3797525	3799215
N0.HOG0000150	2.A.1	The Major Facilitator Superfamily (MFS) MFS	CLAFUR5_12478	Chr10	3912065	3913845	CLAFUR0_09757	Chr10	103949	105729	CLAFUR4_09765	Chr10	103940	105720	CLAFUW4_09760	Chr10	103938	105718	CLAFUW7_09762	Chr10	103947	105727
N0.HOG0000151	1.A.8	The Major Intrinsic Protein (MIP) Family MIP	CLAFUR5_04155	Chr4	1110865	1112092	CLAFUR0_04178	Chr4	1089053	1090280	CLAFUR4_04178	Chr4	1093380	1094607	CLAFUW4_04192	Chr4	1098256	1099483	CLAFUW7_04181	Chr4	1093436	1094663
N0.HOG0000152	1.A.8	The Major Intrinsic Protein (MIP) Family MIP	CLAFUR5_14457	Chr13	1162030	1163262	CLAFUR0_14622	Chr13	1228512	1229744	CLAFUR4_14622	Chr13	1242973	1244205	CLAFUW4_14628	Chr13	1203867	1205099	CLAFUW7_14631	Chr13	1243379	1244611
N0.HOG0000153	1.A.8	The Major Intrinsic Protein (MIP) Family MIP	CLAFUR5_05058	Chr4	4786244	4787335	CLAFUR0_10448	Chr10	3006317	3007408	CLAFUR4_10447	Chr10	3058856	3059947	CLAFUW4_10443	Chr10	3081563	3082654	CLAFUW7_10443	Chr10	3075071	3076162
N0.HOG0000154	1.A.8	The Major Intrinsic Protein (MIP) Family MIP	CLAFUR5_08471	Chr3	4911424	4912288	CLAFUR0_08366	Chr3	4890273	4891137	CLAFUR4_08371	Chr3	4987482	4988346	CLAFUW4_08366	Chr3	4986054	4986918	CLAFUW7_08366	Chr3	5000881	5001745
N0.HOG0000155	9.B.355	The Dentilisin (Dentilisin) Family Dentilisin	CLAFUR5_08535	Chr3	5115915	5117255	CLAFUR0_08431	Chr3	5094770	5096110	CLAFUR4_08436	Chr3	5191979	5193319	CLAFUW4_08431	Chr3	5190545	5191885	CLAFUW7_08431	Chr3	5205378	5206718
N0.HOG0000156	9.B.355	The Dentilisin (Dentilisin) Family Dentilisin	CLAFUR5_11986	Chr10	1383637	1384861	CLAFUR0_04909	Chr4	4527785	4529009	CLAFUR4_04905	Chr4	4485068	4486292	CLAFUW4_04919	Chr4	4489954	4491178	CLAFUW7_04913	Chr4	4575216	4576440
N0.HOG0000157	2.A.7	The Drug/Metabolite Transporter (DMT) Superfamily DMT	CLAFUR5_09185	Chr9	1651640	1652892	CLAFUR0_09074	Chr9	1573949	1575201	CLAFUR4_09082	Chr9	1541452	1542704	CLAFUW4_09076	Chr9	1527814	1529066	CLAFUW7_09077	Chr9	1527797	1529049
N0.HOG0000158	9.B.355	The Dentilisin (Dentilisin) Family Dentilisin	CLAFUR5_13943	Chr12	2171625	2172895	CLAFUR0_14115	Chr12	2198136	2199406	CLAFUR4_14111	Chr12	2247696	2248966	CLAFUW4_14108	Chr12	2264376	2265646	CLAFUW7_14119	Chr12	2212311	2213581
N0.HOG0000159	3.D.1	The H+ or Na+-translocating NADH Dehydrogenase (NDH) Family NDH	CLAFUR5_04853	Chr4	4049366	4050099	CLAFUR0_10241	Chr10	2262849	2263582	CLAFUR4_10243	Chr10	2254355	2255088	CLAFUW4_10239	Chr10	2292297	2293030	CLAFUW7_10239	Chr10	2277805	2278538
N0.HOG0000160	3.D.1	The H+ or Na+-translocating NADH Dehydrogenase (NDH) Family NDH	CLAFUR5_04308	Chr4	1516797	1517608	CLAFUR0_04333	Chr4	1488208	1489019	CLAFUR4_04331	Chr4	1488003	1488814	CLAFUW4_04345	Chr4	1492879	1493690	CLAFUW7_04334	Chr4	1488091	1488902
N0.HOG0000161	3.D.1	The H+ or Na+-translocating NADH Dehydrogenase (NDH) Family NDH	CLAFUR5_08545	Chr3	5233830	5234463	CLAFUR0_08441	Chr3	5239659	5240292	CLAFUR4_08446	Chr3	5337360	5337993	CLAFUW4_08441	Chr3	5308462	5309095	CLAFUW7_08441	Chr3	5343968	5344601
N0.HOG0000162	3.D.1	The H+ or Na+-translocating NADH Dehydrogenase (NDH) Family NDH	CLAFUR5_11840	Chr10	831671	832792	CLAFUR0_05057	Chr4	5079824	5080945	CLAFUR4_05053	Chr4	5047195	5048316	CLAFUW4_05067	Chr4	5052080	5053201	CLAFUW7_05061	Chr4	5137342	5138463
N0.HOG0000167	8.A.9	The rBAT Transport Accessory Protein (rBAT) Family rBAT	CLAFUR5_05026	Chr4	4727125	4728839	CLAFUR0_10416	Chr10	2947198	2948912	CLAFUR4_10415	Chr10	2999737	3001451	CLAFUW4_10411	Chr10	3022444	3024158	CLAFUW7_10411	Chr10	3015952	3017666
N0.HOG0000169	8.A.9	The rBAT Transport Accessory Protein (rBAT) Family rBAT	CLAFUR5_06259	Chr5	4090826	4092621	CLAFUR0_06123	Chr5	4092672	4094467	CLAFUR4_06119	Chr5	4171246	4173041	CLAFUW4_06115	Chr5	4099817	4101612	CLAFUW7_06112	Chr5	4150954	4152749
N0.HOG0000170	8.A.9	The rBAT Transport Accessory Protein (rBAT) Family rBAT	CLAFUR5_04850	Chr4	4043190	4045157	CLAFUR0_10238	Chr10	2256673	2258640	CLAFUR4_10240	Chr10	2248179	2250146	CLAFUW4_10236	Chr10	2286121	2288088	CLAFUW7_10236	Chr10	2271629	2273596
N0.HOG0000175	9.B.29	The 4-5 TMS Putative Chaparone (4-5PC) Family 4-5PC	CLAFUR5_12716	Chr11	606091	607622	CLAFUR0_12860	Chr11	607026	608557	CLAFUR4_12854	Chr11	607025	608556	CLAFUW4_12850	Chr11	606984	608515	CLAFUW7_12858	Chr11	606035	607566
N0.HOG0000176	9.B.29	The 4-5 TMS Putative Chaparone (4-5PC) Family 4-5PC	CLAFUR5_08259	Chr3	3099813	3101075	CLAFUR0_08145	Chr3	3096909	3098171	CLAFUR4_08150	Chr3	3190869	3192131	CLAFUW4_08145	Chr3	3183746	3185008	CLAFUW7_08145	Chr3	3204243	3205505
N0.HOG0000177	9.B.29	The 4-5 TMS Putative Chaparone (4-5PC) Family 4-5PC	CLAFUR5_13014	Chr11	2051047	2052439	CLAFUR0_13165	Chr11	2083265	2084657	CLAFUR4_13161	Chr11	1929364	1930756	CLAFUW4_13156	Chr11	1931725	1933117	CLAFUW7_13164	Chr11	2020807	2022199
N0.HOG0000182	2.A.17	The Proton-dependent Oligopeptide Transporter (POT/PTR) Family POT/PTR	CLAFUR5_00219	Chr1	817839	818129	CLAFUR0_00220	Chr1	813742	814032	CLAFUR4_00219	Chr1	832627	832917	CLAFUW4_00219	Chr1	832901	833191	CLAFUW7_00222	Chr1	817468	817758
N0.HOG0000185	2.A.1	The Major Facilitator Superfamily (MFS) MFS	CLAFUR5_05185	Chr4	5348394	5350157	CLAFUR0_10669	Chr10	4071397	4073160	CLAFUR4_10575	Chr10	3488174	3489937	CLAFUW4_10570	Chr10	3484446	3486209	CLAFUW7_10572	Chr10	3502465	3504228
N0.HOG0000186	2.A.1	The Major Facilitator Superfamily (MFS) MFS	CLAFUR5_00328	Chr1	1401769	1403518	CLAFUR0_00330	Chr1	1350816	1352565	CLAFUR4_00329	Chr1	1369695	1371444	CLAFUW4_00329	Chr1	1369969	1371718	CLAFUW7_00333	Chr1	1404788	1406537
N0.HOG0000187	2.A.1	The Major Facilitator Superfamily (MFS) MFS	CLAFUR5_13137	Chr11	2592243	2593925	CLAFUR0_13292	Chr11	2577359	2579041	CLAFUR4_13287	Chr11	2474399	2476081	CLAFUW4_13282	Chr11	2475847	2477529	CLAFUW7_13289	Chr11	2564929	2566611
N0.HOG0000197	8.A.92	The G-Protein αβγ Complex (GPC) Family GPC	CLAFUR5_00774	Chr1	3709558	3710673	CLAFUR0_00773	Chr1	3660580	3661695	CLAFUR4_00772	Chr1	3678279	3679394	CLAFUW4_00771	Chr1	3580850	3581965	CLAFUW7_00776	Chr1	3712832	3713947
N0.HOG0000198	8.A.92	The G-Protein αβγ Complex (GPC) Family GPC	CLAFUR5_03341	Chr2	4762864	4764187	CLAFUR0_03355	Chr2	4623305	4624628	CLAFUR4_03350	Chr2	4725810	4727133	CLAFUW4_03361	Chr2	4678305	4679628	CLAFUW7_03353	Chr2	4713284	4714607
N0.HOG0000199	8.A.92	The G-Protein αβγ Complex (GPC) Family GPC	CLAFUR5_01199	Chr1	6153932	6155157	CLAFUR0_01196	Chr1	6104959	6106184	CLAFUR4_01195	Chr1	6016895	6018120	CLAFUW4_01194	Chr1	5926973	5928198	CLAFUW7_01199	Chr1	6056849	6058074
N0.HOG0000200	9.B.12	The Sensitivity to Sodium or Salt Stress-induced Hydrophobic Peptide (Sna) Family Sna	CLAFUR5_01879	Chr1	9326643	9326834	CLAFUR0_01882	Chr1	9259497	9259688	CLAFUR4_01880	Chr1	9217592	9217783	CLAFUW4_01885	Chr1	9205285	9205476	CLAFUW7_01884	Chr1	9262597	9262788
N0.HOG0000201	9.B.12	The Sensitivity to Sodium or Salt Stress-induced Hydrophobic Peptide (Sna) Family Sna	CLAFUR5_06800	Chr6	1002623	1002955	CLAFUR0_06658	Chr6	980784	981116	CLAFUR4_06664	Chr6	993131	993463	CLAFUW4_06656	Chr6	993155	993487	CLAFUW7_06655	Chr6	993197	993529
N0.HOG0000202	9.B.12	The Sensitivity to Sodium or Salt Stress-induced Hydrophobic Peptide (Sna) Family Sna	CLAFUR5_00884	Chr1	4323524	4323849	CLAFUR0_00882	Chr1	4274527	4274852	CLAFUR4_00882	Chr1	4251602	4251927	CLAFUW4_00881	Chr1	4154172	4154497	CLAFUW7_00935	Chr1	4757684	4758009
N0.HOG0000206	1.A.11	The Ammonium Transporter Channel (Amt) Family Amt	CLAFUR5_01070	Chr1	5480857	5482410	CLAFUR0_01067	Chr1	5431869	5433422	CLAFUR4_01066	Chr1	5343830	5345383	CLAFUW4_01065	Chr1	5253928	5255481	CLAFUW7_01070	Chr1	5383781	5385334
N0.HOG0000207	1.A.11	The Ammonium Transporter Channel (Amt) Family Amt	CLAFUR5_09341	Chr9	2344087	2345783	CLAFUR0_09238	Chr9	2247197	2248893	CLAFUR4_09246	Chr9	2214724	2216420	CLAFUW4_09240	Chr9	2201077	2202773	CLAFUW7_09241	Chr9	2201055	2202751
N0.HOG0000208	1.A.11	The Ammonium Transporter Channel (Amt) Family Amt	CLAFUR5_11055	Chr8	1332727	1334187	CLAFUR0_12032	Chr8	1248490	1249950	CLAFUR4_12021	Chr8	1347610	1349070	CLAFUW4_12016	Chr8	1355535	1356995	CLAFUW7_12023	Chr8	1345799	1347259
N0.HOG0000215	9.A.70	The Aspartate Amino Transferase (AAT) Family AAT	CLAFUR5_07994	Chr3	1147911	1149356	CLAFUR0_07871	Chr3	1145599	1147044	CLAFUR4_07874	Chr3	1236872	1238317	CLAFUW4_07869	Chr3	1234525	1235970	CLAFUW7_07870	Chr3	1249297	1250742
N0.HOG0000216	9.A.70	The Aspartate Amino Transferase (AAT) Family AAT	CLAFUR5_09486	Chr9	3065511	3066960	CLAFUR0_09384	Chr9	2997875	2999324	CLAFUR4_09393	Chr9	2976840	2978289	CLAFUW4_09387	Chr9	2939401	2940850	CLAFUW7_09388	Chr9	2956873	2958322
N0.HOG0000217	9.A.70	The Aspartate Amino Transferase (AAT) Family AAT	CLAFUR5_01336	Chr1	7178930	7180213	CLAFUR0_01333	Chr1	7124732	7126015	CLAFUR4_01332	Chr1	7041981	7043264	CLAFUW4_01331	Chr1	6957779	6959062	CLAFUW7_01336	Chr1	7081935	7083218
N0.HOG0000218	1.A.115	The Pore-forming NADPH-dependent 1-Acyldihydroxyacetone Phosphate Reductase (Ayr1) Family Ayr1	CLAFUR5_03569	Chr2	5848820	5849745	CLAFUR0_03579	Chr2	5679024	5679949	CLAFUR4_03576	Chr2	5778788	5779713	CLAFUW4_03588	Chr2	5733361	5734286	CLAFUW7_03580	Chr2	5772958	5773883
N0.HOG0000219	1.A.115	The Pore-forming NADPH-dependent 1-Acyldihydroxyacetone Phosphate Reductase (Ayr1) Family Ayr1	CLAFUR5_13583	Chr12	951803	952720	CLAFUR0_13742	Chr12	978297	979214	CLAFUR4_13738	Chr12	1000392	1001309	CLAFUW4_13735	Chr12	993603	994520	CLAFUW7_13743	Chr12	993610	994527
N0.HOG0000220	1.A.115	The Pore-forming NADPH-dependent 1-Acyldihydroxyacetone Phosphate Reductase (Ayr1) Family Ayr1	CLAFUR5_01411	Chr1	7564988	7566055	CLAFUR0_01411	Chr1	7510790	7511857	CLAFUR4_01410	Chr1	7435268	7436335	CLAFUW4_01409	Chr1	7343838	7344905	CLAFUW7_01414	Chr1	7475221	7476288
N0.HOG0000227	3.D.1	The H+ or Na+-translocating NADH Dehydrogenase (NDH) Family NDH	CLAFUR5_11285	Chr8	2721237	2721728	CLAFUR0_12271	Chr8	2625739	2626230	CLAFUR4_12260	Chr8	2617644	2618135	CLAFUW4_12255	Chr8	2741740	2742231	CLAFUW7_12262	Chr8	2723069	2723560
N0.HOG0000228	3.D.1	The H+ or Na+-translocating NADH Dehydrogenase (NDH) Family NDH	CLAFUR5_08441	Chr3	4610324	4611202	CLAFUR0_08333	Chr3	4594920	4595798	CLAFUR4_08338	Chr3	4688902	4689780	CLAFUW4_08333	Chr3	4687477	4688355	CLAFUW7_08333	Chr3	4702302	4703180
N0.HOG0000229	3.D.1	The H+ or Na+-translocating NADH Dehydrogenase (NDH) Family NDH	CLAFUR5_01544	Chr1	7875818	7876592	CLAFUR0_01544	Chr1	7821640	7822414	CLAFUR4_01543	Chr1	7746118	7746892	CLAFUW4_01542	Chr1	7654662	7655436	CLAFUW7_01547	Chr1	7786095	7786869
N0.HOG0000233	2.A.1	The Major Facilitator Superfamily (MFS) MFS	CLAFUR5_11732	Chr10	241663	243602	CLAFUR0_05166	Chr4	5662723	5664662	CLAFUR4_05160	Chr4	5633681	5635620	CLAFUW4_05174	Chr4	5606920	5608859	CLAFUW7_05170	Chr4	5720233	5722172
N0.HOG0000234	2.A.1	The Major Facilitator Superfamily (MFS) MFS	CLAFUR5_01727	Chr1	8605026	8606805	CLAFUR0_01730	Chr1	8544524	8546303	CLAFUR4_01729	Chr1	8469566	8471345	CLAFUW4_01731	Chr1	8483680	8485459	CLAFUW7_01733	Chr1	8509554	8511333
N0.HOG0000235	2.A.1	The Major Facilitator Superfamily (MFS) MFS	CLAFUR5_13835	Chr12	1717806	1719460	CLAFUR0_14003	Chr12	1745606	1747260	CLAFUR4_13999	Chr12	1768482	1770136	CLAFUW4_13996	Chr12	1765949	1767603	CLAFUW7_14005	Chr12	1752870	1754524
N0.HOG0000236	2.A.96	The Acetate Uptake Transporter (AceTr) Family AceTr	CLAFUR5_10267	Chr7	2135982	2136976	CLAFUR0_11233	Chr7	1999221	2000215	CLAFUR4_11228	Chr7	1993568	1994562	CLAFUW4_11223	Chr7	1999277	2000271	CLAFUW7_11219	Chr7	2004491	2005485
N0.HOG0000237	2.A.96	The Acetate Uptake Transporter (AceTr) Family AceTr	CLAFUR5_12096	Chr10	1909966	1910820	CLAFUR0_04796	Chr4	4015579	4016433	CLAFUR4_04792	Chr4	3973120	3973974	CLAFUW4_04806	Chr4	3978000	3978854	CLAFUW7_04800	Chr4	4063286	4064140
N0.HOG0000238	2.A.96	The Acetate Uptake Transporter (AceTr) Family AceTr	CLAFUR5_01817	Chr1	9044572	9045593	CLAFUR0_01821	Chr1	8946030	8947051	CLAFUR4_01819	Chr1	8909133	8910154	CLAFUW4_01822	Chr1	8923216	8924237	CLAFUW7_01823	Chr1	8949127	8950148
N0.HOG0000239	3.A.20	The Peroxisomal Protein Importer (PPI) Family PPI	CLAFUR5_09803	Chr9	4026254	4027014	CLAFUR0_09706	Chr9	3952668	3953428	CLAFUR4_09715	Chr9	3937598	3938358	CLAFUW4_09710	Chr9	3900149	3900909	CLAFUW7_09711	Chr9	3911332	3912092
N0.HOG0000240	3.A.16	The Endoplasmic Reticular Retrotranslocon (ER-RT) Family ER-RT	CLAFUR5_01956	Chr1	9536527	9537113	CLAFUR0_01959	Chr1	9476362	9476948	CLAFUR4_01957	Chr1	9427531	9428117	CLAFUW4_01962	Chr1	9415166	9415752	CLAFUW7_01961	Chr1	9472516	9473102
N0.HOG0000241	3.A.20	The Peroxisomal Protein Importer (PPI) Family PPI	CLAFUR5_11829	Chr10	806499	807094	CLAFUR0_05068	Chr4	5105522	5106117	CLAFUR4_05064	Chr4	5072893	5073488	CLAFUW4_05078	Chr4	5077778	5078373	CLAFUW7_05072	Chr4	5163040	5163635
N0.HOG0000248	9.B.313	The 7 TMS Domain-containing Protein (7DCP) Family 7DCP	CLAFUR5_04829	Chr4	3996493	3998320	CLAFUR0_10217	Chr10	2209979	2211806	CLAFUR4_10219	Chr10	2201485	2203312	CLAFUW4_10215	Chr10	2239427	2241254	CLAFUW7_10215	Chr10	2224934	2226761
N0.HOG0000249	9.B.313	The 7 TMS Domain-containing Protein (7DCP) Family 7DCP	CLAFUR5_10919	Chr8	586729	588097	CLAFUR0_11895	Chr8	585657	587025	CLAFUR4_11882	Chr8	569091	570459	CLAFUW4_11877	Chr8	575894	577262	CLAFUW7_11884	Chr8	569164	570532
N0.HOG0000250	9.B.313	The 7 TMS Domain-containing Protein (7DCP) Family 7DCP	CLAFUR5_02360	Chr2	160585	161470	CLAFUR0_02371	Chr2	163622	164507	CLAFUR4_02367	Chr2	163584	164469	CLAFUW4_02372	Chr2	163592	164477	CLAFUW7_02372	Chr2	163588	164473
N0.HOG0000263	2.A.1	The Major Facilitator Superfamily (MFS) MFS	CLAFUR5_14553	Chr13	1712830	1714748	CLAFUR0_14718	Chr13	1742927	1744845	CLAFUR4_14718	Chr13	1784175	1786093	CLAFUW4_14726	Chr13	1754669	1756587	CLAFUW7_14727	Chr13	1784582	1786500
N0.HOG0000264	2.A.1	The Major Facilitator Superfamily (MFS) MFS	CLAFUR5_02790	Chr2	1731476	1733317	CLAFUR0_02799	Chr2	1786040	1787881	CLAFUR4_02797	Chr2	1739229	1741070	CLAFUW4_02803	Chr2	1726296	1728137	CLAFUW7_02801	Chr2	1733742	1735583
N0.HOG0000265	2.A.1	The Major Facilitator Superfamily (MFS) MFS	CLAFUR5_09853	Chr7	158969	160576	CLAFUR0_10822	Chr7	159802	161409	CLAFUR4_10815	Chr7	159899	161506	CLAFUW4_10810	Chr7	159830	161437	CLAFUW7_10808	Chr7	165055	166662
N0.HOG0000272	3.A.25	The Symbiont-specific ERAD-like Machinery (SELMA) Family SELMA	CLAFUR5_02962	Chr2	2638722	2639665	CLAFUR0_02973	Chr2	2606448	2607391	CLAFUR4_02970	Chr2	2660533	2661476	CLAFUW4_02977	Chr2	2633533	2634476	CLAFUW7_02974	Chr2	2655043	2655986
N0.HOG0000273	3.A.25	The Symbiont-specific ERAD-like Machinery (SELMA) Family SELMA	CLAFUR5_09703	Chr9	3589041	3589675	CLAFUR0_09605	Chr9	3521761	3522395	CLAFUR4_09614	Chr9	3500375	3501009	CLAFUW4_09609	Chr9	3462932	3463566	CLAFUW7_09610	Chr9	3480408	3481042
N0.HOG0000274	3.A.25	The Symbiont-specific ERAD-like Machinery (SELMA) Family SELMA	CLAFUR5_05576	Chr5	808528	809295	CLAFUR0_05433	Chr5	815343	816110	CLAFUR4_05425	Chr5	815492	816259	CLAFUW4_05431	Chr5	755243	756010	CLAFUW7_05429	Chr5	814456	815223
N0.HOG0000284	1.I.1	The Nuclear Pore Complex (NPC) Family NPC	CLAFUR5_09026	Chr9	851865	853333	CLAFUR0_08915	Chr9	811518	812986	CLAFUR4_08923	Chr9	765101	766569	CLAFUW4_08917	Chr9	765382	766850	CLAFUW7_08918	Chr9	765365	766833
N0.HOG0000285	1.I.1	The Nuclear Pore Complex (NPC) Family NPC	CLAFUR5_12136	Chr10	2012532	2013917	CLAFUR0_04754	Chr4	3912482	3913867	CLAFUR4_04750	Chr4	3870024	3871409	CLAFUW4_04764	Chr4	3874903	3876288	CLAFUW7_04758	Chr4	3960187	3961572
N0.HOG0000286	1.I.1	The Nuclear Pore Complex (NPC) Family NPC	CLAFUR5_03340	Chr2	4758644	4760182	CLAFUR0_03354	Chr2	4619085	4620623	CLAFUR4_03349	Chr2	4721590	4723128	CLAFUW4_03360	Chr2	4674085	4675623	CLAFUW7_03352	Chr2	4709064	4710602
N0.HOG0000293	3.A.1	The ATP-binding Cassette (ABC) Superfamily ABC	CLAFUR5_07908	Chr3	475987	480373	CLAFUR0_07785	Chr3	473673	478059	CLAFUR4_07788	Chr3	565825	570211	CLAFUW4_07783	Chr3	560087	564473	CLAFUW7_07784	Chr3	577377	581763
N0.HOG0000294	3.A.1	The ATP-binding Cassette (ABC) Superfamily ABC	CLAFUR5_06385	Chr5	4624115	4628711	CLAFUR0_06249	Chr5	4562926	4567522	CLAFUR4_06245	Chr5	4641669	4646265	CLAFUW4_06242	Chr5	4633042	4637638	CLAFUW7_06238	Chr5	4621365	4625961
N0.HOG0000295	3.A.1	The ATP-binding Cassette (ABC) Superfamily ABC	CLAFUR5_11959	Chr10	1194879	1199639	CLAFUR0_04936	Chr4	4712977	4717737	CLAFUR4_04932	Chr4	4670290	4675050	CLAFUW4_04946	Chr4	4675176	4679936	CLAFUW7_04940	Chr4	4760438	4765198
N0.HOG0000329	1.A.8	The Major Intrinsic Protein (MIP) Family MIP	CLAFUR5_04552	Chr4	2563327	2564612	CLAFUR0_04578	Chr4	2464395	2465680	CLAFUR4_04576	Chr4	2463623	2464908	CLAFUW4_04590	Chr4	2468498	2469783	CLAFUW7_04582	Chr4	2534621	2535906
N0.HOG0000330	1.A.8	The Major Intrinsic Protein (MIP) Family MIP	CLAFUR5_06198	Chr5	3681066	3682411	CLAFUR0_06062	Chr5	3701849	3703194	CLAFUR4_06059	Chr5	3778976	3780321	CLAFUW4_06054	Chr5	3690053	3691398	CLAFUW7_06052	Chr5	3758684	3760029
N0.HOG0000331	1.A.8	The Major Intrinsic Protein (MIP) Family MIP	CLAFUR5_13537	Chr12	750827	752149	CLAFUR0_13695	Chr12	768311	769633	CLAFUR4_13691	Chr12	790404	791726	CLAFUW4_13688	Chr12	783617	784939	CLAFUW7_13696	Chr12	783625	784947
N0.HOG0000335	3.A.1	The ATP-binding Cassette (ABC) Superfamily ABC	CLAFUR5_05431	Chr5	170990	174926	CLAFUR0_05285	Chr5	177796	181732	CLAFUR4_05278	Chr5	177779	181715	CLAFUW4_05284	Chr5	124112	128048	CLAFUW7_05283	Chr5	170151	174087
N0.HOG0000336	3.A.1	The ATP-binding Cassette (ABC) Superfamily ABC	CLAFUR5_12893	Chr11	1284038	1288449	CLAFUR0_13040	Chr11	1288068	1292476	CLAFUR4_13036	Chr11	1284530	1288941	CLAFUW4_13032	Chr11	1286862	1291273	CLAFUW7_13039	Chr11	1283560	1287972
N0.HOG0000337	3.A.1	The ATP-binding Cassette (ABC) Superfamily ABC	CLAFUR5_12912	Chr11	1470473	1474252	CLAFUR0_13062	Chr11	1474548	1478327	CLAFUR4_13058	Chr11	1477755	1481534	CLAFUW4_13054	Chr11	1480087	1483866	CLAFUW7_13061	Chr11	1469996	1473775
N0.HOG0000338	3.E.1	The Ion-translocating Microbial Rhodopsin (MR) Family MR	CLAFUR5_09151	Chr9	1447708	1448927	CLAFUR0_09040	Chr9	1401050	1402269	CLAFUR4_09048	Chr9	1368553	1369772	CLAFUW4_09042	Chr9	1354915	1356134	CLAFUW7_09043	Chr9	1354898	1356117
N0.HOG0000339	3.E.1	The Ion-translocating Microbial Rhodopsin (MR) Family MR	CLAFUR5_14253	Chr13	577513	578506	CLAFUR0_14421	Chr13	637645	638638	CLAFUR4_14417	Chr13	639132	640125	CLAFUW4_14421	Chr13	588420	589413	CLAFUW7_14426	Chr13	645304	646297
N0.HOG0000340	3.E.1	The Ion-translocating Microbial Rhodopsin (MR) Family MR	CLAFUR5_05647	Chr5	1079520	1080603	CLAFUR0_05508	Chr5	1094163	1095246	CLAFUR4_05500	Chr5	1093309	1094392	CLAFUW4_05506	Chr5	1026295	1027378	CLAFUW7_05504	Chr5	1085440	1086523
N0.HOG0000341	2.A.57	The Equilibrative Nucleoside Transporter (ENT) Family ENT	CLAFUR5_07583	Chr6	4488826	4490516	CLAFUR0_07459	Chr6	4559354	4561044	CLAFUR4_07460	Chr6	4580650	4582340	CLAFUW4_07453	Chr6	4556927	4558617	CLAFUW7_07456	Chr6	4538136	4539826
N0.HOG0000342	2.A.57	The Equilibrative Nucleoside Transporter (ENT) Family ENT	CLAFUR5_13303	Chr11	3183699	3185374	CLAFUR0_13460	Chr11	3166372	3168047	CLAFUR4_13452	Chr11	3094644	3096319	CLAFUW4_13449	Chr11	3104717	3106392	CLAFUW7_13456	Chr11	3185174	3186849
N0.HOG0000343	2.A.57	The Equilibrative Nucleoside Transporter (ENT) Family ENT	CLAFUR5_05699	Chr5	1196849	1198431	CLAFUR0_05560	Chr5	1211492	1213074	CLAFUR4_05551	Chr5	1210635	1212217	CLAFUW4_05557	Chr5	1143621	1145203	CLAFUW7_05555	Chr5	1202766	1204348
N0.HOG0000344	2.A.1	The Major Facilitator Superfamily (MFS) MFS	CLAFUR5_10384	Chr7	2894440	2896077	CLAFUR0_11355	Chr7	2821814	2823451	CLAFUR4_11349	Chr7	2796988	2798625	CLAFUW4_11343	Chr7	2794138	2795775	CLAFUW7_11339	Chr7	2799350	2800987
N0.HOG0000345	2.A.1	The Major Facilitator Superfamily (MFS) MFS	CLAFUR5_05706	Chr5	1221497	1223104	CLAFUR0_05567	Chr5	1236140	1237747	CLAFUR4_05558	Chr5	1235280	1236887	CLAFUW4_05564	Chr5	1168266	1169873	CLAFUW7_05562	Chr5	1227411	1229018
N0.HOG0000346	2.A.1	The Major Facilitator Superfamily (MFS) MFS	CLAFUR5_13521	Chr12	714279	715895	CLAFUR0_13679	Chr12	731760	733376	CLAFUR4_13675	Chr12	753853	755469	CLAFUW4_13672	Chr12	747066	748682	CLAFUW7_13680	Chr12	747074	748690
N0.HOG0000347	9.A.3	The Sorting Nexin27 (SNX27)-Retromer Assembly Apparatus (RetromerAA) Family RetromerAA	CLAFUR5_05768	Chr5	1374474	1375329	CLAFUR0_05630	Chr5	1389093	1389948	CLAFUR4_05622	Chr5	1388235	1389090	CLAFUW4_05627	Chr5	1321221	1322076	CLAFUW7_05626	Chr5	1380372	1381227
N0.HOG0000348	9.A.63	The Retromer-dependent Vacuolar Protein Sorting (R-VPS) Family R-VPS	CLAFUR5_09657	Chr9	3493764	3494566	CLAFUR0_09559	Chr9	3426386	3427188	CLAFUR4_09568	Chr9	3405091	3405893	CLAFUW4_09562	Chr9	3367653	3368455	CLAFUW7_09563	Chr9	3385125	3385927
N0.HOG0000349	9.A.63	The Retromer-dependent Vacuolar Protein Sorting (R-VPS) Family R-VPS	CLAFUR5_11494	Chr8	3381752	3382705	CLAFUR0_12483	Chr8	3293406	3294359	CLAFUR4_12472	Chr8	3298853	3299806	CLAFUW4_12467	Chr8	3416100	3417053	CLAFUW7_12474	Chr8	3405391	3406344
N0.HOG0000356	3.A.1	The ATP-binding Cassette (ABC) Superfamily ABC	CLAFUR5_13735	Chr12	1487768	1492501	CLAFUR0_13900	Chr12	1509263	1513996	CLAFUR4_13896	Chr12	1532142	1536875	CLAFUW4_13893	Chr12	1529600	1534333	CLAFUW7_13901	Chr12	1522820	1527553
N0.HOG0000357	3.A.1	The ATP-binding Cassette (ABC) Superfamily ABC	CLAFUR5_12896	Chr11	1304961	1309701	CLAFUR0_13045	Chr11	1309006	1313746	CLAFUR4_13041	Chr11	1305453	1310193	CLAFUW4_13037	Chr11	1307785	1312525	CLAFUW7_13044	Chr11	1304484	1309224
N0.HOG0000358	3.A.1	The ATP-binding Cassette (ABC) Superfamily ABC	CLAFUR5_05907	Chr5	2250146	2254969	CLAFUR0_05770	Chr5	2270964	2275787	CLAFUR4_05759	Chr5	2366874	2371697	CLAFUW4_05765	Chr5	2294236	2299059	CLAFUW7_05763	Chr5	2353375	2358198
N0.HOG0000359	2.A.1	The Major Facilitator Superfamily (MFS) MFS	CLAFUR5_09072	Chr9	1086731	1088413	CLAFUR0_08962	Chr9	1045325	1047007	CLAFUR4_08970	Chr9	998948	1000630	CLAFUW4_08964	Chr9	999189	1000871	CLAFUW7_08965	Chr9	999172	1000854
N0.HOG0000360	2.A.1	The Major Facilitator Superfamily (MFS) MFS	CLAFUR5_09273	Chr9	2100791	2101872	CLAFUR0_09171	Chr9	2010424	2011505	CLAFUR4_09179	Chr9	1977927	1979008	CLAFUW4_09173	Chr9	1964289	1965370	CLAFUW7_09174	Chr9	1964267	1965348
N0.HOG0000361	2.A.1	The Major Facilitator Superfamily (MFS) MFS	CLAFUR5_06464	Chr5	4942462	4944101	CLAFUR0_06326	Chr5	4786603	4788242	CLAFUR4_06323	Chr5	4938261	4939900	CLAFUW4_06320	Chr5	4929614	4931253	CLAFUW7_06318	Chr5	4939715	4941354
N0.HOG0000362	2.A.3	The Amino Acid-Polyamine-Organocation (APC) Family APC	CLAFUR5_04907	Chr4	4334862	4336689	CLAFUR0_10296	Chr10	2548124	2549951	CLAFUR4_10298	Chr10	2539507	2541334	CLAFUW4_10294	Chr10	2577585	2579412	CLAFUW7_10294	Chr10	2571093	2572920
N0.HOG0000363	2.A.3	The Amino Acid-Polyamine-Organocation (APC) Family APC	CLAFUR5_06793	Chr6	993355	995217	CLAFUR0_06651	Chr6	971516	973378	CLAFUR4_06657	Chr6	983863	985725	CLAFUW4_06649	Chr6	983887	985749	CLAFUW7_06648	Chr6	983929	985791
N0.HOG0000364	2.A.3	The Amino Acid-Polyamine-Organocation (APC) Family APC	CLAFUR5_13736	Chr12	1496478	1498451	CLAFUR0_13901	Chr12	1517973	1519946	CLAFUR4_13897	Chr12	1540852	1542825	CLAFUW4_13894	Chr12	1538310	1540283	CLAFUW7_13902	Chr12	1531530	1533503
N0.HOG0000371	2.A.1	The Major Facilitator Superfamily (MFS) MFS	CLAFUR5_08937	Chr9	606597	608144	CLAFUR0_08829	Chr9	568805	570352	CLAFUR4_08837	Chr9	522677	524224	CLAFUW4_08831	Chr9	522674	524221	CLAFUW7_08832	Chr9	522657	524204
N0.HOG0000372	2.A.1	The Major Facilitator Superfamily (MFS) MFS	CLAFUR5_12247	Chr10	3116320	3118090	CLAFUR0_09999	Chr10	899541	901311	CLAFUR4_10002	Chr10	895989	897759	CLAFUW4_09998	Chr10	907933	909703	CLAFUW7_09999	Chr10	908239	910009
N0.HOG0000373	2.A.1	The Major Facilitator Superfamily (MFS) MFS	CLAFUR5_07237	Chr6	3320066	3321672	CLAFUR0_07110	Chr6	3385474	3387080	CLAFUR4_07112	Chr6	3392282	3393888	CLAFUW4_07103	Chr6	3368562	3370168	CLAFUW7_07103	Chr6	3364930	3366536
N0.HOG0000374	2.A.1	The Major Facilitator Superfamily (MFS) MFS	CLAFUR5_12960	Chr11	1906477	1908175	CLAFUR0_13110	Chr11	1938687	1940385	CLAFUR4_13105	Chr11	1784786	1786484	CLAFUW4_13101	Chr11	1787142	1788840	CLAFUW7_13109	Chr11	1876221	1877919
N0.HOG0000375	2.A.1	The Major Facilitator Superfamily (MFS) MFS	CLAFUR5_11497	Chr8	3390352	3392027	CLAFUR0_12486	Chr8	3302006	3303681	CLAFUR4_12475	Chr8	3307453	3309128	CLAFUW4_12470	Chr8	3424700	3426375	CLAFUW7_12477	Chr8	3413991	3415666
N0.HOG0000376	2.A.1	The Major Facilitator Superfamily (MFS) MFS	CLAFUR5_07696	Chr6	4852028	4853557	CLAFUR0_07571	Chr6	4931151	4932680	CLAFUR4_07572	Chr6	4947478	4949007	CLAFUW4_07566	Chr6	4920289	4921818	CLAFUW7_07568	Chr6	4909909	4911438
N0.HOG0000383	2.A.1	The Major Facilitator Superfamily (MFS) MFS	CLAFUR5_14412	Chr13	1053262	1054693	CLAFUR0_14576	Chr13	1119726	1121157	CLAFUR4_14576	Chr13	1127397	1128828	CLAFUW4_14582	Chr13	1088288	1089719	CLAFUW7_14585	Chr13	1127800	1129231
N0.HOG0000384	2.A.1	The Major Facilitator Superfamily (MFS) MFS	CLAFUR5_09051	Chr9	1041291	1043079	CLAFUR0_08940	Chr9	999862	1001650	CLAFUR4_08948	Chr9	953485	955273	CLAFUW4_08942	Chr9	953726	955514	CLAFUW7_08943	Chr9	953709	955497
N0.HOG0000385	2.A.1	The Major Facilitator Superfamily (MFS) MFS	CLAFUR5_10520	Chr7	3509747	3511165	CLAFUR0_11491	Chr7	3428909	3430327	CLAFUR4_11483	Chr7	3415022	3416440	CLAFUW4_11477	Chr7	3412170	3413588	CLAFUW7_11482	Chr7	3482366	3483784
N0.HOG0000386	2.A.1	The Major Facilitator Superfamily (MFS) MFS	CLAFUR5_11136	Chr8	1757206	1758928	CLAFUR0_12113	Chr8	1672972	1674694	CLAFUR4_12102	Chr8	1781015	1782737	CLAFUW4_12097	Chr8	1788942	1790664	CLAFUW7_12104	Chr8	1770278	1772000
N0.HOG0000387	2.A.1	The Major Facilitator Superfamily (MFS) MFS	CLAFUR5_12492	Chr10	3949531	3951283	CLAFUR0_09743	Chr10	66511	68263	CLAFUR4_09751	Chr10	66502	68254	CLAFUW4_09746	Chr10	66500	68252	CLAFUW7_09748	Chr10	66509	68261
N0.HOG0000388	2.A.1	The Major Facilitator Superfamily (MFS) MFS	CLAFUR5_14100	Chr13	105303	106332	CLAFUR0_14272	Chr13	165829	166858	CLAFUR4_14268	Chr13	165787	166816	CLAFUW4_14267	Chr13	110907	111936	CLAFUW7_14276	Chr13	171959	172988
N0.HOG0000392	4.C.1	The Fatty Acid Group Translocation (FAT) Family FAT	CLAFUR5_12354	Chr10	3402672	3404372	CLAFUR0_09885	Chr10	613260	614960	CLAFUR4_09891	Chr10	603817	605517	CLAFUW4_09886	Chr10	615776	617476	CLAFUW7_09888	Chr10	616067	617767
N0.HOG0000393	4.C.1	The Fatty Acid Group Translocation (FAT) Family FAT	CLAFUR5_05156	Chr4	5283412	5285222	CLAFUR0_10697	Chr10	4129552	4131362	CLAFUR4_10547	Chr10	3430140	3431950	CLAFUW4_10542	Chr10	3426412	3428222	CLAFUW7_10544	Chr10	3444431	3446241
N0.HOG0000394	4.C.1	The Fatty Acid Group Translocation (FAT) Family FAT	CLAFUR5_13658	Chr12	1118839	1120576	CLAFUR0_13820	Chr12	1143886	1145623	CLAFUR4_13816	Chr12	1165981	1167718	CLAFUW4_13814	Chr12	1160640	1162377	CLAFUW7_13822	Chr12	1160647	1162384
N0.HOG0000404	2.A.1	The Major Facilitator Superfamily (MFS) MFS	CLAFUR5_04198	Chr4	1250618	1252168	CLAFUR0_04220	Chr4	1222030	1223580	CLAFUR4_04218	Chr4	1221898	1223448	CLAFUW4_04232	Chr4	1226774	1228324	CLAFUW7_04221	Chr4	1221954	1223504
N0.HOG0000406	2.A.1	The Major Facilitator Superfamily (MFS) MFS	CLAFUR5_09371	Chr9	2514528	2515967	CLAFUR0_09268	Chr9	2458806	2460245	CLAFUR4_09276	Chr9	2426333	2427772	CLAFUW4_09270	Chr9	2412687	2414126	CLAFUW7_09271	Chr9	2412664	2414103
N0.HOG0000410	2.A.1	The Major Facilitator Superfamily (MFS) MFS	CLAFUR5_02934	Chr2	2420165	2421952	CLAFUR0_02944	Chr2	2484769	2486556	CLAFUR4_02941	Chr2	2448125	2449912	CLAFUW4_02948	Chr2	2414976	2416763	CLAFUW7_02945	Chr2	2442635	2444422
N0.HOG0000421	4.C.1	The Fatty Acid Group Translocation (FAT) Family FAT	CLAFUR5_06108	Chr5	3390613	3392250	CLAFUR0_05971	Chr5	3411396	3413033	CLAFUR4_05969	Chr5	3476668	3478305	CLAFUW4_05964	Chr5	3399605	3401242	CLAFUW7_05962	Chr5	3456377	3458014
N0.HOG0000423	3.A.9	The Chloroplast Envelope Protein Translocase (CEPT or Tic-Toc) Family CEPT or Tic-Toc	CLAFUR5_00006	Chr1	38243	40166	CLAFUR0_00007	Chr1	38322	40245	CLAFUR4_00007	Chr1	38306	40229	CLAFUW4_00007	Chr1	38325	40248	CLAFUW7_00007	Chr1	38345	40268
N0.HOG0000425	2.A.29	The Mitochondrial Carrier (MC) Family MC	CLAFUR5_00079	Chr1	274660	275733	CLAFUR0_00080	Chr1	270981	272054	CLAFUR4_00081	Chr1	274707	275780	CLAFUW4_00081	Chr1	274741	275814	CLAFUW7_00081	Chr1	274761	275834
N0.HOG0000426	2.A.29	The Mitochondrial Carrier (MC) Family MC	CLAFUR5_11031	Chr8	1246251	1247253	CLAFUR0_12006	Chr8	1162014	1163016	CLAFUR4_11995	Chr8	1252683	1253685	CLAFUW4_11990	Chr8	1253793	1254795	CLAFUW7_11997	Chr8	1259323	1260325
N0.HOG0000429	1.I.1	The Nuclear Pore Complex (NPC) Family NPC	CLAFUR5_01581	Chr1	8139710	8140687	CLAFUR0_01581	Chr1	8085540	8086517	CLAFUR4_01580	Chr1	8010018	8010995	CLAFUW4_01581	Chr1	8020509	8021486	CLAFUW7_01584	Chr1	8050010	8050987
N0.HOG0000430	1.I.1	The Nuclear Pore Complex (NPC) Family NPC	CLAFUR5_00088	Chr1	296652	297761	CLAFUR0_00089	Chr1	292973	294082	CLAFUR4_00090	Chr1	296699	297808	CLAFUW4_00090	Chr1	296733	297842	CLAFUW7_00090	Chr1	296753	297862
N0.HOG0000431	9.B.306	The Putative Calcium Binding Protein with Similarity to the C-termini of Anoctamins (CBP) Family	CLAFUR5_00106	Chr1	327707	329446	CLAFUR0_00105	Chr1	324027	325766	CLAFUR4_00107	Chr1	327753	329492	CLAFUW4_00107	Chr1	327788	329527	CLAFUW7_00107	Chr1	327808	329547
N0.HOG0000437	1.W.6	The (Bacillus Phage phi29) Portal Protein 6 (PPP6) Family	CLAFUR5_00162	Chr1	472475	474177	CLAFUR0_00162	Chr1	468789	470491	CLAFUR4_00164	Chr1	471785	473487	CLAFUW4_00164	Chr1	471858	473560	CLAFUW7_00164	Chr1	472557	474259
N0.HOG0000438	1.W.6	The (Bacillus Phage phi29) Portal Protein 6 (PPP6) Family	CLAFUR5_04490	Chr4	2320880	2322793	CLAFUR0_04516	Chr4	2243054	2244967	CLAFUR4_04513	Chr4	2221175	2223088	CLAFUW4_04527	Chr4	2226051	2227964	CLAFUW7_04519	Chr4	2292174	2294087
N0.HOG0000441	2.A.22	The Neurotransmitter:Sodium Symporter (NSS) Family	CLAFUR5_00189	Chr1	601941	604006	CLAFUR0_00189	Chr1	597844	599909	CLAFUR4_00189	Chr1	600523	602588	CLAFUW4_00189	Chr1	600599	602664	CLAFUW7_00191	Chr1	601612	603677
N0.HOG0000442	2.A.22	The Neurotransmitter:Sodium Symporter (NSS) Family	CLAFUR5_10822	Chr8	373950	376131	CLAFUR0_11796	Chr8	374021	376202	CLAFUR4_11783	Chr8	357452	359633	CLAFUW4_11778	Chr8	364255	366436	CLAFUW7_11785	Chr8	357525	359706
N0.HOG0000443	3.A.3	The P-type ATPase (P-ATPase) Superfamily P-ATPase	CLAFUR5_00261	Chr1	1100898	1105190	CLAFUR0_00262	Chr1	1050435	1054727	CLAFUR4_00261	Chr1	1069319	1073611	CLAFUW4_00261	Chr1	1069593	1073885	CLAFUW7_00265	Chr1	1104412	1108704
N0.HOG0000444	3.A.3	The P-type ATPase (P-ATPase) Superfamily P-ATPase	CLAFUR5_02499	Chr2	611335	614949	CLAFUR0_02508	Chr2	606206	609820	CLAFUR4_02504	Chr2	606161	609775	CLAFUW4_02509	Chr2	606175	609789	CLAFUW7_02509	Chr2	606174	609788
N0.HOG0000445	2.A.1	The Major Facilitator Superfamily (MFS) MFS	CLAFUR5_05864	Chr5	1938453	1939986	CLAFUR0_05726	Chr5	1959263	1960796	CLAFUR4_05715	Chr5	2055682	2057215	CLAFUW4_05721	Chr5	1988667	1990200	CLAFUW7_05719	Chr5	2047806	2049339
N0.HOG0000446	2.A.1	The Major Facilitator Superfamily (MFS) MFS	CLAFUR5_00301	Chr1	1338775	1340262	CLAFUR0_00302	Chr1	1287823	1289310	CLAFUR4_00301	Chr1	1306705	1308192	CLAFUW4_00301	Chr1	1306979	1308466	CLAFUW7_00305	Chr1	1341798	1343285
N0.HOG0000451	5.B.1	The Phagocyte (gp91phox) NADPH Oxidase Family gp91phox	CLAFUR5_13799	Chr12	1644600	1646528	CLAFUR0_13966	Chr12	1672397	1674325	CLAFUR4_13962	Chr12	1695273	1697201	CLAFUW4_13959	Chr12	1692740	1694668	CLAFUW7_13967	Chr12	1679664	1681592
N0.HOG0000452	5.B.1	The Phagocyte (gp91phox) NADPH Oxidase Family gp91phox	CLAFUR5_00319	Chr1	1384956	1386559	CLAFUR0_00321	Chr1	1334003	1335606	CLAFUR4_00320	Chr1	1352882	1354485	CLAFUW4_00320	Chr1	1353156	1354759	CLAFUW7_00324	Chr1	1387975	1389578
N0.HOG0000461	1.A.115	The Pore-forming NADPH-dependent 1-Acyldihydroxyacetone Phosphate Reductase (Ayr1) Family Ayr1	CLAFUR5_00408	Chr1	1689851	1690969	CLAFUR0_00408	Chr1	1634980	1636098	CLAFUR4_00407	Chr1	1660111	1661229	CLAFUW4_00407	Chr1	1654089	1655207	CLAFUW7_00411	Chr1	1688905	1690023
N0.HOG0000462	1.A.115	The Pore-forming NADPH-dependent 1-Acyldihydroxyacetone Phosphate Reductase (Ayr1) Family Ayr1	CLAFUR5_10072	Chr7	957324	958414	CLAFUR0_11041	Chr7	967486	968576	CLAFUR4_11035	Chr7	961861	962951	CLAFUW4_11030	Chr7	967552	968642	CLAFUW7_11027	Chr7	972761	973851
N0.HOG0000463	3.A.1	The ATP-binding Cassette (ABC) Superfamily ABC	CLAFUR5_07140	Chr6	2822270	2824461	CLAFUR0_07011	Chr6	2911914	2914105	CLAFUR4_07013	Chr6	2867865	2870056	CLAFUW4_07004	Chr6	2838003	2840194	CLAFUW7_07004	Chr6	2867934	2870125
N0.HOG0000464	3.A.1	The ATP-binding Cassette (ABC) Superfamily ABC	CLAFUR5_00447	Chr1	1877122	1879057	CLAFUR0_00446	Chr1	1815957	1817892	CLAFUR4_00445	Chr1	1838488	1840423	CLAFUW4_00445	Chr1	1832466	1834401	CLAFUW7_00449	Chr1	1867282	1869217
N0.HOG0000465	2.A.1	The Major Facilitator Superfamily (MFS) MFS	CLAFUR5_01444	Chr1	7638556	7640569	CLAFUR0_01444	Chr1	7584358	7586371	CLAFUR4_01443	Chr1	7508836	7510849	CLAFUW4_01442	Chr1	7417406	7419419	CLAFUW7_01447	Chr1	7548789	7550802
N0.HOG0000466	2.A.1	The Major Facilitator Superfamily (MFS) MFS	CLAFUR5_00505	Chr1	2330019	2331883	CLAFUR0_00507	Chr1	2275040	2276907	CLAFUR4_00506	Chr1	2294994	2296858	CLAFUW4_00505	Chr1	2197565	2199429	CLAFUW7_00510	Chr1	2323789	2325653
N0.HOG0000467	3.D.10	The Prokaryotic Succinate Dehydrogenase (SDH) Family SDH	CLAFUR5_00528	Chr1	2393039	2395018	CLAFUR0_00530	Chr1	2338063	2340042	CLAFUR4_00529	Chr1	2358014	2359993	CLAFUW4_00528	Chr1	2260585	2262564	CLAFUW7_00533	Chr1	2386809	2388788
N0.HOG0000468	3.D.10	The Prokaryotic Succinate Dehydrogenase (SDH) Family SDH	CLAFUR5_08783	Chr3	6180459	6182660	CLAFUR0_08684	Chr3	6146950	6149151	CLAFUR4_08688	Chr3	6288249	6290450	CLAFUW4_08686	Chr3	6243658	6245859	CLAFUW7_08683	Chr3	6278046	6280247
N0.HOG0000469	1.A.115	The Pore-forming NADPH-dependent 1-Acyldihydroxyacetone Phosphate Reductase (Ayr1) Family Ayr1	CLAFUR5_00539	Chr1	2523270	2524240	CLAFUR0_00541	Chr1	2467423	2468393	CLAFUR4_00540	Chr1	2488245	2489215	CLAFUW4_00539	Chr1	2390815	2391785	CLAFUW7_00544	Chr1	2517039	2518009
N0.HOG0000470	1.A.115	The Pore-forming NADPH-dependent 1-Acyldihydroxyacetone Phosphate Reductase (Ayr1) Family Ayr1	CLAFUR5_11315	Chr8	2774443	2775296	CLAFUR0_12301	Chr8	2678945	2679798	CLAFUR4_12290	Chr8	2670843	2671696	CLAFUW4_12285	Chr8	2794947	2795800	CLAFUW7_12292	Chr8	2776275	2777128
N0.HOG0000471	8.A.5	The Voltage-gated K+ Channel β-subunit (Kvβ) Family KTN	CLAFUR5_13793	Chr12	1632378	1633397	CLAFUR0_13960	Chr12	1660175	1661194	CLAFUR4_13956	Chr12	1683051	1684070	CLAFUW4_13953	Chr12	1680518	1681537	CLAFUW7_13961	Chr12	1667442	1668461
N0.HOG0000472	8.A.5	The Voltage-gated K+ Channel β-subunit (Kvβ) Family KTN	CLAFUR5_00543	Chr1	2529012	2530342	CLAFUR0_00545	Chr1	2473165	2474495	CLAFUR4_00544	Chr1	2493987	2495317	CLAFUW4_00543	Chr1	2396557	2397887	CLAFUW7_00548	Chr1	2522781	2524111
N0.HOG0000477	8.A.9	The rBAT Transport Accessory Protein (rBAT) Family rBAT	CLAFUR5_00679	Chr1	3331976	3333847	CLAFUR0_00678	Chr1	3283004	3284875	CLAFUR4_00677	Chr1	3247557	3249428	CLAFUW4_00676	Chr1	3150128	3151999	CLAFUW7_00681	Chr1	3282096	3283967
N0.HOG0000478	8.A.9	The rBAT Transport Accessory Protein (rBAT) Family rBAT	CLAFUR5_08228	Chr3	2867751	2869629	CLAFUR0_08112	Chr3	2864845	2866723	CLAFUR4_08117	Chr3	2981048	2982926	CLAFUW4_08112	Chr3	2951682	2953560	CLAFUW7_08112	Chr3	2994426	2996304
N0.HOG0000481	2.A.1	The Major Facilitator Superfamily (MFS) MFS	CLAFUR5_00717	Chr1	3435534	3437455	CLAFUR0_00716	Chr1	3386540	3388461	CLAFUR4_00715	Chr1	3351044	3352965	CLAFUW4_00714	Chr1	3253615	3255536	CLAFUW7_00719	Chr1	3385583	3387504
N0.HOG0000482	2.A.1	The Major Facilitator Superfamily (MFS) MFS	CLAFUR5_06249	Chr5	4070422	4072029	CLAFUR0_06113	Chr5	4072268	4073875	CLAFUR4_06109	Chr5	4150842	4152449	CLAFUW4_06105	Chr5	4079413	4081020	CLAFUW7_06102	Chr5	4130550	4132157
N0.HOG0000487	9.B.278	The Organellar-targeting Adaptor Protein Complex (O-APC) Family O-APC	CLAFUR5_09423	Chr9	2645025	2645570	CLAFUR0_09321	Chr9	2589308	2589853	CLAFUR4_09329	Chr9	2556830	2557375	CLAFUW4_09323	Chr9	2543184	2543729	CLAFUW7_09324	Chr9	2543161	2543706
N0.HOG0000488	9.B.278	The Organellar-targeting Adaptor Protein Complex (O-APC) Family O-APC	CLAFUR5_00829	Chr1	4024277	4025105	CLAFUR0_00828	Chr1	3975295	3976123	CLAFUR4_00827	Chr1	3945006	3945834	CLAFUW4_00826	Chr1	3847576	3848404	CLAFUW7_00990	Chr1	5063777	5064605
N0.HOG0000493	9.A.3	The Sorting Nexin27 (SNX27)-Retromer Assembly Apparatus (RetromerAA) Family RetromerAA	CLAFUR5_00975	Chr1	5086356	5087140	CLAFUR0_00971	Chr1	5037362	5038146	CLAFUR4_00970	Chr1	4959163	4959947	CLAFUW4_00969	Chr1	4863977	4864761	CLAFUW7_00847	Chr1	4049695	4050479
N0.HOG0000494	9.A.3	The Sorting Nexin27 (SNX27)-Retromer Assembly Apparatus (RetromerAA) Family RetromerAA	CLAFUR5_01578	Chr1	8134522	8135356	CLAFUR0_01578	Chr1	8080350	8081184	CLAFUR4_01577	Chr1	8004828	8005662	CLAFUW4_01578	Chr1	8015319	8016153	CLAFUW7_01581	Chr1	8044819	8045653
N0.HOG0000497	3.A.2	The H+- or Na+-translocating F-type, V-type and A-type ATPase (F-ATPase) Superfamily F-ATPase	CLAFUR5_01045	Chr1	5323765	5324365	CLAFUR0_01042	Chr1	5274777	5275377	CLAFUR4_01041	Chr1	5191273	5191873	CLAFUW4_01040	Chr1	5101393	5101993	CLAFUW7_01045	Chr1	5231218	5231818
N0.HOG0000498	3.A.2	The H+- or Na+-translocating F-type, V-type and A-type ATPase (F-ATPase) Superfamily F-ATPase	CLAFUR5_10028	Chr7	710972	711500	CLAFUR0_10997	Chr7	711747	712275	CLAFUR4_10990	Chr7	711866	712394	CLAFUW4_10985	Chr7	711813	712341	CLAFUW7_10983	Chr7	717021	717549
N0.HOG0000499	1.A.115	The Pore-forming NADPH-dependent 1-Acyldihydroxyacetone Phosphate Reductase (Ayr1) Family Ayr1	CLAFUR5_01066	Chr1	5389444	5390432	CLAFUR0_01063	Chr1	5340456	5341444	CLAFUR4_01062	Chr1	5256957	5257945	CLAFUW4_01061	Chr1	5167077	5168065	CLAFUW7_01066	Chr1	5296902	5297890
N0.HOG0000500	1.A.115	The Pore-forming NADPH-dependent 1-Acyldihydroxyacetone Phosphate Reductase (Ayr1) Family Ayr1	CLAFUR5_13489	Chr12	616462	617374	CLAFUR0_13644	Chr12	633937	634849	CLAFUR4_13640	Chr12	649215	650127	CLAFUW4_13637	Chr12	649245	650157	CLAFUW7_13645	Chr12	649254	650166
N0.HOG0000503	2.A.1	The Major Facilitator Superfamily (MFS) MFS	CLAFUR5_01090	Chr1	5555799	5557648	CLAFUR0_01087	Chr1	5506812	5508661	CLAFUR4_01086	Chr1	5418773	5420622	CLAFUW4_01085	Chr1	5328875	5330724	CLAFUW7_01090	Chr1	5458724	5460573
N0.HOG0000504	2.A.1	The Major Facilitator Superfamily (MFS) MFS	CLAFUR5_01207	Chr1	6297040	6299244	CLAFUR0_01204	Chr1	6248067	6250271	CLAFUR4_01203	Chr1	6160003	6162207	CLAFUW4_01202	Chr1	6070081	6072285	CLAFUW7_01207	Chr1	6199957	6202161
N0.HOG0000509	4.C.1	The Fatty Acid Group Translocation (FAT) Family FAT	CLAFUR5_04580	Chr4	2788793	2790987	CLAFUR0_04608	Chr4	2706280	2708474	CLAFUR4_04606	Chr4	2689089	2691283	CLAFUW4_04620	Chr4	2693964	2696158	CLAFUW7_04612	Chr4	2760087	2762281
N0.HOG0000510	4.C.1	The Fatty Acid Group Translocation (FAT) Family FAT	CLAFUR5_01294	Chr1	6980618	6982729	CLAFUR0_01291	Chr1	6931726	6933837	CLAFUR4_01290	Chr1	6843671	6845782	CLAFUW4_01289	Chr1	6759470	6761581	CLAFUW7_01294	Chr1	6883625	6885736
N0.HOG0000515	9.A.63	The Retromer-dependent Vacuolar Protein Sorting (R-VPS) Family R-VPS	CLAFUR5_07597	Chr6	4527947	4530274	CLAFUR0_07473	Chr6	4598636	4600963	CLAFUR4_07473	Chr6	4619931	4622258	CLAFUW4_07467	Chr6	4596210	4598537	CLAFUW7_07469	Chr6	4577256	4579583
N0.HOG0000516	1.N.6	The Mitochondrial Inner/Outer Membrane Fusion (MMF) Family MMF	CLAFUR5_01382	Chr1	7505848	7508355	CLAFUR0_01382	Chr1	7451650	7454157	CLAFUR4_01381	Chr1	7376128	7378635	CLAFUW4_01380	Chr1	7284698	7287205	CLAFUW7_01385	Chr1	7416081	7418588
N0.HOG0000519	2.A.57	The Equilibrative Nucleoside Transporter (ENT) Family ENT	CLAFUR5_10773	Chr8	87050	88573	CLAFUR0_11747	Chr8	87121	88644	CLAFUR4_11734	Chr8	70441	71964	CLAFUW4_11729	Chr8	70463	71986	CLAFUW7_11737	Chr8	70519	72042
N0.HOG0000520	2.A.57	The Equilibrative Nucleoside Transporter (ENT) Family ENT	CLAFUR5_01514	Chr1	7813414	7815258	CLAFUR0_01514	Chr1	7759216	7761060	CLAFUR4_01513	Chr1	7683694	7685538	CLAFUW4_01512	Chr1	7592238	7594082	CLAFUW7_01517	Chr1	7723671	7725515
N0.HOG0000523	8.A.147	The Peroxiredoxin Heme-binding Protein, Tpx1 (Tpx1) Family	CLAFUR5_11827	Chr10	803128	803953	CLAFUR0_05070	Chr4	5108663	5109488	CLAFUR4_05066	Chr4	5076032	5076857	CLAFUW4_05080	Chr4	5080917	5081742	CLAFUW7_05074	Chr4	5166181	5167006
N0.HOG0000524	8.A.147	The Peroxiredoxin Heme-binding Protein, Tpx1 (Tpx1) Family	CLAFUR5_01618	Chr1	8278634	8279373	CLAFUR0_01618	Chr1	8224468	8225207	CLAFUR4_01617	Chr1	8148941	8149680	CLAFUW4_01619	Chr1	8163056	8163795	CLAFUW7_01621	Chr1	8188933	8189672
N0.HOG0000525	8.A.128	The Signaling Adaptor Protein KARAP/DAP12/TYROBP (SAP) Family SAP	CLAFUR5_01622	Chr1	8286446	8289310	CLAFUR0_01622	Chr1	8231696	8234560	CLAFUR4_01621	Chr1	8156753	8159617	CLAFUW4_01623	Chr1	8170868	8173732	CLAFUW7_01625	Chr1	8196745	8199609
N0.HOG0000526	8.A.128	The Signaling Adaptor Protein KARAP/DAP12/TYROBP (SAP) Family SAP	CLAFUR5_04585	Chr4	2841482	2843707	CLAFUR0_04613	Chr4	2761490	2763715	CLAFUR4_04611	Chr4	2741778	2744003	CLAFUW4_04625	Chr4	2746653	2748878	CLAFUW7_04617	Chr4	2812777	2815002
N0.HOG0000535	3.A.9	The Chloroplast Envelope Protein Translocase (CEPT or Tic-Toc) Family CEPT or Tic-Toc	CLAFUR5_03395	Chr2	5201094	5203895	CLAFUR0_03409	Chr2	5026076	5028877	CLAFUR4_03404	Chr2	5113137	5115938	CLAFUW4_03415	Chr2	5065632	5068433	CLAFUW7_03407	Chr2	5100611	5103412
N0.HOG0000536	3.A.9	The Chloroplast Envelope Protein Translocase (CEPT or Tic-Toc) Family CEPT or Tic-Toc	CLAFUR5_01708	Chr1	8477136	8479490	CLAFUR0_01710	Chr1	8422402	8424756	CLAFUR4_01709	Chr1	8347446	8349800	CLAFUW4_01711	Chr1	8361560	8363914	CLAFUW7_01713	Chr1	8387434	8389788
N0.HOG0000541	8.A.21	The Stomatin/Podocin/Band 7/Nephrosis.2/SPFH (Stomatin) Family Stomatin	CLAFUR5_01773	Chr1	8937055	8937956	CLAFUR0_01777	Chr1	8838454	8839355	CLAFUR4_01775	Chr1	8801593	8802494	CLAFUW4_01777	Chr1	8815705	8816606	CLAFUW7_01779	Chr1	8841581	8842482
N0.HOG0000542	8.A.21	The Stomatin/Podocin/Band 7/Nephrosis.2/SPFH (Stomatin) Family Stomatin	CLAFUR5_09244	Chr9	1913330	1914436	CLAFUR0_09131	Chr9	1786802	1787908	CLAFUR4_09139	Chr9	1754305	1755411	CLAFUW4_09133	Chr9	1740667	1741773	CLAFUW7_09134	Chr9	1740649	1741755
N0.HOG0000545	4.C.1	The Fatty Acid Group Translocation (FAT) Family FAT	CLAFUR5_08364	Chr3	4070301	4072395	CLAFUR0_08255	Chr3	4060599	4062693	CLAFUR4_08260	Chr3	4154580	4156674	CLAFUW4_08255	Chr3	4147460	4149554	CLAFUW7_08255	Chr3	4167963	4170057
N0.HOG0000546	4.C.1	The Fatty Acid Group Translocation (FAT) Family FAT	CLAFUR5_01805	Chr1	9008508	9010537	CLAFUR0_01809	Chr1	8909974	8912003	CLAFUR4_01807	Chr1	8873077	8875106	CLAFUW4_01809	Chr1	8887153	8889182	CLAFUW7_01810	Chr1	8913071	8915100
N0.HOG0000549	2.A.1	The Major Facilitator Superfamily (MFS) MFS	CLAFUR5_01842	Chr1	9158349	9159651	CLAFUR0_01844	Chr1	9092120	9093422	CLAFUR4_01842	Chr1	9050210	9051512	CLAFUW4_01847	Chr1	9036993	9038295	CLAFUW7_01846	Chr1	9095217	9096519
N0.HOG0000550	2.A.1	The Major Facilitator Superfamily (MFS) MFS	CLAFUR5_10332	Chr7	2567791	2569221	CLAFUR0_11302	Chr7	2495172	2496602	CLAFUR4_11297	Chr7	2489519	2490949	CLAFUW4_11291	Chr7	2486958	2488388	CLAFUW7_11287	Chr7	2492170	2493600
N0.HOG0000554	1.A.115	The Pore-forming NADPH-dependent 1-Acyldihydroxyacetone Phosphate Reductase (Ayr1) Family Ayr1	CLAFUR5_01958	Chr1	9541812	9542817	CLAFUR0_01961	Chr1	9481647	9482652	CLAFUR4_01959	Chr1	9432816	9433821	CLAFUW4_01964	Chr1	9420451	9421456	CLAFUW7_01963	Chr1	9477801	9478806
N0.HOG0000563	2.A.1	The Major Facilitator Superfamily (MFS) MFS	CLAFUR5_04065	Chr4	892152	892942	CLAFUR0_04090	Chr4	873829	874619	CLAFUR4_04089	Chr4	883056	883846	CLAFUW4_04103	Chr4	887887	888677	CLAFUW7_04092	Chr4	883112	883902
N0.HOG0000564	2.A.1	The Major Facilitator Superfamily (MFS) MFS	CLAFUR5_02063	Chr1	10355671	10356240	CLAFUR0_02069	Chr1	10295507	10296076	CLAFUR4_02066	Chr1	10246684	10247253	CLAFUW4_02070	Chr1	10234320	10234889	CLAFUW7_02070	Chr1	10407111	10407680
N0.HOG0000567	1.A.23	The Small Conductance Mechanosensitive Ion Channel (MscS) Family MscS	CLAFUR5_02118	Chr1	10492213	10497236	CLAFUR0_02124	Chr1	10432049	10437072	CLAFUR4_02121	Chr1	10383226	10388249	CLAFUW4_02125	Chr1	10370862	10375885	CLAFUW7_02125	Chr1	10543653	10548676
N0.HOG0000568	1.A.23	The Small Conductance Mechanosensitive Ion Channel (MscS) Family MscS	CLAFUR5_12479	Chr10	3915589	3917934	CLAFUR0_09756	Chr10	99860	102205	CLAFUR4_09764	Chr10	99851	102196	CLAFUW4_09759	Chr10	99849	102194	CLAFUW7_09761	Chr10	99858	102203
N0.HOG0000569	2.A.1	The Major Facilitator Superfamily (MFS) MFS	CLAFUR5_02192	Chr1	10812732	10814486	CLAFUR0_02200	Chr1	10743443	10745197	CLAFUR4_02197	Chr1	10658675	10660428	CLAFUW4_02202	Chr1	10691415	10693169	CLAFUW7_02202	Chr1	10825244	10826997
N0.HOG0000570	2.A.1	The Major Facilitator Superfamily (MFS) MFS	CLAFUR5_04298	Chr4	1485638	1487515	CLAFUR0_04322	Chr4	1457049	1458926	CLAFUR4_04320	Chr4	1456844	1458721	CLAFUW4_04334	Chr4	1461720	1463597	CLAFUW7_04323	Chr4	1456932	1458809
N0.HOG0000577	3.A.3	The P-type ATPase (P-ATPase) Superfamily P-ATPase	CLAFUR5_07559	Chr6	4345870	4349147	CLAFUR0_07435	Chr6	4428212	4431489	CLAFUR4_07436	Chr6	4445681	4448958	CLAFUW4_07429	Chr6	4421958	4425235	CLAFUW7_07432	Chr6	4395180	4398457
N0.HOG0000578	3.A.3	The P-type ATPase (P-ATPase) Superfamily P-ATPase	CLAFUR5_02271	Chr1	11188048	11191245	CLAFUR0_02280	Chr1	11116595	11119792	CLAFUR4_02276	Chr1	11038276	11041473	CLAFUW4_02281	Chr1	11069206	11072403	CLAFUW7_02281	Chr1	11198551	11201748
N0.HOG0000579	2.A.57	The Equilibrative Nucleoside Transporter (ENT) Family ENT	CLAFUR5_14302	Chr13	680523	682224	CLAFUR0_14467	Chr13	740653	742354	CLAFUR4_14465	Chr13	742144	743845	CLAFUW4_14470	Chr13	698220	699921	CLAFUW7_14474	Chr13	748316	750017
N0.HOG0000580	2.A.57	The Equilibrative Nucleoside Transporter (ENT) Family ENT	CLAFUR5_02298	Chr1	11284736	11286325	CLAFUR0_02308	Chr1	11213283	11214872	CLAFUR4_02304	Chr1	11135525	11137114	CLAFUW4_02309	Chr1	11168266	11169855	CLAFUW7_02309	Chr1	11295800	11297389
N0.HOG0000587	2.A.1	The Major Facilitator Superfamily (MFS) MFS	CLAFUR5_10275	Chr7	2152411	2154667	CLAFUR0_11242	Chr7	2015650	2017906	CLAFUR4_11237	Chr7	2009997	2012253	CLAFUW4_11232	Chr7	2015706	2017962	CLAFUW7_11228	Chr7	2020920	2023176
N0.HOG0000588	2.A.1	The Major Facilitator Superfamily (MFS) MFS	CLAFUR5_02398	Chr2	252147	253954	CLAFUR0_02409	Chr2	255182	256989	CLAFUR4_02405	Chr2	255144	256951	CLAFUW4_02410	Chr2	255152	256959	CLAFUW7_02410	Chr2	255148	256955
N0.HOG0000591	2.A.1	The Major Facilitator Superfamily (MFS) MFS	CLAFUR5_12027	Chr10	1493385	1494929	CLAFUR0_04868	Chr4	4417711	4419255	CLAFUR4_04864	Chr4	4375000	4376544	CLAFUW4_04878	Chr4	4379904	4381448	CLAFUW7_04872	Chr4	4465166	4466710
N0.HOG0000592	2.A.1	The Major Facilitator Superfamily (MFS) MFS	CLAFUR5_02459	Chr2	374922	376346	CLAFUR0_02468	Chr2	377919	379343	CLAFUR4_02464	Chr2	377874	379298	CLAFUW4_02469	Chr2	377888	379312	CLAFUW7_02469	Chr2	377884	379308
N0.HOG0000593	2.A.1	The Major Facilitator Superfamily (MFS) MFS	CLAFUR5_02468	Chr2	472024	473717	CLAFUR0_02477	Chr2	466891	468584	CLAFUR4_02473	Chr2	466846	468539	CLAFUW4_02478	Chr2	466860	468553	CLAFUW7_02478	Chr2	466856	468549
N0.HOG0000594	2.A.1	The Major Facilitator Superfamily (MFS) MFS	CLAFUR5_03121	Chr2	3608463	3610279	CLAFUR0_03133	Chr2	3547206	3549022	CLAFUR4_03128	Chr2	3600131	3601947	CLAFUW4_03137	Chr2	3573135	3574951	CLAFUW7_03132	Chr2	3594652	3596468
N0.HOG0000603	1.C.39	The Membrane Attack Complex/Perforin (MACPF) Family MACPF	CLAFUR5_05707	Chr5	1224278	1226259	CLAFUR0_05568	Chr5	1238921	1240902	CLAFUR4_05559	Chr5	1238061	1240042	CLAFUW4_05565	Chr5	1171047	1173028	CLAFUW7_05563	Chr5	1230192	1232173
N0.HOG0000604	1.C.39	The Membrane Attack Complex/Perforin (MACPF) Family MACPF	CLAFUR5_02566	Chr2	805432	807181	CLAFUR0_20014	Chr2	800518	802358	CLAFUR4_02572	Chr2	800237	801986	CLAFUW4_02577	Chr2	800251	802000	CLAFUW7_02577	Chr2	800250	801999
N0.HOG0000608	9.A.61	The Domain of Unknown Function 3339 (DUF3339) Family Eve1	CLAFUR5_02699	Chr2	1518968	1519983	CLAFUR0_02708	Chr2	1577331	1578346	CLAFUR4_02706	Chr2	1530645	1531660	CLAFUW4_02711	Chr2	1513787	1514802	CLAFUW7_02710	Chr2	1525159	1526174
N0.HOG0000611	4.C.1	The Fatty Acid Group Translocation (FAT) Family FAT	CLAFUR5_02728	Chr2	1587032	1588685	CLAFUR0_02738	Chr2	1645395	1647048	CLAFUR4_02736	Chr2	1598580	1600233	CLAFUW4_02741	Chr2	1581851	1583504	CLAFUW7_02740	Chr2	1593094	1594747
N0.HOG0000612	4.C.1	The Fatty Acid Group Translocation (FAT) Family FAT	CLAFUR5_08632	Chr3	5524006	5525695	CLAFUR0_08530	Chr3	5526634	5528323	CLAFUR4_08535	Chr3	5624335	5626024	CLAFUW4_08530	Chr3	5598638	5600327	CLAFUW7_08530	Chr3	5630944	5632633
N0.HOG0000614	5.B.14	The Flavin-based Extracellular Electron Transfer (F-EET) Family F-EET	CLAFUR5_02732	Chr2	1595180	1596594	CLAFUR0_02742	Chr2	1653543	1654957	CLAFUR4_02740	Chr2	1606728	1608142	CLAFUW4_02745	Chr2	1589999	1591413	CLAFUW7_02744	Chr2	1601242	1602656
N0.HOG0000615	1.A.115	The Pore-forming NADPH-dependent 1-Acyldihydroxyacetone Phosphate Reductase (Ayr1) Family Ayr1	CLAFUR5_02761	Chr2	1669044	1670011	CLAFUR0_02770	Chr2	1723607	1724574	CLAFUR4_02768	Chr2	1676796	1677763	CLAFUW4_02774	Chr2	1663863	1664830	CLAFUW7_02772	Chr2	1671310	1672277
N0.HOG0000616	1.A.115	The Pore-forming NADPH-dependent 1-Acyldihydroxyacetone Phosphate Reductase (Ayr1) Family Ayr1	CLAFUR5_10782	Chr8	114679	115272	CLAFUR0_11756	Chr8	114750	115343	CLAFUR4_11743	Chr8	98174	98767	CLAFUW4_11738	Chr8	98196	98789	CLAFUW7_11745	Chr8	98251	98844
N0.HOG0000635	2.A.1	The Major Facilitator Superfamily (MFS) MFS	CLAFUR5_09124	Chr9	1371087	1372556	CLAFUR0_09013	Chr9	1324459	1325928	CLAFUR4_09021	Chr9	1291962	1293431	CLAFUW4_09015	Chr9	1278324	1279793	CLAFUW7_09016	Chr9	1278307	1279776
N0.HOG0000636	2.A.1	The Major Facilitator Superfamily (MFS) MFS	CLAFUR5_03001	Chr2	3267180	3268803	CLAFUR0_03013	Chr2	3210460	3212083	CLAFUR4_03010	Chr2	3265702	3267325	CLAFUW4_03017	Chr2	3238705	3240328	CLAFUW7_03014	Chr2	3260223	3261846
N0.HOG0000641	1.A.115	The Pore-forming NADPH-dependent 1-Acyldihydroxyacetone Phosphate Reductase (Ayr1) Family Ayr1	CLAFUR5_04088	Chr4	978902	979912	CLAFUR0_04114	Chr4	958400	959410	CLAFUR4_04113	Chr4	962673	963683	CLAFUW4_04127	Chr4	967504	968514	CLAFUW7_04116	Chr4	962729	963739
N0.HOG0000643	2.A.3	The Amino Acid-Polyamine-Organocation (APC) Family APC	CLAFUR5_13320	Chr11	3213089	3214688	CLAFUR0_13478	Chr11	3195760	3197359	CLAFUR4_13470	Chr11	3124063	3125662	CLAFUW4_13467	Chr11	3134107	3135706	CLAFUW7_13474	Chr11	3214593	3216192
N0.HOG0000644	2.A.3	The Amino Acid-Polyamine-Organocation (APC) Family APC	CLAFUR5_03126	Chr2	3623085	3624529	CLAFUR0_03137	Chr2	3562273	3563717	CLAFUR4_03132	Chr2	3615218	3616662	CLAFUW4_03142	Chr2	3587757	3589201	CLAFUW7_03136	Chr2	3609739	3611183
N0.HOG0000645	2.A.3	The Amino Acid-Polyamine-Organocation (APC) Family APC	CLAFUR5_03138	Chr2	3654190	3655861	CLAFUR0_03148	Chr2	3588379	3590050	CLAFUR4_03143	Chr2	3641323	3642994	CLAFUW4_03154	Chr2	3618862	3620533	CLAFUW7_03147	Chr2	3635844	3637515
N0.HOG0000646	2.A.3	The Amino Acid-Polyamine-Organocation (APC) Family APC	CLAFUR5_08430	Chr3	4590015	4591850	CLAFUR0_08322	Chr3	4574618	4576453	CLAFUR4_08327	Chr3	4668599	4670434	CLAFUW4_08322	Chr3	4667174	4669009	CLAFUW7_08322	Chr3	4681996	4683831
N0.HOG0000647	2.A.57	The Equilibrative Nucleoside Transporter (ENT) Family ENT	CLAFUR5_03167	Chr2	3885643	3887492	CLAFUR0_03176	Chr2	3817400	3819249	CLAFUR4_03172	Chr2	3866092	3867941	CLAFUW4_03183	Chr2	3850318	3852167	CLAFUW7_03176	Chr2	3860606	3862455
N0.HOG0000648	2.A.57	The Equilibrative Nucleoside Transporter (ENT) Family ENT	CLAFUR5_14118	Chr13	146375	147925	CLAFUR0_14289	Chr13	206901	208451	CLAFUR4_14285	Chr13	206859	208409	CLAFUW4_14285	Chr13	151979	153529	CLAFUW7_14293	Chr13	213031	214581
N0.HOG0000651	2.A.1	The Major Facilitator Superfamily (MFS) MFS	CLAFUR5_09743	Chr9	3682054	3683866	CLAFUR0_09645	Chr9	3614771	3616583	CLAFUR4_09654	Chr9	3593391	3595203	CLAFUW4_09649	Chr9	3555942	3557754	CLAFUW7_09650	Chr9	3573418	3575230
N0.HOG0000652	2.A.1	The Major Facilitator Superfamily (MFS) MFS	CLAFUR5_03185	Chr2	3929393	3931050	CLAFUR0_03194	Chr2	3861150	3862807	CLAFUR4_03190	Chr2	3909844	3911501	CLAFUW4_03201	Chr2	3894068	3895725	CLAFUW7_03194	Chr2	3904358	3906015
N0.HOG0000653	2.A.108	The Iron/Lead Transporter (ILT) Family ILT	CLAFUR5_11112	Chr8	1599026	1601038	CLAFUR0_12089	Chr8	1514792	1516804	CLAFUR4_12078	Chr8	1622835	1624847	CLAFUW4_12073	Chr8	1630760	1632772	CLAFUW7_12080	Chr8	1612098	1614110
N0.HOG0000654	2.A.108	The Iron/Lead Transporter (ILT) Family ILT	CLAFUR5_03210	Chr2	4041353	4043195	CLAFUR0_03220	Chr2	3973206	3975048	CLAFUR4_03216	Chr2	4053539	4055381	CLAFUW4_03227	Chr2	4006028	4007870	CLAFUW7_03220	Chr2	4041015	4042857
N0.HOG0000657	9.B.115	The Steroid 5alpha-reductase/Lamin B Receptor (LBR) Family LBR	CLAFUR5_09494	Chr9	3083424	3084956	CLAFUR0_09392	Chr9	3015788	3017320	CLAFUR4_09401	Chr9	2994753	2996285	CLAFUW4_09395	Chr9	2957314	2958846	CLAFUW7_09396	Chr9	2974786	2976318
N0.HOG0000658	9.B.115	The Steroid 5alpha-reductase/Lamin B Receptor (LBR) Family LBR	CLAFUR5_03217	Chr2	4058863	4060221	CLAFUR0_03227	Chr2	3990714	3992072	CLAFUR4_03223	Chr2	4071046	4072404	CLAFUW4_03234	Chr2	4023539	4024897	CLAFUW7_03227	Chr2	4058522	4059880
N0.HOG0000659	1.A.8	The Major Intrinsic Protein (MIP) Family MIP	CLAFUR5_03222	Chr2	4067043	4068796	CLAFUR0_03232	Chr2	3998894	4000647	CLAFUR4_03228	Chr2	4079226	4080979	CLAFUW4_03239	Chr2	4031719	4033472	CLAFUW7_03232	Chr2	4066702	4068455
N0.HOG0000660	1.A.8	The Major Intrinsic Protein (MIP) Family MIP	CLAFUR5_05414	Chr5	129872	131693	CLAFUR0_05268	Chr5	136678	138499	CLAFUR4_05261	Chr5	136661	138482	CLAFUW4_05267	Chr5	82994	84815	CLAFUW7_05266	Chr5	129033	130854
N0.HOG0000661	2.A.3	The Amino Acid-Polyamine-Organocation (APC) Family APC	CLAFUR5_10866	Chr8	479395	481215	CLAFUR0_11842	Chr8	478324	480144	CLAFUR4_11829	Chr8	461756	463576	CLAFUW4_11824	Chr8	468559	470379	CLAFUW7_11831	Chr8	461829	463649
N0.HOG0000662	2.A.3	The Amino Acid-Polyamine-Organocation (APC) Family APC	CLAFUR5_03232	Chr2	4090886	4092686	CLAFUR0_03242	Chr2	4022737	4024537	CLAFUR4_03238	Chr2	4103067	4104867	CLAFUW4_03249	Chr2	4055560	4057360	CLAFUW7_03242	Chr2	4090544	4092344
N0.HOG0000667	9.A.3	The Sorting Nexin27 (SNX27)-Retromer Assembly Apparatus (RetromerAA) Family RetromerAA	CLAFUR5_03282	Chr2	4534278	4535274	CLAFUR0_03294	Chr2	4405559	4406555	CLAFUR4_03290	Chr2	4539672	4540668	CLAFUW4_03301	Chr2	4492166	4493162	CLAFUW7_03293	Chr2	4527149	4528145
N0.HOG0000668	9.A.63	The Retromer-dependent Vacuolar Protein Sorting (R-VPS) Family R-VPS	CLAFUR5_09843	Chr7	135583	136469	CLAFUR0_10812	Chr7	136443	137329	CLAFUR4_10805	Chr7	136563	137449	CLAFUW4_10800	Chr7	136494	137380	CLAFUW7_10798	Chr7	141719	142605
N0.HOG0000675	1.A.115	The Pore-forming NADPH-dependent 1-Acyldihydroxyacetone Phosphate Reductase (Ayr1) Family Ayr1	CLAFUR5_10021	Chr7	700940	701859	CLAFUR0_10991	Chr7	701713	702632	CLAFUR4_10984	Chr7	701832	702751	CLAFUW4_10979	Chr7	701779	702698	CLAFUW7_10977	Chr7	706987	707906
N0.HOG0000676	1.A.115	The Pore-forming NADPH-dependent 1-Acyldihydroxyacetone Phosphate Reductase (Ayr1) Family Ayr1	CLAFUR5_03521	Chr2	5733591	5734600	CLAFUR0_03535	Chr2	5576980	5577989	CLAFUR4_03530	Chr2	5663360	5664369	CLAFUW4_03541	Chr2	5618000	5619009	CLAFUW7_03533	Chr2	5650818	5651827
N0.HOG0000679	9.B.313	The 7 TMS Domain-containing Protein (7DCP) Family 7DCP	CLAFUR5_03559	Chr2	5822327	5823460	CLAFUR0_03573	Chr2	5665718	5666851	CLAFUR4_03568	Chr2	5752098	5753231	CLAFUW4_03579	Chr2	5706738	5707871	CLAFUW7_03571	Chr2	5739556	5740689
N0.HOG0000687	3.A.16	The Endoplasmic Reticular Retrotranslocon (ER-RT) Family ER-RT	CLAFUR5_03648	Chr2	6367147	6368931	CLAFUR0_03661	Chr2	6306881	6308665	CLAFUR4_03658	Chr2	6470289	6472073	CLAFUW4_03670	Chr2	6414500	6416284	CLAFUW7_03662	Chr2	6454097	6455881
N0.HOG0000688	3.A.16	The Endoplasmic Reticular Retrotranslocon (ER-RT) Family ER-RT	CLAFUR5_05521	Chr5	680348	682156	CLAFUR0_05375	Chr5	687161	688969	CLAFUR4_05367	Chr5	687307	689115	CLAFUW4_05373	Chr5	627058	628866	CLAFUW7_05371	Chr5	686269	688077
N0.HOG0000691	2.A.1	The Major Facilitator Superfamily (MFS) MFS	CLAFUR5_03736	Chr2	6550813	6552464	CLAFUR0_03752	Chr2	6490415	6492066	CLAFUR4_03752	Chr2	6653957	6655608	CLAFUW4_03764	Chr2	6598163	6599814	CLAFUW7_03756	Chr2	6637765	6639416
N0.HOG0000692	2.A.1	The Major Facilitator Superfamily (MFS) MFS	CLAFUR5_05817	Chr5	1657199	1660310	CLAFUR0_05678	Chr5	1671818	1674929	CLAFUR4_05670	Chr5	1677787	1680898	CLAFUW4_05676	Chr5	1610773	1613884	CLAFUW7_05675	Chr5	1669924	1673035
N0.HOG0000703	2.A.1	The Major Facilitator Superfamily (MFS) MFS	CLAFUR5_06680	Chr6	223075	224830	CLAFUR0_06536	Chr6	222433	224188	CLAFUR4_06540	Chr6	222374	224129	CLAFUW4_06532	Chr6	222398	224153	CLAFUW7_06531	Chr6	222440	224195
N0.HOG0000704	2.A.1	The Major Facilitator Superfamily (MFS) MFS	CLAFUR5_03843	Chr2	6799435	6801173	CLAFUR0_03858	Chr2	6734049	6735787	CLAFUR4_03859	Chr2	6902497	6904235	CLAFUW4_03871	Chr2	6846793	6848531	CLAFUW7_03863	Chr2	6886305	6888043
N0.HOG0000711	8.A.117	The Neuroligin (Nlg) Family Nlg	CLAFUR5_07770	Chr3	74747	76549	CLAFUR0_07647	Chr3	74819	76621	CLAFUR4_07647	Chr3	176126	177928	CLAFUW4_07642	Chr3	170366	172168	CLAFUW7_07643	Chr3	176174	177976
N0.HOG0000712	8.A.117	The Neuroligin (Nlg) Family Nlg	CLAFUR5_08185	Chr3	2639056	2641185	CLAFUR0_08067	Chr3	2641694	2643823	CLAFUR4_08072	Chr3	2757897	2760026	CLAFUW4_08067	Chr3	2728533	2730662	CLAFUW7_08067	Chr3	2771275	2773404
N0.HOG0000713	3.A.18	The Nuclear mRNA Exporter (mRNA-E) Family mRNA-E	CLAFUR5_07157	Chr6	2856999	2858252	CLAFUR0_07028	Chr6	2946643	2947896	CLAFUR4_07030	Chr6	2902596	2903849	CLAFUW4_07021	Chr6	2872734	2873987	CLAFUW7_07021	Chr6	2902666	2903919
N0.HOG0000714	3.A.18	The Nuclear mRNA Exporter (mRNA-E) Family mRNA-E	CLAFUR5_07831	Chr3	271826	273284	CLAFUR0_07706	Chr3	269514	270972	CLAFUR4_07708	Chr3	361653	363111	CLAFUW4_07703	Chr3	355917	357375	CLAFUW7_07704	Chr3	373206	374664
N0.HOG0000715	2.A.29	The Mitochondrial Carrier (MC) Family MC	CLAFUR5_07870	Chr3	363527	364830	CLAFUR0_07745	Chr3	361215	362518	CLAFUR4_07747	Chr3	453353	454656	CLAFUW4_07742	Chr3	447617	448920	CLAFUW7_07743	Chr3	464906	466209
N0.HOG0000716	2.A.29	The Mitochondrial Carrier (MC) Family MC	CLAFUR5_06304	Chr5	4442082	4443017	CLAFUR0_06167	Chr5	4381147	4382082	CLAFUR4_06163	Chr5	4459718	4460653	CLAFUW4_06160	Chr5	4451069	4452004	CLAFUW7_06156	Chr5	4439426	4440361
N0.HOG0000717	2.A.1	The Major Facilitator Superfamily (MFS) MFS	CLAFUR5_07874	Chr3	401074	402791	CLAFUR0_07750	Chr3	398762	400479	CLAFUR4_07752	Chr3	490900	492617	CLAFUW4_07747	Chr3	485164	486881	CLAFUW7_07748	Chr3	502453	504170
N0.HOG0000718	2.A.1	The Major Facilitator Superfamily (MFS) MFS	CLAFUR5_07469	Chr6	4069343	4071058	CLAFUR0_07345	Chr6	4145127	4146842	CLAFUR4_07347	Chr6	4169662	4171377	CLAFUW4_07340	Chr6	4145937	4147652	CLAFUW7_07341	Chr6	4114214	4115929
N0.HOG0000723	2.A.57	The Equilibrative Nucleoside Transporter (ENT) Family ENT	CLAFUR5_07910	Chr3	484449	486072	CLAFUR0_07787	Chr3	482135	483758	CLAFUR4_07790	Chr3	574287	575910	CLAFUW4_07785	Chr3	568549	570172	CLAFUW7_07786	Chr3	585839	587462
N0.HOG0000724	2.A.57	The Equilibrative Nucleoside Transporter (ENT) Family ENT	CLAFUR5_12262	Chr10	3194031	3194943	CLAFUR0_09982	Chr10	822688	823600	CLAFUR4_09985	Chr10	819136	820048	CLAFUW4_09981	Chr10	831080	831992	CLAFUW7_09982	Chr10	831386	832298
N0.HOG0000725	2.A.3	The Amino Acid-Polyamine-Organocation (APC) Family APC	CLAFUR5_05899	Chr5	2077936	2079732	CLAFUR0_05761	Chr5	2098750	2100546	CLAFUR4_05750	Chr5	2194486	2196282	CLAFUW4_05756	Chr5	2121851	2123647	CLAFUW7_05754	Chr5	2180990	2182786
N0.HOG0000726	2.A.3	The Amino Acid-Polyamine-Organocation (APC) Family APC	CLAFUR5_07924	Chr3	588911	590575	CLAFUR0_07802	Chr3	586600	588264	CLAFUR4_07805	Chr3	678749	680413	CLAFUW4_07800	Chr3	673005	674669	CLAFUW7_07801	Chr3	690298	691962
N0.HOG0000735	1.A.115	The Pore-forming NADPH-dependent 1-Acyldihydroxyacetone Phosphate Reductase (Ayr1) Family Ayr1	CLAFUR5_08007	Chr3	1216969	1218206	CLAFUR0_07884	Chr3	1214657	1215894	CLAFUR4_07887	Chr3	1305930	1307168	CLAFUW4_07882	Chr3	1303583	1304821	CLAFUW7_07883	Chr3	1318357	1319595
N0.HOG0000736	1.A.115	The Pore-forming NADPH-dependent 1-Acyldihydroxyacetone Phosphate Reductase (Ayr1) Family Ayr1	CLAFUR5_13940	Chr12	2164364	2165284	CLAFUR0_14112	Chr12	2190875	2191795	CLAFUR4_14108	Chr12	2240435	2241355	CLAFUW4_14105	Chr12	2257115	2258035	CLAFUW7_14116	Chr12	2205050	2205970
N0.HOG0000741	2.A.67	The Oligopeptide Transporter (OPT) Family OPT	CLAFUR5_05383	Chr4	6134752	6137431	CLAFUR0_10783	Chr10	4346368	4349047	CLAFUR4_10776	Chr10	4241445	4244124	CLAFUW4_10771	Chr10	4237717	4240396	CLAFUW7_10773	Chr10	4256894	4259573
N0.HOG0000742	2.A.67	The Oligopeptide Transporter (OPT) Family OPT	CLAFUR5_08177	Chr3	2614743	2617499	CLAFUR0_08059	Chr3	2617381	2620137	CLAFUR4_08064	Chr3	2733584	2736340	CLAFUW4_08059	Chr3	2704220	2706976	CLAFUW7_08059	Chr3	2746962	2749718
N0.HOG0000747	2.A.19	The Ca2+:Cation Antiporter (CaCA) Family CaCA	CLAFUR5_08251	Chr3	3081813	3085158	CLAFUR0_08137	Chr3	3078909	3082254	CLAFUR4_08142	Chr3	3172869	3176214	CLAFUW4_08137	Chr3	3165746	3169091	CLAFUW7_08137	Chr3	3186243	3189588
N0.HOG0000748	2.A.19	The Ca2+:Cation Antiporter (CaCA) Family CaCA	CLAFUR5_06016	Chr5	2935172	2936694	CLAFUR0_05879	Chr5	2955990	2957512	CLAFUR4_05866	Chr5	3042400	3043922	CLAFUW4_05872	Chr5	2965342	2966864	CLAFUW7_05870	Chr5	3022108	3023630
N0.HOG0000755	1.A.33	The Cation Channel-forming Heat Shock Protein-70 (Hsp70) Family Hsp70	CLAFUR5_08397	Chr3	4506707	4508850	CLAFUR0_08288	Chr3	4491310	4493453	CLAFUR4_08293	Chr3	4585291	4587434	CLAFUW4_08288	Chr3	4583866	4586009	CLAFUW7_08288	Chr3	4598688	4600831
N0.HOG0000757	4.D.1	The Putative Vectorial Glycosyl Polymerization (VGP) Family VGP	CLAFUR5_08411	Chr3	4546666	4550061	CLAFUR0_08303	Chr3	4531269	4534664	CLAFUR4_08308	Chr3	4625250	4628645	CLAFUW4_08303	Chr3	4623825	4627220	CLAFUW7_08303	Chr3	4638647	4642042
N0.HOG0000758	4.D.1	The Putative Vectorial Glycosyl Polymerization (VGP) Family VGP	CLAFUR5_11846	Chr10	849149	852259	CLAFUR0_05051	Chr4	5060357	5063467	CLAFUR4_05047	Chr4	5027727	5030837	CLAFUW4_05061	Chr4	5032613	5035723	CLAFUW7_05055	Chr4	5117875	5120985
N0.HOG0000771	1.A.115	The Pore-forming NADPH-dependent 1-Acyldihydroxyacetone Phosphate Reductase (Ayr1) Family Ayr1	CLAFUR5_08526	Chr3	5091719	5094659	CLAFUR0_08422	Chr3	5070576	5073516	CLAFUR4_08427	Chr3	5167785	5170725	CLAFUW4_08422	Chr3	5166349	5169289	CLAFUW7_08422	Chr3	5181184	5184124
N0.HOG0000772	1.A.115	The Pore-forming NADPH-dependent 1-Acyldihydroxyacetone Phosphate Reductase (Ayr1) Family Ayr1	CLAFUR5_05546	Chr5	738770	741647	CLAFUR0_05401	Chr5	745585	748462	CLAFUR4_05393	Chr5	745734	748611	CLAFUW4_05399	Chr5	685485	688362	CLAFUW7_05397	Chr5	744698	747575
N0.HOG0000773	9.B.278	The Organellar-targeting Adaptor Protein Complex (O-APC) Family O-APC	CLAFUR5_08550	Chr3	5241343	5243795	CLAFUR0_08446	Chr3	5247172	5249582	CLAFUR4_08451	Chr3	5344873	5347283	CLAFUW4_08446	Chr3	5315975	5318427	CLAFUW7_08446	Chr3	5351481	5353891
N0.HOG0000774	9.B.278	The Organellar-targeting Adaptor Protein Complex (O-APC) Family O-APC	CLAFUR5_09431	Chr9	2658880	2661161	CLAFUR0_09329	Chr9	2603188	2605469	CLAFUR4_09337	Chr9	2570710	2572991	CLAFUW4_09331	Chr9	2557064	2559345	CLAFUW7_09332	Chr9	2557041	2559322
N0.HOG0000779	9.B.313	The 7 TMS Domain-containing Protein (7DCP) Family 7DCP	CLAFUR5_05013	Chr4	4702584	4704029	CLAFUR0_10403	Chr10	2922657	2924102	CLAFUR4_10402	Chr10	2975196	2976641	CLAFUW4_10398	Chr10	2997903	2999348	CLAFUW7_10398	Chr10	2991411	2992856
N0.HOG0000780	9.B.313	The 7 TMS Domain-containing Protein (7DCP) Family 7DCP	CLAFUR5_08571	Chr3	5285945	5287368	CLAFUR0_08467	Chr3	5291711	5293134	CLAFUR4_08472	Chr3	5389412	5390835	CLAFUW4_08467	Chr3	5360577	5362000	CLAFUW7_08467	Chr3	5396020	5397443
N0.HOG0000781	2.A.3	The Amino Acid-Polyamine-Organocation (APC) Family APC	CLAFUR5_08581	Chr3	5301244	5302993	CLAFUR0_08477	Chr3	5307010	5308759	CLAFUR4_08482	Chr3	5404711	5406460	CLAFUW4_08477	Chr3	5375876	5377625	CLAFUW7_08477	Chr3	5411319	5413068
N0.HOG0000782	2.A.3	The Amino Acid-Polyamine-Organocation (APC) Family APC	CLAFUR5_14103	Chr13	112868	114526	CLAFUR0_14274	Chr13	173395	175053	CLAFUR4_14270	Chr13	173353	175011	CLAFUW4_14270	Chr13	118472	120130	CLAFUW7_14278	Chr13	179525	181183
N0.HOG0000789	8.A.82	The Calmodulin Calcium Binding Protein (Calmodulin) Family Calmodulin	CLAFUR5_05404	Chr5	98234	98969	CLAFUR0_05257	Chr5	105040	105775	CLAFUR4_05251	Chr5	105002	105737	CLAFUW4_05257	Chr5	51335	52070	CLAFUW7_05256	Chr5	97374	98109
N0.HOG0000790	8.A.82	The Calmodulin Calcium Binding Protein (Calmodulin) Family Calmodulin	CLAFUR5_08636	Chr3	5531589	5532150	CLAFUR0_08534	Chr3	5534217	5534778	CLAFUR4_08539	Chr3	5631918	5632479	CLAFUW4_08534	Chr3	5606221	5606782	CLAFUW7_08534	Chr3	5638527	5639088
N0.HOG0000799	2.A.1	The Major Facilitator Superfamily (MFS) MFS	CLAFUR5_03993	Chr4	527917	529644	CLAFUR0_04015	Chr4	526859	528586	CLAFUR4_04014	Chr4	527905	529632	CLAFUW4_04028	Chr4	534806	536533	CLAFUW7_04017	Chr4	527958	529685
N0.HOG0000800	2.A.1	The Major Facilitator Superfamily (MFS) MFS	CLAFUR5_07427	Chr6	3921562	3923826	CLAFUR0_07303	Chr6	3997342	3999606	CLAFUR4_07305	Chr6	4021779	4024043	CLAFUW4_07297	Chr6	3998058	4000322	CLAFUW7_07299	Chr6	3966428	3968692
N0.HOG0000811	9.B.229	The Transferrin Receptor, CD71, (TFR) Family TFR	CLAFUR5_04238	Chr4	1349701	1352141	CLAFUR0_04261	Chr4	1321109	1323549	CLAFUR4_04259	Chr4	1320908	1323348	CLAFUW4_04273	Chr4	1325784	1328224	CLAFUW7_04262	Chr4	1320995	1323435
N0.HOG0000812	9.B.229	The Transferrin Receptor, CD71, (TFR) Family TFR	CLAFUR5_09465	Chr9	3012763	3015118	CLAFUR0_09363	Chr9	2945115	2947470	CLAFUR4_09372	Chr9	2924092	2926447	CLAFUW4_09366	Chr9	2886653	2889008	CLAFUW7_09367	Chr9	2904125	2906480
N0.HOG0000815	2.A.1	The Major Facilitator Superfamily (MFS) MFS	CLAFUR5_04263	Chr4	1405076	1407004	CLAFUR0_04287	Chr4	1376484	1378412	CLAFUR4_04285	Chr4	1376282	1378210	CLAFUW4_04299	Chr4	1381158	1383086	CLAFUW7_04288	Chr4	1376370	1378298
N0.HOG0000816	2.A.1	The Major Facilitator Superfamily (MFS) MFS	CLAFUR5_06607	Chr5	5742039	5743976	CLAFUR0_06468	Chr5	5586165	5588102	CLAFUR4_06467	Chr5	5735125	5737062	CLAFUW4_06463	Chr5	5743726	5745663	CLAFUW7_06463	Chr5	5789221	5791158
N0.HOG0000823	2.D.1	The PI4P/PS Counter Transporter (P/P-CT) Family P/P-CT	CLAFUR5_04429	Chr4	2185093	2186323	CLAFUR0_04453	Chr4	2107299	2108529	CLAFUR4_04450	Chr4	2085429	2086659	CLAFUW4_04464	Chr4	2090305	2091535	CLAFUW7_04456	Chr4	2156387	2157617
N0.HOG0000824	2.D.1	The PI4P/PS Counter Transporter (P/P-CT) Family P/P-CT	CLAFUR5_10617	Chr7	3877357	3878612	CLAFUR0_11588	Chr7	3795545	3796800	CLAFUR4_11579	Chr7	3781514	3782769	CLAFUW4_11574	Chr7	3778809	3780064	CLAFUW7_11578	Chr7	3848829	3850084
N0.HOG0000825	3.A.16	The Endoplasmic Reticular Retrotranslocon (ER-RT) Family ER-RT	CLAFUR5_04517	Chr4	2489795	2490526	CLAFUR0_04544	Chr4	2390864	2391595	CLAFUR4_04541	Chr4	2390091	2390822	CLAFUW4_04555	Chr4	2394966	2395697	CLAFUW7_04547	Chr4	2461092	2461823
N0.HOG0000826	3.A.16	The Endoplasmic Reticular Retrotranslocon (ER-RT) Family ER-RT	CLAFUR5_07713	Chr6	4893252	4893815	CLAFUR0_07588	Chr6	4972342	4972905	CLAFUR4_07589	Chr6	4990712	4991275	CLAFUW4_07583	Chr6	4961519	4962082	CLAFUW7_07585	Chr6	4951133	4951696
N0.HOG0000827	3.A.1	The ATP-binding Cassette (ABC) Superfamily ABC	CLAFUR5_04575	Chr4	2727120	2729168	CLAFUR0_04603	Chr4	2644208	2646256	CLAFUR4_04601	Chr4	2627416	2629464	CLAFUW4_04615	Chr4	2632291	2634339	CLAFUW7_04607	Chr4	2698414	2700462
N0.HOG0000828	3.A.1	The ATP-binding Cassette (ABC) Superfamily ABC	CLAFUR5_04753	Chr4	3570451	3575004	CLAFUR0_10142	Chr10	1788578	1793131	CLAFUR4_10144	Chr10	1773800	1778353	CLAFUW4_10140	Chr10	1796912	1801465	CLAFUW7_10141	Chr10	1803539	1808092
N0.HOG0000831	1.A.115	The Pore-forming NADPH-dependent 1-Acyldihydroxyacetone Phosphate Reductase (Ayr1) Family Ayr1	CLAFUR5_04588	Chr4	2851417	2852217	CLAFUR0_04616	Chr4	2771425	2772225	CLAFUR4_04614	Chr4	2751713	2752513	CLAFUW4_04628	Chr4	2756588	2757388	CLAFUW7_04620	Chr4	2822712	2823512
N0.HOG0000832	1.A.115	The Pore-forming NADPH-dependent 1-Acyldihydroxyacetone Phosphate Reductase (Ayr1) Family Ayr1	CLAFUR5_09329	Chr9	2317134	2318086	CLAFUR0_09226	Chr9	2220244	2221196	CLAFUR4_09234	Chr9	2187771	2188723	CLAFUW4_09228	Chr9	2174124	2175076	CLAFUW7_09229	Chr9	2174102	2175054
N0.HOG0000833	8.A.128	The Signaling Adaptor Protein KARAP/DAP12/TYROBP (SAP) Family SAP	CLAFUR5_06378	Chr5	4600514	4602210	CLAFUR0_06242	Chr5	4539331	4541027	CLAFUR4_06238	Chr5	4618109	4619805	CLAFUW4_06235	Chr5	4609455	4611151	CLAFUW7_06231	Chr5	4597805	4599501
N0.HOG0000834	8.A.128	The Signaling Adaptor Protein KARAP/DAP12/TYROBP (SAP) Family SAP	CLAFUR5_04614	Chr4	2925688	2927595	CLAFUR0_04643	Chr4	2845701	2847608	CLAFUR4_04639	Chr4	2890805	2892712	CLAFUW4_04653	Chr4	2895680	2897587	CLAFUW7_04647	Chr4	2896983	2898890
N0.HOG0000835	8.A.98	The 14-3-3 protein (14-3-3) Family 14-3-3	CLAFUR5_04638	Chr4	2988594	2989563	CLAFUR0_04667	Chr4	2908607	2909576	CLAFUR4_04663	Chr4	2953717	2954686	CLAFUW4_04677	Chr4	2958592	2959561	CLAFUW7_04671	Chr4	2959889	2960858
N0.HOG0000836	8.A.98	The 14-3-3 protein (14-3-3) Family 14-3-3	CLAFUR5_04944	Chr4	4475973	4477015	CLAFUR0_10333	Chr10	2696046	2697088	CLAFUR4_10335	Chr10	2687429	2688471	CLAFUW4_10331	Chr10	2725507	2726549	CLAFUW7_10331	Chr10	2719015	2720057
N0.HOG0000843	2.A.1	The Major Facilitator Superfamily (MFS) MFS	CLAFUR5_13250	Chr11	2911758	2913377	CLAFUR0_13407	Chr11	2897910	2899529	CLAFUR4_13401	Chr11	2830806	2832425	CLAFUW4_13397	Chr11	2832252	2833871	CLAFUW7_13404	Chr11	2921334	2922953
N0.HOG0000844	2.A.1	The Major Facilitator Superfamily (MFS) MFS	CLAFUR5_12148	Chr10	2201005	2202575	CLAFUR0_04742	Chr4	3723824	3725394	CLAFUR4_04738	Chr4	3676415	3677985	CLAFUW4_04752	Chr4	3681293	3682863	CLAFUW7_04746	Chr4	3771529	3773099
N0.HOG0000845	9.A.76	The Omega3 Fatty Acid Desaturase 3/Putative Transporter (FAD3) Family FAD3	CLAFUR5_12145	Chr10	2192109	2193864	CLAFUR0_04745	Chr4	3732535	3734290	CLAFUR4_04741	Chr4	3685126	3686881	CLAFUW4_04755	Chr4	3690004	3691759	CLAFUW7_04749	Chr4	3780240	3781995
N0.HOG0000846	9.A.76	The Omega3 Fatty Acid Desaturase 3/Putative Transporter (FAD3) Family FAD3	CLAFUR5_09064	Chr9	1072470	1074179	CLAFUR0_08954	Chr9	1031066	1032775	CLAFUR4_08962	Chr9	984689	986398	CLAFUW4_08956	Chr9	984930	986639	CLAFUW7_08957	Chr9	984913	986622
N0.HOG0000847	9.B.238	The Uncharacterized Bacterial 5 TMS Protein-1 (UBP1) Family UBP1	CLAFUR5_12130	Chr10	1996670	2000394	CLAFUR0_04760	Chr4	3926005	3929729	CLAFUR4_04756	Chr4	3883547	3887271	CLAFUW4_04770	Chr4	3888426	3892150	CLAFUW7_04764	Chr4	3973710	3977434
N0.HOG0000848	9.B.238	The Uncharacterized Bacterial 5 TMS Protein-1 (UBP1) Family UBP1	CLAFUR5_12739	Chr11	652182	655595	CLAFUR0_12883	Chr11	653114	656527	CLAFUR4_12877	Chr11	653085	656498	CLAFUW4_12873	Chr11	653047	656460	CLAFUW7_12880	Chr11	652117	655530
N0.HOG0000855	1.A.115	The Pore-forming NADPH-dependent 1-Acyldihydroxyacetone Phosphate Reductase (Ayr1) Family Ayr1	CLAFUR5_12021	Chr10	1476012	1476841	CLAFUR0_04874	Chr4	4435805	4436634	CLAFUR4_04870	Chr4	4393088	4393917	CLAFUW4_04884	Chr4	4397992	4398821	CLAFUW7_04878	Chr4	4483254	4484083
N0.HOG0000856	1.A.115	The Pore-forming NADPH-dependent 1-Acyldihydroxyacetone Phosphate Reductase (Ayr1) Family Ayr1	CLAFUR5_13485	Chr12	549307	550130	CLAFUR0_13640	Chr12	566781	567604	CLAFUR4_13636	Chr12	582059	582882	CLAFUW4_13633	Chr12	582089	582912	CLAFUW7_13641	Chr12	582098	582921
N0.HOG0000859	1.A.115	The Pore-forming NADPH-dependent 1-Acyldihydroxyacetone Phosphate Reductase (Ayr1) Family Ayr1	CLAFUR5_20192	Chr10	1313550	1314564	CLAFUR0_04917	Chr4	4598082	4599096	CLAFUR4_04913	Chr4	4555365	4556379	CLAFUW4_04927	Chr4	4560251	4561265	CLAFUW7_04921	Chr4	4645513	4646527
N0.HOG0000860	1.A.115	The Pore-forming NADPH-dependent 1-Acyldihydroxyacetone Phosphate Reductase (Ayr1) Family Ayr1	CLAFUR5_05681	Chr5	1155988	1156833	CLAFUR0_05542	Chr5	1170631	1171476	CLAFUR4_05534	Chr5	1169774	1170619	CLAFUW4_05540	Chr5	1102760	1103605	CLAFUW7_05538	Chr5	1161905	1162750
N0.HOG0000861	2.A.7	The Drug/Metabolite Transporter (DMT) Superfamily DMT	CLAFUR5_11964	Chr10	1275554	1276697	CLAFUR0_04932	Chr4	4635919	4637062	CLAFUR4_04928	Chr4	4593232	4594375	CLAFUW4_04942	Chr4	4598118	4599261	CLAFUW7_04936	Chr4	4683380	4684523
N0.HOG0000862	2.A.7	The Drug/Metabolite Transporter (DMT) Superfamily DMT	CLAFUR5_11430	Chr8	3183459	3184652	CLAFUR0_12418	Chr8	3095113	3096306	CLAFUR4_12407	Chr8	3101668	3102861	CLAFUW4_12402	Chr8	3217808	3219001	CLAFUW7_12409	Chr8	3207098	3208291
N0.HOG0000863	2.A.21	The Solute:Sodium Symporter (SSS) Family SSS	CLAFUR5_11467	Chr8	3265592	3267897	CLAFUR0_12455	Chr8	3177246	3179551	CLAFUR4_12444	Chr8	3182693	3184998	CLAFUW4_12439	Chr8	3299940	3302245	CLAFUW7_12446	Chr8	3289231	3291536
N0.HOG0000864	2.A.21	The Solute:Sodium Symporter (SSS) Family SSS	CLAFUR5_11954	Chr10	1179291	1181562	CLAFUR0_04942	Chr4	4731054	4733325	CLAFUR4_04938	Chr4	4688367	4690638	CLAFUW4_04952	Chr4	4693253	4695524	CLAFUW7_04946	Chr4	4778515	4780786
N0.HOG0000867	2.A.1	The Major Facilitator Superfamily (MFS) MFS	CLAFUR5_10154	Chr7	1293226	1294722	CLAFUR0_11123	Chr7	1287779	1289275	CLAFUR4_11117	Chr7	1282154	1283650	CLAFUW4_11112	Chr7	1287845	1289341	CLAFUW7_11108	Chr7	1293054	1294550
N0.HOG0000868	2.A.1	The Major Facilitator Superfamily (MFS) MFS	CLAFUR5_11931	Chr10	1131790	1133409	CLAFUR0_04966	Chr4	4779207	4780826	CLAFUR4_04962	Chr4	4736520	4738139	CLAFUW4_04976	Chr4	4741406	4743025	CLAFUW7_04970	Chr4	4826668	4828287
N0.HOG0000895	8.A.5	The Voltage-gated K+ Channel β-subunit (Kvβ) Family KTN	CLAFUR5_06349	Chr5	4550231	4551450	CLAFUR0_06212	Chr5	4489046	4490265	CLAFUR4_06208	Chr5	4567824	4569043	CLAFUW4_06205	Chr5	4559172	4560391	CLAFUW7_06201	Chr5	4547520	4548739
N0.HOG0000896	8.A.5	The Voltage-gated K+ Channel β-subunit (Kvβ) Family KTN	CLAFUR5_05652	Chr5	1086823	1087863	CLAFUR0_05513	Chr5	1101466	1102506	CLAFUR4_05505	Chr5	1100612	1101652	CLAFUW4_05511	Chr5	1033598	1034638	CLAFUW7_05509	Chr5	1092743	1093783
N0.HOG0000905	2.A.1	The Major Facilitator Superfamily (MFS) MFS	CLAFUR5_07724	Chr6	4912785	4914972	CLAFUR0_07599	Chr6	4991875	4994062	CLAFUR4_07600	Chr6	5010245	5012432	CLAFUW4_07594	Chr6	4981052	4983239	CLAFUW7_07596	Chr6	4970666	4972853
N0.HOG0000906	2.A.1	The Major Facilitator Superfamily (MFS) MFS	CLAFUR5_05921	Chr5	2408777	2411243	CLAFUR0_05785	Chr5	2429595	2432061	CLAFUR4_05774	Chr5	2521796	2524262	CLAFUW4_05780	Chr5	2449159	2451625	CLAFUW7_05778	Chr5	2508298	2510764
N0.HOG0000909	2.A.19	The Ca2+:Cation Antiporter (CaCA) Family CaCA	CLAFUR5_09908	Chr7	342861	344317	CLAFUR0_10878	Chr7	345777	347233	CLAFUR4_10871	Chr7	345874	347330	CLAFUW4_10866	Chr7	345805	347261	CLAFUW7_10864	Chr7	351031	352487
N0.HOG0000910	2.A.19	The Ca2+:Cation Antiporter (CaCA) Family CaCA	CLAFUR5_06008	Chr5	2914753	2916135	CLAFUR0_05871	Chr5	2935571	2936953	CLAFUR4_05859	Chr5	3021957	3023339	CLAFUW4_05865	Chr5	2944899	2946281	CLAFUW7_05863	Chr5	3001665	3003047
N0.HOG0000911	8.A.32	The β-Amyloid Cleaving Enzyme (BACE1) Family BACE1	CLAFUR5_06056	Chr5	3236689	3237369	CLAFUR0_05919	Chr5	3257477	3258157	CLAFUR4_05917	Chr5	3320710	3321390	CLAFUW4_05912	Chr5	3243649	3244329	CLAFUW7_05910	Chr5	3300421	3301101
N0.HOG0000912	8.A.32	The β-Amyloid Cleaving Enzyme (BACE1) Family BACE1	CLAFUR5_09508	Chr9	3111983	3113390	CLAFUR0_09407	Chr9	3044594	3046001	CLAFUR4_09416	Chr9	3023312	3024719	CLAFUW4_09410	Chr9	2985873	2987280	CLAFUW7_09411	Chr9	3003345	3004752
N0.HOG0000921	2.A.1	The Major Facilitator Superfamily (MFS) MFS	CLAFUR5_04873	Chr4	4245457	4247358	CLAFUR0_10260	Chr10	2457575	2459476	CLAFUR4_10262	Chr10	2448961	2450862	CLAFUW4_10258	Chr10	2487038	2488939	CLAFUW7_10258	Chr10	2480546	2482447
N0.HOG0000922	2.A.1	The Major Facilitator Superfamily (MFS) MFS	CLAFUR5_06280	Chr5	4260568	4262845	CLAFUR0_06144	Chr5	4265695	4267972	CLAFUR4_06140	Chr5	4344266	4346543	CLAFUW4_06136	Chr5	4269556	4271833	CLAFUW7_06133	Chr5	4323974	4326251
N0.HOG0000926	1.A.115	The Pore-forming NADPH-dependent 1-Acyldihydroxyacetone Phosphate Reductase (Ayr1) Family Ayr1	CLAFUR5_06409	Chr5	4683632	4684450	CLAFUR0_06274	Chr5	4622444	4623262	CLAFUR4_06270	Chr5	4701189	4702007	CLAFUW4_06267	Chr5	4692560	4693378	CLAFUW7_06263	Chr5	4680885	4681703
N0.HOG0000929	1.A.16	The Formate-Nitrite Transporter (FNT) Family	CLAFUR5_13957	Chr12	2222279	2223381	CLAFUR0_14130	Chr12	2248790	2249892	CLAFUR4_14126	Chr12	2295962	2297064	CLAFUW4_14123	Chr12	2312642	2313744	CLAFUW7_14134	Chr12	2262965	2264067
N0.HOG0000930	1.A.16	The Formate-Nitrite Transporter (FNT) Family	CLAFUR5_06518	Chr5	5202824	5203944	CLAFUR0_06378	Chr5	5063440	5064560	CLAFUR4_06377	Chr5	5213786	5214906	CLAFUW4_06374	Chr5	5205441	5206561	CLAFUW7_06372	Chr5	5200077	5201197
N0.HOG0000939	2.A.1	The Major Facilitator Superfamily (MFS) MFS	CLAFUR5_06676	Chr6	216015	217795	CLAFUR0_06532	Chr6	215373	217153	CLAFUR4_06536	Chr6	215314	217094	CLAFUW4_06528	Chr6	215338	217118	CLAFUW7_06527	Chr6	215380	217160
N0.HOG0000940	2.A.1	The Major Facilitator Superfamily (MFS) MFS	CLAFUR5_07007	Chr6	2096504	2098170	CLAFUR0_06874	Chr6	2133150	2134816	CLAFUR4_06877	Chr6	2063168	2064834	CLAFUW4_06869	Chr6	2063196	2064862	CLAFUW7_06868	Chr6	2063237	2064903
N0.HOG0000947	9.B.191	The Endoplasmic Reticulum Retention Receptor (KDELR) Family KDELR	CLAFUR5_10091	Chr7	994891	996464	CLAFUR0_11060	Chr7	1005054	1006627	CLAFUR4_11054	Chr7	999429	1001002	CLAFUW4_11049	Chr7	1005120	1006693	CLAFUW7_11046	Chr7	1010329	1011902
N0.HOG0000948	1.H.3	The 4 TMS Amastin (Amastin) Family Amastin	CLAFUR5_06764	Chr6	570054	571767	CLAFUR0_06621	Chr6	556804	558517	CLAFUR4_06627	Chr6	562718	564431	CLAFUW4_06619	Chr6	562742	564455	CLAFUW7_06618	Chr6	562784	564497
N0.HOG0000953	1.A.115	The Pore-forming NADPH-dependent 1-Acyldihydroxyacetone Phosphate Reductase (Ayr1) Family Ayr1	CLAFUR5_11482	Chr8	3292268	3293113	CLAFUR0_12470	Chr8	3203922	3204767	CLAFUR4_12459	Chr8	3209369	3210214	CLAFUW4_12454	Chr8	3326616	3327461	CLAFUW7_12461	Chr8	3315907	3316752
N0.HOG0000954	1.A.115	The Pore-forming NADPH-dependent 1-Acyldihydroxyacetone Phosphate Reductase (Ayr1) Family Ayr1	CLAFUR5_06873	Chr6	1610235	1611319	CLAFUR0_06733	Chr6	1585303	1586387	CLAFUR4_06738	Chr6	1604442	1605526	CLAFUW4_06730	Chr6	1604466	1605550	CLAFUW7_06729	Chr6	1604509	1605593
N0.HOG0000963	2.A.1	The Major Facilitator Superfamily (MFS) MFS	CLAFUR5_12953	Chr11	1886182	1888081	CLAFUR0_13103	Chr11	1918391	1920290	CLAFUR4_13098	Chr11	1764489	1766388	CLAFUW4_13094	Chr11	1766845	1768744	CLAFUW7_13102	Chr11	1855925	1857824
N0.HOG0000964	2.A.1	The Major Facilitator Superfamily (MFS) MFS	CLAFUR5_07096	Chr6	2636529	2638196	CLAFUR0_06966	Chr6	2670144	2671811	CLAFUR4_06968	Chr6	2598168	2599835	CLAFUW4_06959	Chr6	2568306	2569973	CLAFUW7_06959	Chr6	2598237	2599904
N0.HOG0000969	9.A.26	The Lipid-translocating Exporter (LTE) Family	CLAFUR5_11008	Chr8	1197165	1198330	CLAFUR0_11982	Chr8	1113217	1114382	CLAFUR4_11971	Chr8	1203886	1205051	CLAFUW4_11966	Chr8	1204996	1206161	CLAFUW7_11973	Chr8	1210526	1211691
N0.HOG0000970	9.A.26	The Lipid-translocating Exporter (LTE) Family	CLAFUR5_07200	Chr6	3103810	3104727	CLAFUR0_07070	Chr6	3185504	3186421	CLAFUR4_07072	Chr6	3149659	3150576	CLAFUW4_07063	Chr6	3125939	3126856	CLAFUW7_07063	Chr6	3149728	3150645
N0.HOG0000975	2.A.1	The Major Facilitator Superfamily (MFS) MFS	CLAFUR5_07315	Chr6	3547082	3548685	CLAFUR0_07187	Chr6	3619254	3620857	CLAFUR4_07189	Chr6	3621720	3623323	CLAFUW4_07181	Chr6	3598001	3599604	CLAFUW7_07182	Chr6	3591948	3593551
N0.HOG0000976	2.A.1	The Major Facilitator Superfamily (MFS) MFS	CLAFUR5_07731	Chr6	4928931	4929850	CLAFUR0_07606	Chr6	5008021	5008940	CLAFUR4_07607	Chr6	5026394	5027313	CLAFUW4_07601	Chr6	4997198	4998117	CLAFUW7_07603	Chr6	4986812	4987731
N0.HOG0000977	3.A.1	The ATP-binding Cassette (ABC) Superfamily ABC	CLAFUR5_10766	Chr8	71962	75868	CLAFUR0_11740	Chr8	72033	75939	CLAFUR4_11727	Chr8	55353	59259	CLAFUW4_11722	Chr8	55375	59281	CLAFUW7_11730	Chr8	55431	59337
N0.HOG0000978	3.A.1	The ATP-binding Cassette (ABC) Superfamily ABC	CLAFUR5_07364	Chr6	3682958	3687031	CLAFUR0_07237	Chr6	3758738	3762811	CLAFUR4_07240	Chr6	3768273	3772346	CLAFUW4_07232	Chr6	3744552	3748625	CLAFUW7_07233	Chr6	3727823	3731896
N0.HOG0000979	2.A.1	The Major Facilitator Superfamily (MFS) MFS	CLAFUR5_07383	Chr6	3746636	3747846	CLAFUR0_07258	Chr6	3822416	3823626	CLAFUR4_07261	Chr6	3843329	3844539	CLAFUW4_07253	Chr6	3819608	3820818	CLAFUW7_07254	Chr6	3791501	3792711
N0.HOG0000980	2.A.1	The Major Facilitator Superfamily (MFS) MFS	CLAFUR5_12625	Chr11	307102	308751	CLAFUR0_12769	Chr11	302136	303785	CLAFUR4_12763	Chr11	307047	308696	CLAFUW4_12759	Chr11	307006	308655	CLAFUW7_12766	Chr11	307046	308695
N0.HOG0000989	1.A.1	The Voltage-gated Ion Channel (VIC) Superfamily VIC	CLAFUR5_09961	Chr7	580455	583227	CLAFUR0_10931	Chr7	581290	584062	CLAFUR4_10924	Chr7	581409	584181	CLAFUW4_10919	Chr7	581356	584128	CLAFUW7_10917	Chr7	586564	589336
N0.HOG0000990	1.A.1	The Voltage-gated Ion Channel (VIC) Superfamily VIC	CLAFUR5_14349	Chr13	800046	802441	CLAFUR0_14513	Chr13	861092	863487	CLAFUR4_14513	Chr13	862414	864809	CLAFUW4_14518	Chr13	817742	820137	CLAFUW7_14522	Chr13	868586	870981
N0.HOG0000995	2.A.17	The Proton-dependent Oligopeptide Transporter (POT/PTR) Family POT/PTR	CLAFUR5_08988	Chr9	763348	765384	CLAFUR0_08880	Chr9	725526	727562	CLAFUR4_08888	Chr9	679114	681150	CLAFUW4_08882	Chr9	679395	681431	CLAFUW7_08883	Chr9	679378	681414
N0.HOG0000996	2.A.17	The Proton-dependent Oligopeptide Transporter (POT/PTR) Family POT/PTR	CLAFUR5_10505	Chr7	3477607	3479487	CLAFUR0_11476	Chr7	3396769	3398649	CLAFUR4_11468	Chr7	3382896	3384776	CLAFUW4_11462	Chr7	3380044	3381924	CLAFUW7_11467	Chr7	3450240	3452120
N0.HOG0000999	2.A.7	The Drug/Metabolite Transporter (DMT) Superfamily DMT	CLAFUR5_10586	Chr7	3816884	3818277	CLAFUR0_11557	Chr7	3735073	3736466	CLAFUR4_11549	Chr7	3721212	3722605	CLAFUW4_11543	Chr7	3718331	3719724	CLAFUW7_11548	Chr7	3788527	3789920
N0.HOG0001000	2.A.7	The Drug/Metabolite Transporter (DMT) Superfamily DMT	CLAFUR5_09382	Chr9	2540165	2541489	CLAFUR0_09279	Chr9	2484444	2485768	CLAFUR4_09287	Chr9	2451970	2453294	CLAFUW4_09281	Chr9	2438324	2439648	CLAFUW7_09282	Chr9	2438301	2439625
N0.HOG0001003	3.A.16	The Endoplasmic Reticular Retrotranslocon (ER-RT) Family ER-RT	CLAFUR5_10655	Chr7	4203468	4205188	CLAFUR0_11624	Chr7	4121657	4123377	CLAFUR4_11615	Chr7	4103052	4104772	CLAFUW4_11610	Chr7	4110693	4112413	CLAFUW7_11614	Chr7	4180713	4182433
N0.HOG0001004	3.A.16	The Endoplasmic Reticular Retrotranslocon (ER-RT) Family ER-RT	CLAFUR5_11562	Chr8	3697161	3698880	CLAFUR0_12552	Chr8	3608860	3610579	CLAFUR4_12541	Chr8	3614293	3616012	CLAFUW4_12536	Chr8	3731546	3733265	CLAFUW7_12543	Chr8	3720837	3722556
N0.HOG0001021	1.A.7	ATP-gated P2X Receptor Cation Channel (P2X Receptor) Family	CLAFUR5_11150	Chr8	1777225	1778384	CLAFUR0_12127	Chr8	1692991	1694150	CLAFUR4_12116	Chr8	1801034	1802193	CLAFUW4_12111	Chr8	1808961	1810120	CLAFUW7_12118	Chr8	1790297	1791456
N0.HOG0001022	1.A.7	ATP-gated P2X Receptor Cation Channel (P2X Receptor) Family	CLAFUR5_11629	Chr8	4040979	4041977	CLAFUR0_12620	Chr8	3958465	3959463	CLAFUR4_12609	Chr8	3958280	3959278	CLAFUW4_12604	Chr8	4075534	4076532	CLAFUW7_12611	Chr8	4069558	4070556
N0.HOG0001033	2.A.1	The Major Facilitator Superfamily (MFS) MFS	CLAFUR5_11541	Chr8	3654430	3655785	CLAFUR0_12531	Chr8	3566130	3567485	CLAFUR4_12520	Chr8	3571563	3572918	CLAFUW4_12515	Chr8	3688815	3690170	CLAFUW7_12522	Chr8	3678106	3679461
N0.HOG0001034	2.A.1	The Major Facilitator Superfamily (MFS) MFS	CLAFUR5_14445	Chr13	1137989	1139290	CLAFUR0_14610	Chr13	1204471	1205772	CLAFUR4_14610	Chr13	1212142	1213443	CLAFUW4_14616	Chr13	1173036	1174337	CLAFUW7_14619	Chr13	1212548	1213849
N0.HOG0001043	9.A.26	The Lipid-translocating Exporter (LTE) Family	CLAFUR5_08986	Chr9	761033	761940	CLAFUR0_08878	Chr9	723211	724118	CLAFUR4_08886	Chr9	676799	677706	CLAFUW4_08880	Chr9	677080	677987	CLAFUW7_08881	Chr9	677063	677970
N0.HOG0001044	9.A.26	The Lipid-translocating Exporter (LTE) Family	CLAFUR5_14504	Chr13	1407153	1408194	CLAFUR0_14668	Chr13	1473638	1474679	CLAFUR4_14669	Chr13	1480233	1481274	CLAFUW4_14676	Chr13	1448990	1450031	CLAFUW7_14678	Chr13	1480640	1481681
N0.HOG0001059	9.A.15	The Autophagy-related Phagophore-formation Transporter (APT) Family APT	CLAFUR5_12512	Chr10	3989639	3991426	CLAFUR0_09722	Chr10	26365	28152	CLAFUR4_09731	Chr10	26351	28138	CLAFUW4_09726	Chr10	26353	28140	CLAFUW7_09727	Chr10	26372	28159
N0.HOG0001060	9.A.15	The Autophagy-related Phagophore-formation Transporter (APT) Family APT	CLAFUR5_12818	Chr11	1107798	1110223	CLAFUR0_12963	Chr11	1111856	1114281	CLAFUR4_12958	Chr11	1108290	1110715	CLAFUW4_12954	Chr11	1110622	1113047	CLAFUW7_12961	Chr11	1107320	1109745
N0.HOG0001071	2.A.1	The Major Facilitator Superfamily (MFS) MFS	CLAFUR5_05085	Chr4	4990576	4992368	CLAFUR0_10475	Chr10	3210649	3212441	CLAFUR4_10473	Chr10	3172692	3174484	CLAFUW4_10470	Chr10	3188609	3190401	CLAFUW7_10470	Chr10	3182117	3183909
N0.HOG0001072	2.A.1	The Major Facilitator Superfamily (MFS) MFS	CLAFUR5_12784	Chr11	777615	779120	CLAFUR0_12928	Chr11	773408	774913	CLAFUR4_12922	Chr11	778104	779609	CLAFUW4_12918	Chr11	778065	779570	CLAFUW7_12925	Chr11	777134	778639
N0.HOG0001081	9.B.29	The 4-5 TMS Putative Chaparone (4-5PC) Family 4-5PC	CLAFUR5_05197	Chr4	5459573	5460841	CLAFUR0_10656	Chr10	3954648	3955916	CLAFUR4_10588	Chr10	3592946	3594214	CLAFUW4_10583	Chr10	3589218	3590486	CLAFUW7_10585	Chr10	3607237	3608505
N0.HOG0001090	4.C.1	The Fatty Acid Group Translocation (FAT) Family FAT	CLAFUR5_12667	Chr11	498970	499932	CLAFUR0_12809	Chr11	499901	500863	CLAFUR4_12803	Chr11	499908	500870	CLAFUW4_12799	Chr11	499867	500829	CLAFUW7_12807	Chr11	498914	499876
N0.HOG0001091	4.C.1	The Fatty Acid Group Translocation (FAT) Family FAT	CLAFUR5_14029	Chr12	2488116	2489696	CLAFUR0_14204	Chr12	2514653	2516233	CLAFUR4_14200	Chr12	2567357	2568937	CLAFUW4_14197	Chr12	2577221	2578801	CLAFUW7_14208	Chr12	2527502	2529082
N0.HOG0001094	1.A.115	The Pore-forming NADPH-dependent 1-Acyldihydroxyacetone Phosphate Reductase (Ayr1) Family Ayr1	CLAFUR5_12872	Chr11	1248816	1249695	CLAFUR0_13019	Chr11	1252845	1253725	CLAFUR4_13015	Chr11	1249308	1250187	CLAFUW4_13011	Chr11	1251640	1252519	CLAFUW7_13018	Chr11	1248338	1249217
N0.HOG0001095	1.A.115	The Pore-forming NADPH-dependent 1-Acyldihydroxyacetone Phosphate Reductase (Ayr1) Family Ayr1	CLAFUR5_14459	Chr13	1165873	1166703	CLAFUR0_14624	Chr13	1232355	1233185	CLAFUR4_14624	Chr13	1246816	1247646	CLAFUW4_14630	Chr13	1207710	1208540	CLAFUW7_14633	Chr13	1247222	1248052
N0.HOG0001098	2.A.1	The Major Facilitator Superfamily (MFS) MFS	CLAFUR5_14617	Chr13	2039774	2041363	CLAFUR0_14784	Chr13	2058637	2060226	CLAFUR4_14784	Chr13	2099882	2101471	CLAFUW4_14792	Chr13	2070368	2071957	CLAFUW7_14793	Chr13	2100289	2101878
N0.HOG0001099	2.A.1	The Major Facilitator Superfamily (MFS) MFS	CLAFUR5_13420	Chr12	149400	150981	CLAFUR0_13580	Chr12	149458	151039	CLAFUR4_13571	Chr12	164735	166316	CLAFUW4_13569	Chr12	164765	166346	CLAFUW7_13576	Chr12	164774	166355
N0.HOG0001102	1.A.9	The Neurotransmitter Receptor, Cys loop, Ligand-gated Ion Channel (LIC) Family	CLAFUR5_14337	Chr13	765574	766856	CLAFUR0_14503	Chr13	826641	827923	CLAFUR4_14501	Chr13	827957	829239	CLAFUW4_14506	Chr13	783270	784552	CLAFUW7_14510	Chr13	834129	835411
N0.HOG0001218	2.A.1	The Major Facilitator Superfamily (MFS) MFS	CLAFUR5_00013	Chr1	50852	51888	CLAFUR0_00014	Chr1	50931	51967	CLAFUR4_00014	Chr1	50915	51951	CLAFUW4_00014	Chr1	50934	51970	CLAFUW7_00014	Chr1	50954	51990
N0.HOG0001219	2.A.1	The Major Facilitator Superfamily (MFS) MFS	CLAFUR5_00014	Chr1	119541	119996	CLAFUR0_00015	Chr1	115873	116328	CLAFUR4_00015	Chr1	119604	120059	CLAFUW4_00015	Chr1	119623	120078	CLAFUW7_00015	Chr1	119643	120098
N0.HOG0001222	9.A.15	The Autophagy-related Phagophore-formation Transporter (APT) Family APT	CLAFUR5_00017	Chr1	126351	127415	CLAFUR0_00018	Chr1	122683	123747	CLAFUR4_00018	Chr1	126414	127478	CLAFUW4_00018	Chr1	126433	127497	CLAFUW7_00018	Chr1	126453	127517
N0.HOG0001230	2.A.1	The Major Facilitator Superfamily (MFS) MFS	CLAFUR5_00026	Chr1	144280	146181	CLAFUR0_00027	Chr1	140612	142513	CLAFUR4_00027	Chr1	144343	146244	CLAFUW4_00027	Chr1	144362	146263	CLAFUW7_00027	Chr1	144382	146283
N0.HOG0001240	2.A.57	The Equilibrative Nucleoside Transporter (ENT) Family ENT	CLAFUR5_00037	Chr1	162192	168155	CLAFUR0_00037	Chr1	158528	164491	CLAFUR4_00038	Chr1	162254	168217	CLAFUW4_00038	Chr1	162273	168236	CLAFUW7_00038	Chr1	162293	168256
N0.HOG0001241	3.A.20	The Peroxisomal Protein Importer (PPI) Family PPI	CLAFUR5_00038	Chr1	169236	173676	CLAFUR0_00038	Chr1	165554	169994	CLAFUR4_00039	Chr1	169280	173720	CLAFUW4_00039	Chr1	169317	173757	CLAFUW7_00039	Chr1	169337	173777
N0.HOG0001253	8.A.30	The Nedd4-Family Interacting Protein-2 (Nedd4) Family Nedd4	CLAFUR5_00052	Chr1	207693	213468	CLAFUR0_00052	Chr1	204011	209786	CLAFUR4_00053	Chr1	207737	213512	CLAFUW4_00054	Chr1	207774	213549	CLAFUW7_00054	Chr1	207794	213569
N0.HOG0001257	1.F.1	The Synaptosomal Vesicle Fusion Pore (SVF-Pore) Family SVF-Pore	CLAFUR5_00056	Chr1	220147	224798	CLAFUR0_00056	Chr1	216465	221116	CLAFUR4_00057	Chr1	220191	224842	CLAFUW4_00058	Chr1	220228	224879	CLAFUW7_00058	Chr1	220248	224899
N0.HOG0001269	9.B.192	The Mpv17/Pmp22 4 TMS Putative Porin (Mpv17) Family Mpv17	CLAFUR5_00068	Chr1	251356	252485	CLAFUR0_00069	Chr1	247677	248806	CLAFUR4_00070	Chr1	251403	252532	CLAFUW4_00070	Chr1	251437	252566	CLAFUW7_00070	Chr1	251457	252586
N0.HOG0001276	1.A.101	The Peroxisomal Pore-forming Pex11 (Pex11) Family Pex11	CLAFUR5_00075	Chr1	264241	265061	CLAFUR0_00076	Chr1	260562	261382	CLAFUR4_00077	Chr1	264288	265108	CLAFUW4_00077	Chr1	264322	265142	CLAFUW7_00077	Chr1	264342	265162
N0.HOG0001301	2.A.1	The Major Facilitator Superfamily (MFS) MFS	CLAFUR5_00107	Chr1	330296	332120	CLAFUR0_00106	Chr1	326616	328440	CLAFUR4_00108	Chr1	330342	332166	CLAFUW4_00108	Chr1	330377	332201	CLAFUW7_00108	Chr1	330397	332221
N0.HOG0001302	2.A.31	The Anion Exchanger (AE) Family AE	CLAFUR5_00108	Chr1	333286	335231	CLAFUR0_00107	Chr1	329606	331551	CLAFUR4_00109	Chr1	333332	335277	CLAFUW4_00109	Chr1	333367	335312	CLAFUW7_00109	Chr1	333387	335332
N0.HOG0001311	1.I.1	The Nuclear Pore Complex (NPC) Family NPC	CLAFUR5_00117	Chr1	346817	348401	CLAFUR0_00116	Chr1	343137	344721	CLAFUR4_00118	Chr1	346863	348447	CLAFUW4_00118	Chr1	346898	348482	CLAFUW7_00118	Chr1	346918	348502
N0.HOG0001323	9.A.60	The Small Nuclear RNA Exporter (snRNA-E) snRNA-E	CLAFUR5_00127	Chr1	376564	378225	CLAFUR0_00127	Chr1	372876	374537	CLAFUR4_00129	Chr1	376579	378237	CLAFUW4_00129	Chr1	376641	378302	CLAFUW7_00129	Chr1	376645	378306
N0.HOG0001326	1.I.1	The Nuclear Pore Complex (NPC) Family NPC	CLAFUR5_00130	Chr1	382232	383503	CLAFUR0_00130	Chr1	378544	379815	CLAFUR4_00132	Chr1	382244	383515	CLAFUW4_00132	Chr1	382309	383580	CLAFUW7_00132	Chr1	382313	383584
N0.HOG0001328	1.F.2	The Octameric Exocyst (Exocyst) Family Exocyst	CLAFUR5_00132	Chr1	387285	389936	CLAFUR0_00132	Chr1	383596	386247	CLAFUR4_00134	Chr1	387295	389946	CLAFUW4_00134	Chr1	387361	390012	CLAFUW7_00134	Chr1	387365	390016
N0.HOG0001332	3.A.8	The Mitochondrial Protein Translocase (MPT) Family MPT	CLAFUR5_00136	Chr1	396621	398375	CLAFUR0_00136	Chr1	392932	394686	CLAFUR4_00138	Chr1	396631	398385	CLAFUW4_00138	Chr1	396697	398451	CLAFUW7_00138	Chr1	396701	398455
N0.HOG0001341	2.A.57	The Equilibrative Nucleoside Transporter (ENT) Family ENT	CLAFUR5_00147	Chr1	418640	420243	CLAFUR0_00147	Chr1	414954	416557	CLAFUR4_00149	Chr1	418645	420248	CLAFUW4_00149	Chr1	418718	420321	CLAFUW7_00149	Chr1	418722	420325
N0.HOG0001350	2.A.1	The Major Facilitator Superfamily (MFS) MFS	CLAFUR5_00157	Chr1	463689	465562	CLAFUR0_00157	Chr1	460003	461876	CLAFUR4_00159	Chr1	462999	464872	CLAFUW4_00159	Chr1	463072	464945	CLAFUW7_00159	Chr1	463771	465644
N0.HOG0001351	9.B.371	The PaaI Thioesterase (PTE) Family	CLAFUR5_00159	Chr1	468778	469449	CLAFUR0_00159	Chr1	465092	465763	CLAFUR4_00161	Chr1	468088	468759	CLAFUW4_00161	Chr1	468161	468832	CLAFUW7_00161	Chr1	468860	469531
N0.HOG0001355	4.C.1	The Fatty Acid Group Translocation (FAT) Family FAT	CLAFUR5_00164	Chr1	476514	478452	CLAFUR0_00164	Chr1	472828	474766	CLAFUR4_00166	Chr1	475824	477762	CLAFUW4_00166	Chr1	475897	477835	CLAFUW7_00166	Chr1	476596	478534
N0.HOG0001358	1.A.115	The Pore-forming NADPH-dependent 1-Acyldihydroxyacetone Phosphate Reductase (Ayr1) Family Ayr1	CLAFUR5_00168	Chr1	483695	484627	CLAFUR0_00168	Chr1	480009	480941	CLAFUR4_00169	Chr1	483004	483936	CLAFUW4_00169	Chr1	483077	484009	CLAFUW7_00170	Chr1	483777	484709
N0.HOG0001370	2.A.29	The Mitochondrial Carrier (MC) Family MC	CLAFUR5_00180	Chr1	588371	589351	CLAFUR0_00180	Chr1	584274	585254	CLAFUR4_00181	Chr1	586834	587814	CLAFUW4_00181	Chr1	586907	587887	CLAFUW7_00182	Chr1	588042	589022
N0.HOG0001379	4.D.3	The Glycan Glucosyl Transferase (OpgH) Family OpgH	CLAFUR5_00192	Chr1	608194	609166	CLAFUR0_00192	Chr1	604097	605069	CLAFUR4_00192	Chr1	606776	607748	CLAFUW4_00192	Chr1	606852	607824	CLAFUW7_00194	Chr1	607865	608837
N0.HOG0001401	5.B.2	The Eukaryotic Cytochrome b561 (Cytb561) Family	CLAFUR5_00214	Chr1	777085	777988	CLAFUR0_00215	Chr1	772841	773744	CLAFUR4_00214	Chr1	792008	792911	CLAFUW4_00214	Chr1	792084	792987	CLAFUW7_00217	Chr1	776756	777659
N0.HOG0001411	3.A.16	The Endoplasmic Reticular Retrotranslocon (ER-RT) Family ER-RT	CLAFUR5_00226	Chr1	886138	887608	CLAFUR0_00226	Chr1	882043	883513	CLAFUR4_00225	Chr1	900927	902397	CLAFUW4_00225	Chr1	901201	902671	CLAFUW7_00229	Chr1	885767	887237
N0.HOG0001416	3.A.1	The ATP-binding Cassette (ABC) Superfamily ABC	CLAFUR5_00231	Chr1	1028116	1029995	CLAFUR0_00231	Chr1	977656	979535	CLAFUR4_00230	Chr1	996540	998419	CLAFUW4_00230	Chr1	996814	998693	CLAFUW7_00234	Chr1	1031630	1033509
N0.HOG0001435	1.P.1	The Polyoma Virus SV40 ER Penetration Channel (VPEC) Family VPEC	CLAFUR5_00249	Chr1	1075522	1077694	CLAFUR0_00250	Chr1	1025059	1027231	CLAFUR4_00249	Chr1	1043943	1046115	CLAFUW4_00249	Chr1	1044217	1046389	CLAFUW7_00253	Chr1	1079036	1081208
N0.HOG0001438	9.B.111	The 6 TMS Lysyl tRNA Synthetase (LysS) Family LysS	CLAFUR5_00252	Chr1	1082238	1084246	CLAFUR0_00253	Chr1	1031775	1033783	CLAFUR4_00252	Chr1	1050659	1052667	CLAFUW4_00252	Chr1	1050933	1052941	CLAFUW7_00256	Chr1	1085752	1087760
N0.HOG0001459	8.A.98	The 14-3-3 protein (14-3-3) Family 14-3-3	CLAFUR5_00276	Chr1	1244958	1247144	CLAFUR0_00275	Chr1	1194049	1196235	CLAFUR4_00274	Chr1	1212931	1215117	CLAFUW4_00274	Chr1	1213205	1215391	CLAFUW7_00278	Chr1	1248024	1250210
N0.HOG0001477	1.Q.1	The Fungal Septal Pore (FSP) Family FSP	CLAFUR5_00292	Chr1	1317877	1319953	CLAFUR0_00293	Chr1	1266925	1269001	CLAFUR4_00292	Chr1	1285807	1287883	CLAFUW4_00292	Chr1	1286081	1288157	CLAFUW7_00296	Chr1	1320900	1322976
N0.HOG0001483	1.I.1	The Nuclear Pore Complex (NPC) Family NPC	CLAFUR5_00298	Chr1	1332238	1334967	CLAFUR0_00299	Chr1	1281286	1284015	CLAFUR4_00298	Chr1	1300168	1302897	CLAFUW4_00298	Chr1	1300442	1303171	CLAFUW7_00302	Chr1	1335261	1337990
N0.HOG0001489	3.A.20	The Peroxisomal Protein Importer (PPI) Family PPI	CLAFUR5_00306	Chr1	1353159	1354703	CLAFUR0_00307	Chr1	1302207	1303751	CLAFUR4_00306	Chr1	1321089	1322633	CLAFUW4_00306	Chr1	1321363	1322907	CLAFUW7_00310	Chr1	1356182	1357726
N0.HOG0001496	3.A.2	The H+- or Na+-translocating F-type, V-type and A-type ATPase (F-ATPase) Superfamily F-ATPase	CLAFUR5_00312	Chr1	1365122	1365936	CLAFUR0_00314	Chr1	1314169	1314983	CLAFUR4_00313	Chr1	1333052	1333866	CLAFUW4_00313	Chr1	1333326	1334140	CLAFUW7_00317	Chr1	1368145	1368959
N0.HOG0001500	1.I.1	The Nuclear Pore Complex (NPC) Family NPC	CLAFUR5_00316	Chr1	1372394	1377497	CLAFUR0_00318	Chr1	1321441	1326544	CLAFUR4_00317	Chr1	1340324	1345427	CLAFUW4_00317	Chr1	1340598	1345701	CLAFUW7_00321	Chr1	1375417	1380520
N0.HOG0001503	8.A.5	The Voltage-gated K+ Channel β-subunit (Kvβ) Family KTN	CLAFUR5_00321	Chr1	1388121	1389352	CLAFUR0_00323	Chr1	1337168	1338399	CLAFUR4_00322	Chr1	1356047	1357278	CLAFUW4_00322	Chr1	1356321	1357552	CLAFUW7_00326	Chr1	1391140	1392371
N0.HOG0001506	3.A.29	The Mitochondrial Inner Membrane i-AAA Protease Complex (MIMP) Familly MIMP	CLAFUR5_00324	Chr1	1391368	1394121	CLAFUR0_00326	Chr1	1340415	1343168	CLAFUR4_00325	Chr1	1359294	1362047	CLAFUW4_00325	Chr1	1359568	1362321	CLAFUW7_00329	Chr1	1394387	1397140
N0.HOG0001510	9.A.54	The Lysosomal Cobalamin (B12) Transporter (L-B12T) Family L-B12T	CLAFUR5_00330	Chr1	1406077	1408158	CLAFUR0_00332	Chr1	1355124	1357205	CLAFUR4_00331	Chr1	1374003	1376084	CLAFUW4_00331	Chr1	1374277	1376358	CLAFUW7_00335	Chr1	1409096	1411177
N0.HOG0001513	5.B.2	The Eukaryotic Cytochrome b561 (Cytb561) Family	CLAFUR5_00335	Chr1	1417320	1418961	CLAFUR0_00337	Chr1	1366367	1368008	CLAFUR4_00336	Chr1	1385243	1386884	CLAFUW4_00336	Chr1	1385517	1387158	CLAFUW7_00340	Chr1	1420336	1421977
N0.HOG0001516	8.A.136	The Alpha/Beta-Arrestin (ARRB) Family	CLAFUR5_00338	Chr1	1425295	1427847	CLAFUR0_00340	Chr1	1374343	1376895	CLAFUR4_00339	Chr1	1393218	1395770	CLAFUW4_00339	Chr1	1393492	1396044	CLAFUW7_00343	Chr1	1428311	1430863
N0.HOG0001525	9.A.15	The Autophagy-related Phagophore-formation Transporter (APT) Family APT	CLAFUR5_00347	Chr1	1441798	1444998	CLAFUR0_00349	Chr1	1390870	1394070	CLAFUR4_00348	Chr1	1409739	1412939	CLAFUW4_00348	Chr1	1410013	1413213	CLAFUW7_00352	Chr1	1444829	1448029
N0.HOG0001535	4.C.1	The Fatty Acid Group Translocation (FAT) Family FAT	CLAFUR5_00358	Chr1	1550618	1552520	CLAFUR0_00359	Chr1	1495745	1497647	CLAFUR4_00358	Chr1	1514571	1516473	CLAFUW4_00358	Chr1	1514845	1516747	CLAFUW7_00362	Chr1	1549661	1551563
N0.HOG0001545	4.C.1	The Fatty Acid Group Translocation (FAT) Family FAT	CLAFUR5_00370	Chr1	1587755	1589887	CLAFUR0_00370	Chr1	1532880	1535012	CLAFUR4_00370	Chr1	1558004	1560136	CLAFUW4_00370	Chr1	1551982	1554114	CLAFUW7_00374	Chr1	1586798	1588930
N0.HOG0001546	9.A.61	The Domain of Unknown Function 3339 (DUF3339) Family Eve1	CLAFUR5_00371	Chr1	1590300	1592159	CLAFUR0_00371	Chr1	1535425	1537284	CLAFUR4_00371	Chr1	1560549	1562408	CLAFUW4_00371	Chr1	1554527	1556386	CLAFUW7_00375	Chr1	1589343	1591202
N0.HOG0001559	5.B.1	The Phagocyte (gp91phox) NADPH Oxidase Family gp91phox	CLAFUR5_00387	Chr1	1631452	1634052	CLAFUR0_00387	Chr1	1576577	1579177	CLAFUR4_00386	Chr1	1601714	1604314	CLAFUW4_00386	Chr1	1595692	1598292	CLAFUW7_00390	Chr1	1630508	1633108
N0.HOG0001577	9.B.45	The Fungal Mating-type Pheromone Receptor (MAT-PR) Family MAT-PR	CLAFUR5_00405	Chr1	1680887	1682141	CLAFUR0_00405	Chr1	1626016	1627270	CLAFUR4_00404	Chr1	1651147	1652401	CLAFUW4_00404	Chr1	1645125	1646379	CLAFUW7_00408	Chr1	1679941	1681195
N0.HOG0001578	9.B.115	The Steroid 5alpha-reductase/Lamin B Receptor (LBR) Family LBR	CLAFUR5_00406	Chr1	1682632	1686496	CLAFUR0_00406	Chr1	1627761	1631625	CLAFUR4_00405	Chr1	1652892	1656756	CLAFUW4_00405	Chr1	1646870	1650734	CLAFUW7_00409	Chr1	1681686	1685550
N0.HOG0001586	9.B.111	The 6 TMS Lysyl tRNA Synthetase (LysS) Family LysS	CLAFUR5_00417	Chr1	1708769	1711070	CLAFUR0_00416	Chr1	1653901	1656202	CLAFUR4_00415	Chr1	1679023	1681324	CLAFUW4_00415	Chr1	1673001	1675302	CLAFUW7_00419	Chr1	1707817	1710118
N0.HOG0001588	1.A.1	The Voltage-gated Ion Channel (VIC) Superfamily VIC	CLAFUR5_00419	Chr1	1715201	1717859	CLAFUR0_00418	Chr1	1660333	1662991	CLAFUR4_00417	Chr1	1685455	1688113	CLAFUW4_00417	Chr1	1679433	1682091	CLAFUW7_00421	Chr1	1714249	1716907
N0.HOG0001590	2.A.43	The Lysosomal Cystine Transporter (LCT) Family LCT	CLAFUR5_00421	Chr1	1720112	1721167	CLAFUR0_00420	Chr1	1665244	1666299	CLAFUR4_00419	Chr1	1690366	1691421	CLAFUW4_00419	Chr1	1684344	1685399	CLAFUW7_00423	Chr1	1719160	1720215
N0.HOG0001597	9.B.247	The Mannose 6-Phosphate Receptor (M6PR) Family M6PR	CLAFUR5_00428	Chr1	1733661	1734823	CLAFUR0_00427	Chr1	1678793	1679955	CLAFUR4_00426	Chr1	1703915	1705077	CLAFUW4_00426	Chr1	1697893	1699055	CLAFUW7_00430	Chr1	1732709	1733871
N0.HOG0001604	2.A.29	The Mitochondrial Carrier (MC) Family MC	CLAFUR5_00435	Chr1	1818319	1819323	CLAFUR0_00434	Chr1	1757154	1758158	CLAFUR4_00433	Chr1	1782275	1783279	CLAFUW4_00433	Chr1	1776253	1777257	CLAFUW7_00437	Chr1	1811069	1812073
N0.HOG0001607	1.A.115	The Pore-forming NADPH-dependent 1-Acyldihydroxyacetone Phosphate Reductase (Ayr1) Family Ayr1	CLAFUR5_00438	Chr1	1853996	1854886	CLAFUR0_00437	Chr1	1792831	1793721	CLAFUR4_00436	Chr1	1815365	1816255	CLAFUW4_00436	Chr1	1809343	1810233	CLAFUW7_00440	Chr1	1844159	1845049
N0.HOG0001609	2.A.57	The Equilibrative Nucleoside Transporter (ENT) Family ENT	CLAFUR5_00440	Chr1	1856602	1858005	CLAFUR0_00439	Chr1	1795437	1796840	CLAFUR4_00438	Chr1	1817971	1819374	CLAFUW4_00438	Chr1	1811949	1813352	CLAFUW7_00442	Chr1	1846765	1848168
N0.HOG0001615	2.A.6	The Resistance-Nodulation-Cell Division (RND) Superfamily RND	CLAFUR5_00446	Chr1	1870524	1874416	CLAFUR0_00445	Chr1	1809359	1813251	CLAFUR4_00444	Chr1	1831890	1835782	CLAFUW4_00444	Chr1	1825868	1829760	CLAFUW7_00448	Chr1	1860684	1864576
N0.HOG0001620	1.A.112	The Cyclin M Mg2+ Exporter (CNNM) Family CNNM	CLAFUR5_00452	Chr1	1889362	1891706	CLAFUR0_00451	Chr1	1828197	1830541	CLAFUR4_00450	Chr1	1850728	1853072	CLAFUW4_00450	Chr1	1844706	1847050	CLAFUW7_00454	Chr1	1879522	1881866
N0.HOG0001624	1.I.1	The Nuclear Pore Complex (NPC) Family NPC	CLAFUR5_00456	Chr1	1901595	1904057	CLAFUR0_00455	Chr1	1840430	1842892	CLAFUR4_00454	Chr1	1862961	1865423	CLAFUW4_00454	Chr1	1856939	1859401	CLAFUW7_00458	Chr1	1891755	1894217
N0.HOG0001627	3.A.20	The Peroxisomal Protein Importer (PPI) Family PPI	CLAFUR5_00459	Chr1	1909634	1912759	CLAFUR0_00458	Chr1	1848469	1851594	CLAFUR4_00457	Chr1	1871000	1874123	CLAFUW4_00457	Chr1	1864977	1868100	CLAFUW7_00461	Chr1	1899794	1902917
N0.HOG0001632	1.A.7	ATP-gated P2X Receptor Cation Channel (P2X Receptor) Family	CLAFUR5_20123	Chr1	1925865	1927397	CLAFUR0_00463	Chr1	1864700	1866232	CLAFUR4_00462	Chr1	1887229	1888761	CLAFUW4_00462	Chr1	1881206	1882738	CLAFUW7_00466	Chr1	1916023	1917555
N0.HOG0001637	2.A.7	The Drug/Metabolite Transporter (DMT) Superfamily DMT	CLAFUR5_00467	Chr1	1937631	1938812	CLAFUR0_00468	Chr1	1876466	1877647	CLAFUR4_00467	Chr1	1898995	1900176	CLAFUW4_00467	Chr1	1892972	1894153	CLAFUW7_00471	Chr1	1927789	1928970
N0.HOG0001642	1.B.33	The Outer Membrane Protein Insertion Porin (Bam Complex) (OmpIP) Family OmpIP	CLAFUR5_00472	Chr1	2004379	2005425	CLAFUR0_00473	Chr1	1943203	1944249	CLAFUR4_00472	Chr1	1969360	1970406	CLAFUW4_00472	Chr1	1963337	1964383	CLAFUW7_00476	Chr1	1998154	1999200
N0.HOG0001643	2.A.25	The Alanine or Glycine:Cation Symporter (AGCS) Family AGCS	CLAFUR5_00473	Chr1	2005818	2009615	CLAFUR0_00474	Chr1	1944638	1948435	CLAFUR4_00473	Chr1	1970797	1974594	CLAFUW4_00473	Chr1	1964773	1968570	CLAFUW7_00477	Chr1	1999590	2003387
N0.HOG0001644	3.A.31	The Endosomal Sorting Complexes Required for Transport III (ESCRT-III) Family ESCRT-III	CLAFUR5_00475	Chr1	2012370	2014972	CLAFUR0_00476	Chr1	1951220	1953822	CLAFUR4_00475	Chr1	1977349	1979951	CLAFUW4_00475	Chr1	1971325	1973927	CLAFUW7_00479	Chr1	2006142	2008744
N0.HOG0001645	3.A.18	The Nuclear mRNA Exporter (mRNA-E) Family mRNA-E	CLAFUR5_00476	Chr1	2015297	2017564	CLAFUR0_00477	Chr1	1954147	1956414	CLAFUR4_00476	Chr1	1980276	1982543	CLAFUW4_00476	Chr1	1974252	1976519	CLAFUW7_00480	Chr1	2009069	2011336
N0.HOG0001674	1.B.33	The Outer Membrane Protein Insertion Porin (Bam Complex) (OmpIP) Family OmpIP	CLAFUR5_00506	Chr1	2332982	2334259	CLAFUR0_00508	Chr1	2278006	2279283	CLAFUR4_00507	Chr1	2297957	2299234	CLAFUW4_00506	Chr1	2200528	2201805	CLAFUW7_00511	Chr1	2326752	2328029
N0.HOG0001678	8.A.92	The G-Protein αβγ Complex (GPC) Family GPC	CLAFUR5_00510	Chr1	2343321	2345066	CLAFUR0_00512	Chr1	2288345	2290090	CLAFUR4_00511	Chr1	2308296	2310041	CLAFUW4_00510	Chr1	2210867	2212612	CLAFUW7_00515	Chr1	2337091	2338836
N0.HOG0001683	3.A.30	The Endoplasmic Reticulum Surface Retrieval Pathway (ER-SURF) ER-SURF	CLAFUR5_00515	Chr1	2353792	2355522	CLAFUR0_00517	Chr1	2298816	2300546	CLAFUR4_00516	Chr1	2318767	2320497	CLAFUW4_00515	Chr1	2221338	2223068	CLAFUW7_00520	Chr1	2347562	2349292
N0.HOG0001684	1.A.115	The Pore-forming NADPH-dependent 1-Acyldihydroxyacetone Phosphate Reductase (Ayr1) Family Ayr1	CLAFUR5_00516	Chr1	2356662	2357578	CLAFUR0_00518	Chr1	2301686	2302602	CLAFUR4_00517	Chr1	2321637	2322553	CLAFUW4_00516	Chr1	2224208	2225124	CLAFUW7_00521	Chr1	2350432	2351348
N0.HOG0001686	3.A.1	The ATP-binding Cassette (ABC) Superfamily ABC	CLAFUR5_00518	Chr1	2359994	2365874	CLAFUR0_00520	Chr1	2305018	2310898	CLAFUR4_00519	Chr1	2324969	2330849	CLAFUW4_00518	Chr1	2227540	2233420	CLAFUW7_00523	Chr1	2353764	2359644
N0.HOG0001687	1.P.1	The Polyoma Virus SV40 ER Penetration Channel (VPEC) Family VPEC	CLAFUR5_00519	Chr1	2365969	2370828	CLAFUR0_00521	Chr1	2310993	2315852	CLAFUR4_00520	Chr1	2330944	2335803	CLAFUW4_00519	Chr1	2233515	2238374	CLAFUW7_00524	Chr1	2359739	2364598
N0.HOG0001692	8.A.104	The 5'-AMP-activated protein kinase (AMPK) Family AMPK	CLAFUR5_00524	Chr1	2384892	2386950	CLAFUR0_00526	Chr1	2329916	2331974	CLAFUR4_00525	Chr1	2349867	2351925	CLAFUW4_00524	Chr1	2252438	2254496	CLAFUW7_00529	Chr1	2378662	2380720
N0.HOG0001695	8.A.67	The Os-9 Quality Control (ERAD) Protein (Os-9) Family Os-9	CLAFUR5_00527	Chr1	2391032	2392695	CLAFUR0_00529	Chr1	2336056	2337719	CLAFUR4_00528	Chr1	2356007	2357670	CLAFUW4_00527	Chr1	2258578	2260241	CLAFUW7_00532	Chr1	2384802	2386465
N0.HOG0001698	2.A.7	The Drug/Metabolite Transporter (DMT) Superfamily DMT	CLAFUR5_00531	Chr1	2501631	2503075	CLAFUR0_00533	Chr1	2445784	2447228	CLAFUR4_00532	Chr1	2466606	2468050	CLAFUW4_00531	Chr1	2369176	2370620	CLAFUW7_00536	Chr1	2495400	2496844
N0.HOG0001712	5.B.2	The Eukaryotic Cytochrome b561 (Cytb561) Family	CLAFUR5_00547	Chr1	2535269	2536780	CLAFUR0_00549	Chr1	2479422	2480933	CLAFUR4_00548	Chr1	2500244	2501755	CLAFUW4_00547	Chr1	2402814	2404325	CLAFUW7_00552	Chr1	2529038	2530549
N0.HOG0001740	3.D.1	The H+ or Na+-translocating NADH Dehydrogenase (NDH) Family NDH	CLAFUR5_00575	Chr1	2723138	2723501	CLAFUR0_00578	Chr1	2674343	2674706	CLAFUR4_00577	Chr1	2688112	2688475	CLAFUW4_00576	Chr1	2590683	2591046	CLAFUW7_00581	Chr1	2716907	2717270
N0.HOG0001745	3.D.4	The Proton-translocating Cytochrome Oxidase (COX) Superfamily COX	CLAFUR5_00580	Chr1	2728554	2729154	CLAFUR0_00583	Chr1	2679759	2680359	CLAFUR4_00582	Chr1	2693528	2694128	CLAFUW4_00581	Chr1	2596099	2596699	CLAFUW7_00586	Chr1	2722323	2722923
N0.HOG0001754	1.A.10	The Glutamate-gated Ion Channel (GIC) Family of Neurotransmitter Receptors	CLAFUR5_00589	Chr1	2747685	2753796	CLAFUR0_00592	Chr1	2698890	2705001	CLAFUR4_00591	Chr1	2712656	2718767	CLAFUW4_00590	Chr1	2615227	2621338	CLAFUW7_00595	Chr1	2741451	2747562
N0.HOG0001756	9.A.1	The Non ABC Multidrug Exporter (N-MDE) Family PLI	CLAFUR5_00591	Chr1	2755840	2759489	CLAFUR0_00594	Chr1	2707045	2710694	CLAFUR4_00593	Chr1	2720811	2724460	CLAFUW4_00592	Chr1	2623382	2627031	CLAFUW7_00597	Chr1	2749606	2753255
N0.HOG0001760	9.A.63	The Retromer-dependent Vacuolar Protein Sorting (R-VPS) Family R-VPS	CLAFUR5_00595	Chr1	2764780	2769219	CLAFUR0_00598	Chr1	2715985	2720424	CLAFUR4_00597	Chr1	2729751	2734190	CLAFUW4_00596	Chr1	2632322	2636761	CLAFUW7_00601	Chr1	2758546	2762985
N0.HOG0001766	9.B.287	The Fat Storage-inducing Transmembrane Protein 2 (FIT2) Family FIT2	CLAFUR5_00601	Chr1	2778956	2779984	CLAFUR0_00604	Chr1	2730161	2731189	CLAFUR4_00603	Chr1	2743927	2744955	CLAFUW4_00602	Chr1	2646498	2647526	CLAFUW7_00607	Chr1	2772722	2773750
N0.HOG0001779	1.I.1	The Nuclear Pore Complex (NPC) Family NPC	CLAFUR5_00616	Chr1	3087167	3088432	CLAFUR0_00619	Chr1	3038195	3039460	CLAFUR4_00618	Chr1	3002402	3003667	CLAFUW4_00617	Chr1	2904973	2906238	CLAFUW7_00622	Chr1	3031197	3032462
N0.HOG0001782	1.H.1	The Claudin Tight Junction (Claudin1) Family Claudin1	CLAFUR5_00619	Chr1	3092384	3093439	CLAFUR0_00622	Chr1	3043412	3044467	CLAFUR4_00621	Chr1	3007619	3008674	CLAFUW4_00620	Chr1	2910190	2911245	CLAFUW7_00625	Chr1	3036414	3037469
N0.HOG0001784	3.A.2	The H+- or Na+-translocating F-type, V-type and A-type ATPase (F-ATPase) Superfamily F-ATPase	CLAFUR5_00622	Chr1	3097451	3098355	CLAFUR0_00625	Chr1	3048479	3049383	CLAFUR4_00624	Chr1	3012674	3013578	CLAFUW4_00623	Chr1	2915245	2916149	CLAFUW7_00628	Chr1	3041469	3042373
N0.HOG0001791	9.A.57	The Extended-Synaptotagmin (E-Syt) Family E-Syt	CLAFUR5_00630	Chr1	3139091	3142820	CLAFUR0_00633	Chr1	3090119	3093848	CLAFUR4_00632	Chr1	3049928	3053657	CLAFUW4_00631	Chr1	2952499	2956228	CLAFUW7_00636	Chr1	3078723	3082452
N0.HOG0001803	3.D.1	The H+ or Na+-translocating NADH Dehydrogenase (NDH) Family NDH	CLAFUR5_00643	Chr1	3167714	3168127	CLAFUR0_00646	Chr1	3118742	3119155	CLAFUR4_00645	Chr1	3078551	3078964	CLAFUW4_00644	Chr1	2981122	2981535	CLAFUW7_00649	Chr1	3107346	3107759
N0.HOG0001804	2.A.105	The Mitochondrial Pyruvate Carrier (MPC) Family MPC	CLAFUR5_00644	Chr1	3168618	3169221	CLAFUR0_00647	Chr1	3119646	3120249	CLAFUR4_00646	Chr1	3079455	3080058	CLAFUW4_00645	Chr1	2982026	2982629	CLAFUW7_00650	Chr1	3108250	3108853
N0.HOG0001818	2.A.57	The Equilibrative Nucleoside Transporter (ENT) Family ENT	CLAFUR5_00658	Chr1	3195294	3197063	CLAFUR0_00661	Chr1	3146322	3148091	CLAFUR4_00660	Chr1	3106119	3107888	CLAFUW4_00659	Chr1	3008690	3010459	CLAFUW7_00664	Chr1	3134914	3136683
N0.HOG0001821	9.B.87	The Selenoprotein P Receptor (SelP-Receptor) Family SelP Receptor	CLAFUR5_00665	Chr1	3292701	3293630	CLAFUR0_00664	Chr1	3243729	3244658	CLAFUR4_00663	Chr1	3208249	3209178	CLAFUW4_00662	Chr1	3110820	3111749	CLAFUW7_00667	Chr1	3242788	3243717
N0.HOG0001823	1.F.2	The Octameric Exocyst (Exocyst) Family Exocyst	CLAFUR5_00667	Chr1	3295566	3300516	CLAFUR0_00666	Chr1	3246594	3251544	CLAFUR4_00665	Chr1	3211114	3216088	CLAFUW4_00664	Chr1	3113685	3118659	CLAFUW7_00669	Chr1	3245653	3250627
N0.HOG0001828	8.A.159	The MARCH Ubiquitin Ligase (MARCH) Family	CLAFUR5_00672	Chr1	3313785	3314717	CLAFUR0_00671	Chr1	3264813	3265745	CLAFUR4_00670	Chr1	3229357	3230289	CLAFUW4_00669	Chr1	3131928	3132860	CLAFUW7_00674	Chr1	3263896	3264828
N0.HOG0001835	8.A.5	The Voltage-gated K+ Channel β-subunit (Kvβ) Family KTN	CLAFUR5_00680	Chr1	3334955	3336167	CLAFUR0_00679	Chr1	3285983	3287195	CLAFUR4_00678	Chr1	3250515	3251727	CLAFUW4_00677	Chr1	3153086	3154298	CLAFUW7_00682	Chr1	3285054	3286266
N0.HOG0001838	2.A.1	The Major Facilitator Superfamily (MFS) MFS	CLAFUR5_00683	Chr1	3342807	3344759	CLAFUR0_00682	Chr1	3293835	3295787	CLAFUR4_00681	Chr1	3258367	3260319	CLAFUW4_00680	Chr1	3160938	3162890	CLAFUW7_00685	Chr1	3292906	3294858
N0.HOG0001839	1.A.35	The CorA Metal Ion Transporter (MIT) Family MIT	CLAFUR5_00684	Chr1	3344940	3346574	CLAFUR0_00683	Chr1	3295968	3297602	CLAFUR4_00682	Chr1	3260500	3262134	CLAFUW4_00681	Chr1	3163071	3164705	CLAFUW7_00686	Chr1	3295039	3296673
N0.HOG0001845	2.A.1	The Major Facilitator Superfamily (MFS) MFS	CLAFUR5_00690	Chr1	3358850	3361657	CLAFUR0_00689	Chr1	3309857	3312664	CLAFUR4_00688	Chr1	3274354	3277169	CLAFUW4_00687	Chr1	3176925	3179740	CLAFUW7_00692	Chr1	3308893	3311708
N0.HOG0001848	3.A.16	The Endoplasmic Reticular Retrotranslocon (ER-RT) Family ER-RT	CLAFUR5_00693	Chr1	3367568	3368421	CLAFUR0_00692	Chr1	3318575	3319428	CLAFUR4_00691	Chr1	3283080	3283933	CLAFUW4_00690	Chr1	3185651	3186504	CLAFUW7_00695	Chr1	3317619	3318472
N0.HOG0001849	8.A.104	The 5'-AMP-activated protein kinase (AMPK) Family AMPK	CLAFUR5_00694	Chr1	3370971	3372798	CLAFUR0_00693	Chr1	3321978	3323805	CLAFUR4_00692	Chr1	3286482	3288309	CLAFUW4_00691	Chr1	3189053	3190880	CLAFUW7_00696	Chr1	3321021	3322848
N0.HOG0001851	9.A.15	The Autophagy-related Phagophore-formation Transporter (APT) Family APT	CLAFUR5_00696	Chr1	3374601	3375091	CLAFUR0_00695	Chr1	3325608	3326098	CLAFUR4_00694	Chr1	3290112	3290602	CLAFUW4_00693	Chr1	3192683	3193173	CLAFUW7_00698	Chr1	3324651	3325141
N0.HOG0001858	3.A.1	The ATP-binding Cassette (ABC) Superfamily ABC	CLAFUR5_00703	Chr1	3393081	3395085	CLAFUR0_00702	Chr1	3344087	3346091	CLAFUR4_00701	Chr1	3308583	3310587	CLAFUW4_00700	Chr1	3211154	3213158	CLAFUW7_00705	Chr1	3343122	3345126
N0.HOG0001859	3.A.1	The ATP-binding Cassette (ABC) Superfamily ABC	CLAFUR5_00704	Chr1	3395109	3398165	CLAFUR0_00703	Chr1	3346115	3349171	CLAFUR4_00702	Chr1	3310611	3313675	CLAFUW4_00701	Chr1	3213182	3216246	CLAFUW7_00706	Chr1	3345150	3348214
N0.HOG0001860	9.B.238	The Uncharacterized Bacterial 5 TMS Protein-1 (UBP1) Family UBP1	CLAFUR5_00705	Chr1	3399189	3403778	CLAFUR0_00704	Chr1	3350195	3354784	CLAFUR4_00703	Chr1	3314699	3319288	CLAFUW4_00702	Chr1	3217270	3221859	CLAFUW7_00707	Chr1	3349238	3353827
N0.HOG0001866	8.A.104	The 5'-AMP-activated protein kinase (AMPK) Family AMPK	CLAFUR5_00712	Chr1	3420600	3423594	CLAFUR0_00711	Chr1	3371606	3374600	CLAFUR4_00710	Chr1	3336110	3339104	CLAFUW4_00709	Chr1	3238681	3241675	CLAFUW7_00714	Chr1	3370649	3373643
N0.HOG0001867	3.A.31	The Endosomal Sorting Complexes Required for Transport III (ESCRT-III) Family ESCRT-III	CLAFUR5_00713	Chr1	3425303	3427416	CLAFUR0_00712	Chr1	3376309	3378422	CLAFUR4_00711	Chr1	3340813	3342926	CLAFUW4_00710	Chr1	3243384	3245497	CLAFUW7_00715	Chr1	3375352	3377465
N0.HOG0001869	8.A.114	The Huntington-interacting Protein 14 (HIP14) Family HIP14	CLAFUR5_00715	Chr1	3431596	3432798	CLAFUR0_00714	Chr1	3382602	3383804	CLAFUR4_00713	Chr1	3347106	3348308	CLAFUW4_00712	Chr1	3249677	3250879	CLAFUW7_00717	Chr1	3381645	3382847
N0.HOG0001873	3.A.8	The Mitochondrial Protein Translocase (MPT) Family MPT	CLAFUR5_00720	Chr1	3442377	3442998	CLAFUR0_00719	Chr1	3393383	3394004	CLAFUR4_00718	Chr1	3357887	3358508	CLAFUW4_00717	Chr1	3260458	3261079	CLAFUW7_00722	Chr1	3392426	3393047
N0.HOG0001889	9.B.278	The Organellar-targeting Adaptor Protein Complex (O-APC) Family O-APC	CLAFUR5_00738	Chr1	3487069	3490007	CLAFUR0_00737	Chr1	3438075	3441013	CLAFUR4_00736	Chr1	3402567	3405505	CLAFUW4_00735	Chr1	3305138	3308076	CLAFUW7_00740	Chr1	3437108	3440046
N0.HOG0001890	3.A.18	The Nuclear mRNA Exporter (mRNA-E) Family mRNA-E	CLAFUR5_00739	Chr1	3490491	3491272	CLAFUR0_00738	Chr1	3441503	3442284	CLAFUR4_00737	Chr1	3405953	3406731	CLAFUW4_00736	Chr1	3308524	3309302	CLAFUW7_00741	Chr1	3440506	3441284
N0.HOG0001900	8.A.32	The β-Amyloid Cleaving Enzyme (BACE1) Family BACE1	CLAFUR5_00749	Chr1	3518708	3519939	CLAFUR0_00748	Chr1	3469720	3470951	CLAFUR4_00747	Chr1	3434183	3435414	CLAFUW4_00746	Chr1	3336754	3337985	CLAFUW7_00751	Chr1	3468736	3469967
N0.HOG0001901	1.A.115	The Pore-forming NADPH-dependent 1-Acyldihydroxyacetone Phosphate Reductase (Ayr1) Family Ayr1	CLAFUR5_00750	Chr1	3520660	3521808	CLAFUR0_00749	Chr1	3471672	3472820	CLAFUR4_00748	Chr1	3436135	3437283	CLAFUW4_00747	Chr1	3338706	3339854	CLAFUW7_00752	Chr1	3470688	3471836
N0.HOG0001907	9.B.214	The ER to Golgi Transport Factor (ER/G-TF) Family ER/G-TF	CLAFUR5_00756	Chr1	3534243	3535245	CLAFUR0_00755	Chr1	3485255	3486257	CLAFUR4_00754	Chr1	3449718	3450720	CLAFUW4_00753	Chr1	3352289	3353291	CLAFUW7_00758	Chr1	3484271	3485273
N0.HOG0001913	1.A.115	The Pore-forming NADPH-dependent 1-Acyldihydroxyacetone Phosphate Reductase (Ayr1) Family Ayr1	CLAFUR5_00762	Chr1	3607420	3608079	CLAFUR0_00761	Chr1	3558432	3559091	CLAFUR4_00760	Chr1	3570600	3571259	CLAFUW4_00759	Chr1	3473171	3473830	CLAFUW7_00764	Chr1	3605153	3605812
N0.HOG0001921	2.A.7	The Drug/Metabolite Transporter (DMT) Superfamily DMT	CLAFUR5_00770	Chr1	3697032	3698463	CLAFUR0_00769	Chr1	3648044	3649475	CLAFUR4_00768	Chr1	3665753	3667184	CLAFUW4_00767	Chr1	3568324	3569755	CLAFUW7_00772	Chr1	3700306	3701737
N0.HOG0001922	1.I.1	The Nuclear Pore Complex (NPC) Family NPC	CLAFUR5_00771	Chr1	3699126	3701125	CLAFUR0_00770	Chr1	3650138	3652137	CLAFUR4_00769	Chr1	3667847	3669846	CLAFUW4_00768	Chr1	3570418	3572417	CLAFUW7_00773	Chr1	3702400	3704399
N0.HOG0001936	8.A.51	The Dipeptidyl-aminopeptidase-like Protein 6 beta subunit of Kv4 channels (DPP6) Family DPP6	CLAFUR5_00786	Chr1	3887275	3889989	CLAFUR0_00785	Chr1	3838293	3841007	CLAFUR4_00784	Chr1	3806237	3808951	CLAFUW4_00783	Chr1	3708807	3711521	CLAFUW7_00788	Chr1	3840790	3843504
N0.HOG0001943	2.A.3	The Amino Acid-Polyamine-Organocation (APC) Family APC	CLAFUR5_00792	Chr1	3900088	3901057	CLAFUR0_00791	Chr1	3851106	3852075	CLAFUR4_00790	Chr1	3819050	3820019	CLAFUW4_00789	Chr1	3721620	3722589	CLAFUW7_00794	Chr1	3853603	3854572
N0.HOG0001944	2.A.3	The Amino Acid-Polyamine-Organocation (APC) Family APC	CLAFUR5_00793	Chr1	3901246	3902175	CLAFUR0_00792	Chr1	3852264	3853193	CLAFUR4_00791	Chr1	3820208	3821137	CLAFUW4_00790	Chr1	3722778	3723707	CLAFUW7_00795	Chr1	3854761	3855690
N0.HOG0001970	9.B.314	The Eukaryotic 9 TMS DUF747 (DUF747) Family DUF747	CLAFUR5_00819	Chr1	4004663	4007269	CLAFUR0_00818	Chr1	3955681	3958287	CLAFUR4_00817	Chr1	3925401	3928007	CLAFUW4_00816	Chr1	3827971	3830577	CLAFUW7_01000	Chr1	5081721	5084327
N0.HOG0001982	8.A.156	The MICOS Complex (MICOS-C) Family	CLAFUR5_00833	Chr1	4036374	4036814	CLAFUR0_00831	Chr1	3987392	3987832	CLAFUR4_00831	Chr1	3957107	3957547	CLAFUW4_00830	Chr1	3859677	3860117	CLAFUW7_00986	Chr1	5052064	5052504
N0.HOG0001984	8.A.34	The Endophilin (Endophilin) Family Endophilin	CLAFUR5_00835	Chr1	4040427	4042907	CLAFUR0_00833	Chr1	3991445	3993925	CLAFUR4_00833	Chr1	3961160	3963640	CLAFUW4_00832	Chr1	3863730	3866210	CLAFUW7_00984	Chr1	5045971	5048451
N0.HOG0001986	2.A.1	The Major Facilitator Superfamily (MFS) MFS	CLAFUR5_00837	Chr1	4049549	4050418	CLAFUR0_00835	Chr1	4000567	4001436	CLAFUR4_00835	Chr1	3970282	3971151	CLAFUW4_00834	Chr1	3872852	3873721	CLAFUW7_00982	Chr1	5038460	5039329
N0.HOG0001990	3.A.2	The H+- or Na+-translocating F-type, V-type and A-type ATPase (F-ATPase) Superfamily F-ATPase	CLAFUR5_00841	Chr1	4055029	4056543	CLAFUR0_00839	Chr1	4006047	4007561	CLAFUR4_00839	Chr1	3975801	3977315	CLAFUW4_00838	Chr1	3878371	3879885	CLAFUW7_00978	Chr1	5032296	5033810
N0.HOG0001991	2.A.6	The Resistance-Nodulation-Cell Division (RND) Superfamily RND	CLAFUR5_00842	Chr1	4056990	4060562	CLAFUR0_00840	Chr1	4008008	4011580	CLAFUR4_00840	Chr1	3977762	3981334	CLAFUW4_00839	Chr1	3880332	3883904	CLAFUW7_00977	Chr1	5028277	5031849
N0.HOG0001993	8.A.5	The Voltage-gated K+ Channel β-subunit (Kvβ) Family KTN	CLAFUR5_00844	Chr1	4063104	4063701	CLAFUR0_00842	Chr1	4014122	4014719	CLAFUR4_00842	Chr1	3983876	3984473	CLAFUW4_00841	Chr1	3886446	3887043	CLAFUW7_00975	Chr1	5025138	5025735
N0.HOG0002011	9.B.278	The Organellar-targeting Adaptor Protein Complex (O-APC) Family O-APC	CLAFUR5_00864	Chr1	4211486	4212790	CLAFUR0_00862	Chr1	4162489	4163793	CLAFUR4_00862	Chr1	4137041	4138345	CLAFUW4_00861	Chr1	4039611	4040915	CLAFUW7_00955	Chr1	4871266	4872570
N0.HOG0002018	9.A.24	The Mitochondrial Cholesterol/Porphyrin/5-aminolevulinic acid Uptake Translocator Protein (TSPO) Family TSPO	CLAFUR5_00871	Chr1	4230280	4230945	CLAFUR0_00869	Chr1	4181283	4181948	CLAFUR4_00869	Chr1	4155835	4156500	CLAFUW4_00868	Chr1	4058405	4059070	CLAFUW7_00948	Chr1	4853111	4853776
N0.HOG0002023	1.I.1	The Nuclear Pore Complex (NPC) Family NPC	CLAFUR5_00876	Chr1	4303219	4306815	CLAFUR0_00874	Chr1	4254222	4257818	CLAFUR4_00874	Chr1	4231298	4234894	CLAFUW4_00873	Chr1	4133868	4137464	CLAFUW7_00943	Chr1	4774717	4778313
N0.HOG0002024	5.B.14	The Flavin-based Extracellular Electron Transfer (F-EET) Family F-EET	CLAFUR5_00877	Chr1	4307265	4308887	CLAFUR0_00875	Chr1	4258268	4259890	CLAFUR4_00875	Chr1	4235344	4236966	CLAFUW4_00874	Chr1	4137914	4139536	CLAFUW7_00942	Chr1	4772645	4774267
N0.HOG0002025	2.A.1	The Major Facilitator Superfamily (MFS) MFS	CLAFUR5_00878	Chr1	4309641	4311437	CLAFUR0_00876	Chr1	4260644	4262440	CLAFUR4_00876	Chr1	4237720	4239516	CLAFUW4_00875	Chr1	4140290	4142086	CLAFUW7_00941	Chr1	4770095	4771891
N0.HOG0002030	2.A.1	The Major Facilitator Superfamily (MFS) MFS	CLAFUR5_00883	Chr1	4321736	4322810	CLAFUR0_00881	Chr1	4272739	4273813	CLAFUR4_00881	Chr1	4249815	4250889	CLAFUW4_00880	Chr1	4152385	4153459	CLAFUW7_00936	Chr1	4758722	4759796
N0.HOG0002031	8.A.128	The Signaling Adaptor Protein KARAP/DAP12/TYROBP (SAP) Family SAP	CLAFUR5_00885	Chr1	4325764	4328388	CLAFUR0_00883	Chr1	4276767	4279391	CLAFUR4_00883	Chr1	4253842	4256466	CLAFUW4_00882	Chr1	4156412	4159036	CLAFUW7_00934	Chr1	4753145	4755769
N0.HOG0002032	1.B.69	The Peroxysomal Membrane Porin 4 (PxMP4) Family PxMP4	CLAFUR5_00886	Chr1	4329379	4330241	CLAFUR0_00884	Chr1	4280382	4281244	CLAFUR4_00884	Chr1	4257457	4258319	CLAFUW4_00883	Chr1	4160027	4160889	CLAFUW7_00933	Chr1	4751292	4752154
N0.HOG0002034	1.F.2	The Octameric Exocyst (Exocyst) Family Exocyst	CLAFUR5_00888	Chr1	4334339	4336639	CLAFUR0_00886	Chr1	4285342	4287642	CLAFUR4_00886	Chr1	4262424	4264724	CLAFUW4_00885	Chr1	4164994	4167294	CLAFUW7_00931	Chr1	4744887	4747187
N0.HOG0002037	8.A.132	The Interferon/Interleukin Receptor (IIR) Family IIR	CLAFUR5_00891	Chr1	4340313	4342016	CLAFUR0_00889	Chr1	4291316	4293019	CLAFUR4_00889	Chr1	4268398	4270101	CLAFUW4_00888	Chr1	4170968	4172671	CLAFUW7_00928	Chr1	4739510	4741213
N0.HOG0002044	1.A.12	The Intracellular Chloride Channel (CLIC) Family CLIC	CLAFUR5_00898	Chr1	4438830	4439651	CLAFUR0_00896	Chr1	4389835	4390656	CLAFUR4_00896	Chr1	4319793	4320614	CLAFUW4_00895	Chr1	4222363	4223184	CLAFUW7_00921	Chr1	4688997	4689818
N0.HOG0002055	2.A.66	The Multidrug/Oligosaccharidyl-lipid/Polysaccharide (MOP) Flippase Superfamily MOP	CLAFUR5_00909	Chr1	4676541	4678106	CLAFUR0_00907	Chr1	4627546	4629111	CLAFUR4_00907	Chr1	4534927	4536492	CLAFUW4_00906	Chr1	4437401	4438966	CLAFUW7_00910	Chr1	4473118	4474683
N0.HOG0002057	3.D.4	The Proton-translocating Cytochrome Oxidase (COX) Superfamily COX	CLAFUR5_00912	Chr1	4682513	4682983	CLAFUR0_00910	Chr1	4633518	4633988	CLAFUR4_00910	Chr1	4540900	4541370	CLAFUW4_00909	Chr1	4443374	4443844	CLAFUW7_00907	Chr1	4468240	4468710
N0.HOG0002061	2.A.3	The Amino Acid-Polyamine-Organocation (APC) Family APC	CLAFUR5_00918	Chr1	4775435	4775911	CLAFUR0_00914	Chr1	4726440	4726916	CLAFUR4_00914	Chr1	4638983	4639459	CLAFUW4_00913	Chr1	4541425	4541901	CLAFUW7_00903	Chr1	4370183	4370659
N0.HOG0002062	2.A.1	The Major Facilitator Superfamily (MFS) MFS	CLAFUR5_00919	Chr1	4776509	4778152	CLAFUR0_00915	Chr1	4727514	4729157	CLAFUR4_00915	Chr1	4640057	4641700	CLAFUW4_00914	Chr1	4542499	4544142	CLAFUW7_00902	Chr1	4367942	4369585
N0.HOG0002072	3.A.8	The Mitochondrial Protein Translocase (MPT) Family MPT	CLAFUR5_00929	Chr1	4793885	4795628	CLAFUR0_00925	Chr1	4744890	4746633	CLAFUR4_00925	Chr1	4657433	4659176	CLAFUW4_00924	Chr1	4559875	4561618	CLAFUW7_00892	Chr1	4350466	4352209
N0.HOG0002081	2.A.57	The Equilibrative Nucleoside Transporter (ENT) Family ENT	CLAFUR5_00940	Chr1	4856357	4857913	CLAFUR0_00936	Chr1	4807363	4808919	CLAFUR4_00935	Chr1	4719907	4721463	CLAFUW4_00934	Chr1	4624721	4626277	CLAFUW7_00882	Chr1	4288179	4289735
N0.HOG0002090	3.A.30	The Endoplasmic Reticulum Surface Retrieval Pathway (ER-SURF) ER-SURF	CLAFUR5_00949	Chr1	4949923	4950609	CLAFUR0_00945	Chr1	4900929	4901615	CLAFUR4_00944	Chr1	4822730	4823416	CLAFUW4_00943	Chr1	4727544	4728230	CLAFUW7_00873	Chr1	4186226	4186912
N0.HOG0002098	1.I.1	The Nuclear Pore Complex (NPC) Family NPC	CLAFUR5_00957	Chr1	4968626	4973341	CLAFUR0_00953	Chr1	4919632	4924347	CLAFUR4_00952	Chr1	4841433	4846148	CLAFUW4_00951	Chr1	4746247	4750962	CLAFUW7_00865	Chr1	4163494	4168209
N0.HOG0002102	1.H.1	The Claudin Tight Junction (Claudin1) Family Claudin1	CLAFUR5_00961	Chr1	4982070	4986428	CLAFUR0_00957	Chr1	4933076	4937434	CLAFUR4_00956	Chr1	4854877	4859235	CLAFUW4_00955	Chr1	4759691	4764049	CLAFUW7_00861	Chr1	4150407	4154765
N0.HOG0002111	2.A.79	The Threonine/Serine Exporter (ThrE) Family ThrE	CLAFUR5_00970	Chr1	5069801	5072626	CLAFUR0_00966	Chr1	5020807	5023632	CLAFUR4_00965	Chr1	4942608	4945433	CLAFUW4_00964	Chr1	4847422	4850247	CLAFUW7_00852	Chr1	4064209	4067034
N0.HOG0002118	8.A.5	The Voltage-gated K+ Channel β-subunit (Kvβ) Family KTN	CLAFUR5_00978	Chr1	5092076	5093026	CLAFUR0_00974	Chr1	5043082	5044032	CLAFUR4_00973	Chr1	4964883	4965833	CLAFUW4_00972	Chr1	4869697	4870647	CLAFUW7_00844	Chr1	4043809	4044759
N0.HOG0002123	2.A.29	The Mitochondrial Carrier (MC) Family MC	CLAFUR5_00983	Chr1	5100565	5102090	CLAFUR0_00979	Chr1	5051571	5053096	CLAFUR4_00978	Chr1	4973372	4974897	CLAFUW4_00977	Chr1	4878186	4879711	CLAFUW7_00839	Chr1	4034745	4036270
N0.HOG0002134	9.B.143	The 6 TMS DUF1275/PF06912 (DUF1275) Family	CLAFUR5_00994	Chr1	5124161	5125436	CLAFUR0_00990	Chr1	5075173	5076448	CLAFUR4_00989	Chr1	4996971	4998246	CLAFUW4_00988	Chr1	4901788	4903063	CLAFUW7_00828	Chr1	4011393	4012668
N0.HOG0002139	3.D.1	The H+ or Na+-translocating NADH Dehydrogenase (NDH) Family NDH	CLAFUR5_00998	Chr1	5147645	5148734	CLAFUR0_00994	Chr1	5098657	5099746	CLAFUR4_00993	Chr1	5020455	5021544	CLAFUW4_00992	Chr1	4925272	4926361	CLAFUW7_00824	Chr1	3988095	3989184
N0.HOG0002140	1.A.115	The Pore-forming NADPH-dependent 1-Acyldihydroxyacetone Phosphate Reductase (Ayr1) Family Ayr1	CLAFUR5_00999	Chr1	5149081	5150057	CLAFUR0_00995	Chr1	5100093	5101069	CLAFUR4_00994	Chr1	5021891	5022867	CLAFUW4_00993	Chr1	4926708	4927684	CLAFUW7_00823	Chr1	3986772	3987748
N0.HOG0002142	3.A.31	The Endosomal Sorting Complexes Required for Transport III (ESCRT-III) Family ESCRT-III	CLAFUR5_01001	Chr1	5151018	5151671	CLAFUR0_00997	Chr1	5102030	5102683	CLAFUR4_00996	Chr1	5023828	5024481	CLAFUW4_00995	Chr1	4928645	4929298	CLAFUW7_00821	Chr1	3985158	3985811
N0.HOG0002146	9.A.15	The Autophagy-related Phagophore-formation Transporter (APT) Family APT	CLAFUR5_01005	Chr1	5157721	5162106	CLAFUR0_01001	Chr1	5108733	5113118	CLAFUR4_01000	Chr1	5030531	5034916	CLAFUW4_00999	Chr1	4935348	4939733	CLAFUW7_00817	Chr1	3974723	3979108
N0.HOG0002147	9.A.3	The Sorting Nexin27 (SNX27)-Retromer Assembly Apparatus (RetromerAA) Family RetromerAA	CLAFUR5_01006	Chr1	5162725	5163663	CLAFUR0_01002	Chr1	5113737	5114675	CLAFUR4_01001	Chr1	5035535	5036473	CLAFUW4_01000	Chr1	4940352	4941290	CLAFUW7_00816	Chr1	3973166	3974104
N0.HOG0002155	8.A.21	The Stomatin/Podocin/Band 7/Nephrosis.2/SPFH (Stomatin) Family Stomatin	CLAFUR5_01014	Chr1	5177534	5178841	CLAFUR0_01010	Chr1	5128546	5129853	CLAFUR4_01009	Chr1	5050344	5051651	CLAFUW4_01008	Chr1	4955161	4956468	CLAFUW7_00808	Chr1	3957988	3959295
N0.HOG0002165	8.A.92	The G-Protein αβγ Complex (GPC) Family GPC	CLAFUR5_01025	Chr1	5195682	5198810	CLAFUR0_01021	Chr1	5146694	5149822	CLAFUR4_01020	Chr1	5068492	5071620	CLAFUW4_01019	Chr1	4973309	4976437	CLAFUW7_00797	Chr1	3938019	3941147
N0.HOG0002167	3.A.21	The C-terminal Tail-Anchored Membrane Protein Biogenesis/ Insertion Complex (TAMP-B) Family TAMP-B	CLAFUR5_01027	Chr1	5286626	5287994	CLAFUR0_01023	Chr1	5237638	5239006	CLAFUR4_01022	Chr1	5154134	5155502	CLAFUW4_01021	Chr1	5064254	5065622	CLAFUW7_01026	Chr1	5194079	5195447
N0.HOG0002177	2.A.29	The Mitochondrial Carrier (MC) Family MC	CLAFUR5_01036	Chr1	5307047	5308157	CLAFUR0_01033	Chr1	5258059	5259169	CLAFUR4_01032	Chr1	5174555	5175665	CLAFUW4_01031	Chr1	5084675	5085785	CLAFUW7_01036	Chr1	5214500	5215610
N0.HOG0002204	1.A.115	The Pore-forming NADPH-dependent 1-Acyldihydroxyacetone Phosphate Reductase (Ayr1) Family Ayr1	CLAFUR5_01065	Chr1	5366275	5367127	CLAFUR0_01062	Chr1	5317287	5318139	CLAFUR4_01061	Chr1	5233789	5234641	CLAFUW4_01060	Chr1	5143909	5144761	CLAFUW7_01065	Chr1	5273734	5274586
N0.HOG0002206	2.A.1	The Major Facilitator Superfamily (MFS) MFS	CLAFUR5_01068	Chr1	5476829	5478411	CLAFUR0_01065	Chr1	5427841	5429423	CLAFUR4_01064	Chr1	5339805	5341387	CLAFUW4_01063	Chr1	5249903	5251485	CLAFUW7_01068	Chr1	5379756	5381338
N0.HOG0002209	1.A.56	The Copper Transporter (Ctr) Family Ctr	CLAFUR5_01072	Chr1	5486443	5487067	CLAFUR0_01069	Chr1	5437455	5438079	CLAFUR4_01068	Chr1	5349416	5350040	CLAFUW4_01067	Chr1	5259514	5260138	CLAFUW7_01072	Chr1	5389367	5389991
N0.HOG0002227	2.A.1	The Major Facilitator Superfamily (MFS) MFS	CLAFUR5_01091	Chr1	5557763	5558520	CLAFUR0_01088	Chr1	5508776	5509533	CLAFUR4_01087	Chr1	5420737	5421494	CLAFUW4_01086	Chr1	5330839	5331596	CLAFUW7_01091	Chr1	5460688	5461445
N0.HOG0002246	8.A.104	The 5'-AMP-activated protein kinase (AMPK) Family AMPK	CLAFUR5_01110	Chr1	5866629	5869849	CLAFUR0_01107	Chr1	5817635	5820855	CLAFUR4_01106	Chr1	5729600	5732820	CLAFUW4_01105	Chr1	5639702	5642922	CLAFUW7_01110	Chr1	5769551	5772771
N0.HOG0002271	2.A.4	The Cation Diffusion Facilitator (CDF) Family CDF	CLAFUR5_01137	Chr1	5927202	5928968	CLAFUR0_01134	Chr1	5878215	5879981	CLAFUR4_01133	Chr1	5790174	5791940	CLAFUW4_01132	Chr1	5700276	5702042	CLAFUW7_01137	Chr1	5830124	5831890
N0.HOG0002279	3.E.1	The Ion-translocating Microbial Rhodopsin (MR) Family MR	CLAFUR5_01145	Chr1	5947814	5950669	CLAFUR0_01142	Chr1	5898827	5901682	CLAFUR4_01141	Chr1	5810786	5813641	CLAFUW4_01140	Chr1	5720888	5723743	CLAFUW7_01145	Chr1	5850736	5853591
N0.HOG0002282	1.I.1	The Nuclear Pore Complex (NPC) Family NPC	CLAFUR5_01148	Chr1	5955699	5958755	CLAFUR0_01145	Chr1	5906712	5909768	CLAFUR4_01144	Chr1	5818671	5821727	CLAFUW4_01143	Chr1	5728773	5731829	CLAFUW7_01148	Chr1	5858621	5861677
N0.HOG0002284	3.A.2	The H+- or Na+-translocating F-type, V-type and A-type ATPase (F-ATPase) Superfamily F-ATPase	CLAFUR5_01150	Chr1	5967198	5968003	CLAFUR0_01147	Chr1	5918211	5919016	CLAFUR4_01146	Chr1	5830170	5830975	CLAFUW4_01145	Chr1	5740272	5741077	CLAFUW7_01150	Chr1	5870120	5870925
N0.HOG0002290	2.A.1	The Major Facilitator Superfamily (MFS) MFS	CLAFUR5_01156	Chr1	6028528	6030630	CLAFUR0_01153	Chr1	5979541	5981643	CLAFUR4_01152	Chr1	5891500	5893602	CLAFUW4_01151	Chr1	5801602	5803704	CLAFUW7_01156	Chr1	5931450	5933552
N0.HOG0002292	5.B.1	The Phagocyte (gp91phox) NADPH Oxidase Family gp91phox	CLAFUR5_01158	Chr1	6034556	6036352	CLAFUR0_01155	Chr1	5985569	5987365	CLAFUR4_01154	Chr1	5897528	5899324	CLAFUW4_01153	Chr1	5807630	5809426	CLAFUW7_01158	Chr1	5937478	5939274
N0.HOG0002294	9.B.104	The Rhomboid Protease (Rhomboid) Family Rhomboid	CLAFUR5_01160	Chr1	6038987	6040885	CLAFUR0_01157	Chr1	5990001	5991899	CLAFUR4_01156	Chr1	5901960	5903858	CLAFUW4_01155	Chr1	5812062	5813960	CLAFUW7_01160	Chr1	5941910	5943808
N0.HOG0002296	3.A.31	The Endosomal Sorting Complexes Required for Transport III (ESCRT-III) Family ESCRT-III	CLAFUR5_01162	Chr1	6044639	6056720	CLAFUR0_01159	Chr1	5995653	6007734	CLAFUR4_01158	Chr1	5907612	5919693	CLAFUW4_01157	Chr1	5817714	5829795	CLAFUW7_01162	Chr1	5947562	5959643
N0.HOG0002305	2.A.29	The Mitochondrial Carrier (MC) Family MC	CLAFUR5_01171	Chr1	6079608	6080704	CLAFUR0_01168	Chr1	6030622	6031718	CLAFUR4_01167	Chr1	5942581	5943677	CLAFUW4_01166	Chr1	5852683	5853779	CLAFUW7_01171	Chr1	5982531	5983627
N0.HOG0002306	2.A.39	The Nucleobase:Cation Symporter-1 (NCS1) Family NCS1	CLAFUR5_01172	Chr1	6082625	6084216	CLAFUR0_01169	Chr1	6033639	6035230	CLAFUR4_01168	Chr1	5945598	5947189	CLAFUW4_01167	Chr1	5855700	5857291	CLAFUW7_01172	Chr1	5985548	5987139
N0.HOG0002307	9.B.142	The Integral membrane Glycosyltransferase family 39 (GT39) Family GT39	CLAFUR5_01173	Chr1	6084530	6089832	CLAFUR0_01170	Chr1	6035544	6040846	CLAFUR4_01169	Chr1	5947503	5952805	CLAFUW4_01168	Chr1	5857605	5862907	CLAFUW7_01173	Chr1	5987453	5992755
N0.HOG0002308	1.A.115	The Pore-forming NADPH-dependent 1-Acyldihydroxyacetone Phosphate Reductase (Ayr1) Family Ayr1	CLAFUR5_01174	Chr1	6090415	6091374	CLAFUR0_01171	Chr1	6041429	6042388	CLAFUR4_01170	Chr1	5953388	5954347	CLAFUW4_01169	Chr1	5863490	5864449	CLAFUW7_01174	Chr1	5993338	5994297
N0.HOG0002314	2.A.1	The Major Facilitator Superfamily (MFS) MFS	CLAFUR5_01180	Chr1	6101502	6103215	CLAFUR0_01177	Chr1	6052516	6054229	CLAFUR4_01176	Chr1	5964475	5966188	CLAFUW4_01175	Chr1	5874577	5876290	CLAFUW7_01180	Chr1	6004425	6006138
N0.HOG0002315	3.A.1	The ATP-binding Cassette (ABC) Superfamily ABC	CLAFUR5_01181	Chr1	6105927	6109316	CLAFUR0_01178	Chr1	6056941	6060330	CLAFUR4_01177	Chr1	5968900	5972289	CLAFUW4_01176	Chr1	5879002	5882391	CLAFUW7_01181	Chr1	6008850	6012239
N0.HOG0002316	2.A.85	The Aromatic Acid Exporter (ArAE) Family ArAE	CLAFUR5_01182	Chr1	6111628	6113728	CLAFUR0_01179	Chr1	6062642	6064742	CLAFUR4_01178	Chr1	5974601	5976701	CLAFUW4_01177	Chr1	5884703	5886803	CLAFUW7_01182	Chr1	6014551	6016651
N0.HOG0002324	2.A.1	The Major Facilitator Superfamily (MFS) MFS	CLAFUR5_01190	Chr1	6133382	6135394	CLAFUR0_01187	Chr1	6084384	6086396	CLAFUR4_01186	Chr1	5996345	5998357	CLAFUW4_01185	Chr1	5906447	5908459	CLAFUW7_01190	Chr1	6036299	6038311
N0.HOG0002325	1.I.1	The Nuclear Pore Complex (NPC) Family NPC	CLAFUR5_01191	Chr1	6135635	6139122	CLAFUR0_01188	Chr1	6086637	6090124	CLAFUR4_01187	Chr1	5998598	6002085	CLAFUW4_01186	Chr1	5908700	5912187	CLAFUW7_01191	Chr1	6038552	6042039
N0.HOG0002330	2.A.5	The Zinc (Zn2+)-Iron (Fe2+) Permease (ZIP) Family ZIP	CLAFUR5_01196	Chr1	6148354	6149670	CLAFUR0_01193	Chr1	6099381	6100697	CLAFUR4_01192	Chr1	6011317	6012633	CLAFUW4_01191	Chr1	5921395	5922711	CLAFUW7_01196	Chr1	6051271	6052587
N0.HOG0002342	2.A.7	The Drug/Metabolite Transporter (DMT) Superfamily DMT	CLAFUR5_01210	Chr1	6303761	6305407	CLAFUR0_01207	Chr1	6254788	6256434	CLAFUR4_01206	Chr1	6166724	6168370	CLAFUW4_01205	Chr1	6076802	6078448	CLAFUW7_01210	Chr1	6206678	6208324
N0.HOG0002343	8.A.5	The Voltage-gated K+ Channel β-subunit (Kvβ) Family KTN	CLAFUR5_01211	Chr1	6306332	6307760	CLAFUR0_01208	Chr1	6257359	6258787	CLAFUR4_01207	Chr1	6169295	6170723	CLAFUW4_01206	Chr1	6079373	6080801	CLAFUW7_01211	Chr1	6209249	6210677
N0.HOG0002351	8.A.28	The Ankyrin (Ankyrin) Family Ankyrin	CLAFUR5_01219	Chr1	6325256	6326068	CLAFUR0_01216	Chr1	6276283	6277095	CLAFUR4_01215	Chr1	6188219	6189031	CLAFUW4_01214	Chr1	6098297	6099109	CLAFUW7_01219	Chr1	6228173	6228985
N0.HOG0002352	2.A.53	The Sulfate Permease (SulP) Family SulP	CLAFUR5_01220	Chr1	6326904	6330198	CLAFUR0_01217	Chr1	6277931	6281225	CLAFUR4_01216	Chr1	6189867	6193161	CLAFUW4_01215	Chr1	6099945	6103239	CLAFUW7_01220	Chr1	6229821	6233115
N0.HOG0002356	1.F.1	The Synaptosomal Vesicle Fusion Pore (SVF-Pore) Family SVF-Pore	CLAFUR5_01224	Chr1	6338928	6339454	CLAFUR0_01221	Chr1	6289955	6290481	CLAFUR4_01220	Chr1	6201891	6202417	CLAFUW4_01219	Chr1	6111969	6112495	CLAFUW7_01224	Chr1	6241845	6242371
N0.HOG0002358	1.A.115	The Pore-forming NADPH-dependent 1-Acyldihydroxyacetone Phosphate Reductase (Ayr1) Family Ayr1	CLAFUR5_01226	Chr1	6435095	6436219	CLAFUR0_01223	Chr1	6386122	6387246	CLAFUR4_01222	Chr1	6298058	6299182	CLAFUW4_01221	Chr1	6208136	6209260	CLAFUW7_01226	Chr1	6338012	6339136
N0.HOG0002366	9.B.115	The Steroid 5alpha-reductase/Lamin B Receptor (LBR) Family LBR	CLAFUR5_01240	Chr1	6452473	6453137	CLAFUR0_01237	Chr1	6403500	6404164	CLAFUR4_01236	Chr1	6315436	6316100	CLAFUW4_01235	Chr1	6225514	6226178	CLAFUW7_01240	Chr1	6355390	6356054
N0.HOG0002367	2.A.18	The Amino Acid/Auxin Permease (AAAP) Family AAAP	CLAFUR5_01241	Chr1	6453390	6455171	CLAFUR0_01238	Chr1	6404417	6406198	CLAFUR4_01237	Chr1	6316353	6318134	CLAFUW4_01236	Chr1	6226431	6228212	CLAFUW7_01241	Chr1	6356307	6358088
N0.HOG0002368	3.A.2	The H+- or Na+-translocating F-type, V-type and A-type ATPase (F-ATPase) Superfamily F-ATPase	CLAFUR5_01242	Chr1	6456606	6458400	CLAFUR0_01239	Chr1	6407633	6409427	CLAFUR4_01238	Chr1	6319569	6321363	CLAFUW4_01237	Chr1	6229647	6231441	CLAFUW7_01242	Chr1	6359523	6361317
N0.HOG0002370	9.B.21	The Frataxin (Frataxin) Family Frataxin	CLAFUR5_01246	Chr1	6635389	6636247	CLAFUR0_01243	Chr1	6586416	6587274	CLAFUR4_01242	Chr1	6498352	6499210	CLAFUW4_01241	Chr1	6414160	6415018	CLAFUW7_01246	Chr1	6538306	6539164
N0.HOG0002371	2.A.1	The Major Facilitator Superfamily (MFS) MFS	CLAFUR5_01247	Chr1	6636495	6638123	CLAFUR0_01244	Chr1	6587522	6589150	CLAFUR4_01243	Chr1	6499458	6501086	CLAFUW4_01242	Chr1	6415266	6416894	CLAFUW7_01247	Chr1	6539412	6541040
N0.HOG0002373	3.A.1	The ATP-binding Cassette (ABC) Superfamily ABC	CLAFUR5_01249	Chr1	6641548	6644244	CLAFUR0_01246	Chr1	6592575	6595271	CLAFUR4_01245	Chr1	6504511	6507207	CLAFUW4_01244	Chr1	6420319	6423015	CLAFUW7_01249	Chr1	6544465	6547161
N0.HOG0002375	9.B.278	The Organellar-targeting Adaptor Protein Complex (O-APC) Family O-APC	CLAFUR5_01251	Chr1	6646389	6651318	CLAFUR0_01248	Chr1	6597416	6602345	CLAFUR4_01247	Chr1	6509352	6514281	CLAFUW4_01246	Chr1	6425160	6430089	CLAFUW7_01251	Chr1	6549306	6554235
N0.HOG0002378	1.Q.1	The Fungal Septal Pore (FSP) Family FSP	CLAFUR5_01254	Chr1	6654111	6656738	CLAFUR0_01251	Chr1	6605138	6607765	CLAFUR4_01250	Chr1	6517074	6519701	CLAFUW4_01249	Chr1	6432882	6435509	CLAFUW7_01254	Chr1	6557028	6559655
N0.HOG0002381	9.B.216	The MICOS Complex Component, Mic60 (Mic60) Family Mic60	CLAFUR5_01257	Chr1	6662293	6664432	CLAFUR0_01254	Chr1	6613320	6615459	CLAFUR4_01253	Chr1	6525256	6527395	CLAFUW4_01252	Chr1	6441064	6443203	CLAFUW7_01257	Chr1	6565210	6567349
N0.HOG0002385	9.A.1	The Non ABC Multidrug Exporter (N-MDE) Family PLI	CLAFUR5_01261	Chr1	6671300	6674145	CLAFUR0_01258	Chr1	6622327	6625172	CLAFUR4_01257	Chr1	6534263	6537108	CLAFUW4_01256	Chr1	6450071	6452916	CLAFUW7_01261	Chr1	6574217	6577062
N0.HOG0002386	3.A.8	The Mitochondrial Protein Translocase (MPT) Family MPT	CLAFUR5_01262	Chr1	6675000	6675405	CLAFUR0_01259	Chr1	6626027	6626432	CLAFUR4_01258	Chr1	6537963	6538368	CLAFUW4_01257	Chr1	6453771	6454176	CLAFUW7_01262	Chr1	6577917	6578322
N0.HOG0002400	8.A.104	The 5'-AMP-activated protein kinase (AMPK) Family AMPK	CLAFUR5_01277	Chr1	6703884	6706047	CLAFUR0_01274	Chr1	6654911	6657074	CLAFUR4_01273	Chr1	6566847	6569010	CLAFUW4_01272	Chr1	6482655	6484818	CLAFUW7_01277	Chr1	6606801	6608964
[truncated: 1,670 more rows]

[truncated: 9 more sheets: Table S11, Table S12, Table S13, Table S14, Table S15, Table S16, Sheet17, Table S18, Table S19]
